# Supplementary material for: Indication of ongoing amphipod speciation in Lake Baikal by genetic structures within endemic species
Source: BMC Evol Biol. 2019 Jul 8;19:138. doi: 10.1186/s12862-019-1470-8 (PMC6613252; doi:10.1186/s12862-019-1470-8)
Supplement: Supplementary file 2 — List of COI sequences S2. Alignment of COI sequences from all specimens from all examined amphipod species. From this study are sequences from E. verrucosus, E. vittatus, E. cyaneus, G. lacustris. From NCBI are sequences from E. maackii (AY926663.1), E. viridulus (AY926665.1), E. viridis (AY926664.1), Brachyuropus grewingkii (NC_026309.1), G. lacustris (AY926671.1; JF965916.1; GU066811.1). (TXT 308 kb) [file 12862_2019_1470_MOESM2_ESM.txt]

>Brachyuropus_grewingkii_NC_026309
-------------------------------------GTAATTATCCGGACTGAGCTGAGCGCCCCAGGTAACTTAATTGGAGATGACCAGCTTTACAACGTTATAGTAACCGCACATGCTTTTGTTATAATTTTTTTTATAGTAATACCGATTATAATCGGCGGATTTGGTAATTGACTAGTTCCTTTAATACTTGGTAGACCTGATATGGCTTTCCCTCGTATAAACAACATAAGATTTTGATTACTACCTCCCTCTCTTACTCTTCTTACAGCCAGAGGTCTTGTTGAAAGAGGAGTGGGCACAGGTTGAACAGTATACCCTCCCTTAGCTAGTATAATAGCACATAGAGGGAGCGCAGTAGACCTGGCTATTTTTTCTCTTCATCTAGCAGGTGCCTCCTCTATTTTGGGGGCTGTAAATTTTATCTCCACTATTATCAATATACGCAGGCCAGGTATAAGAATAGACCAGATACCCCTGTTTGTTTGATCTATTCTTATCACTACAATCCTACTCCTTTTGTCCTTACCAGTGCTAGCCGGAGCTATTACCATACTACTTACAGACCGAAATCTAAACACCTCTTTTTTTGACCCAAGGGGAGGAGGGGACCCTATTCTCTACCAACATCTATTT--------------------------------------------------------
>Eulimnogammarus_maacki_AY926663.1
-------------------------------------------------------------------GGTAACTTAATTGGAGATGACCAGCTGTATAATGTCATGGTGACTGCCCACGCTTTTGTTATAATTTTTTTTATAGTAATACCTATTATAATCGGCGGATTCGGTAATTGGCTAGTTCCTTTAATACTAGGAAGACCCGACATAGCTTTTCCACGTATAAATAACATAAGATTTTGACTGTTGCCCCCTTCTCTTACACTTCTTATCACCAGAGGTCTTGTAGAAAGAGGGGTTGGGACAGGCTGAACTGTTTACCCGCCTCTAGCGGGTGTAGTAGCTCACAGAGGTGGAGCTGTTGACCTGGCTATTTTTTCTCTACATCTGGCAGGGGCCTCTTCTATTTTAGGGGCTGTAAATTTTATCTCCACAATCATTAACATGCGCAGGCCATGTATAAGAATAGACCAAATACCTTTGTTTATTTGGTCTATTCTTATTACTACAATCTTA-----------------------------------------------------------------------------------------------------------------------------------------------------------------------------------
>Eulimnogammarus_viridulus_AY926665.1
--------------------------------------------------------------CCCCAGGTAACTTAATTGGCGATGACCAACTATATAATGTAATAGTGACTGCACACGCTTTTGTAATAATTTTTTTTATGGTTATGCCTATTATAATCGGAGGCTTCGGTAACTGGCTAGTTCCTTTAATATTAGGGAGCCCTGATATGGCTTTTCCACGTATAAACAACATAAGATTTTGGCTCCTACCTCCTTCTCTTACTCTTCTTATCGCCAGAGGTCTTGTGGAAAGAGGGGTCGGAACAGGTTGGACTGTTTACCCTCCTTTAGCTGGAACCGTAGCCCATAGTGGAGGTGCTGTTGATCTAGCTATTTTTTCCCTTCATTTAGCGGGGGCCTCCTCTATTTTAGGGGCTGTAAATTTTATCTCCACAATCATCAACATGCGAAGACCCGGTATAAGTATAGACCAAATACCTTTATTTGTCTGGTCTATCCTTATTACTACGGTTTTATTACTTTTATCGTTACCGGTTTTAGCAGGGGCTATCACCATACTA--------------------------------------------------------------------------------------------------------------------------------------
>Eulimnogammarus_viridis_AY926664.1
-------------------------------------GTGATTATCCGATCTGAGTTAAGGGCCCCTGGTAACTTAATTGGCGACGATCAATTATATAATGTTATGGTAACAGCCCACGCTTTTGTTATAATTTTTTTCATAGTGATACCTATTATGATCGGTGGGTTTGGTAATTGATTAGTCCCCTTAATACTAGGTAGACCTGATATAGCCTTTCCCCGTATAAATAACATGAGATTTTGATTACTGCCTCCTTCTTTGACCCTTCTTATCGCAAGAGGTCTTGTAGAAAGAGGAGTTGGCACAGGTTGAACTGTTTATCCACCTTTAGCAGGAGTCATAGGCCATAGAGGCGGAGCTGTAGATCTAGCTATTTTTTCTCTCCACCTTGCTGGGGCGTCCTCTATTTTAGGGGCTGTTAATTTTATCTCTACTATCGTTAATATGCGTAGGCCAGGTATAAGAATAGACCAAATACCCTTGTTTGTTTGATCTATTCTTATTACTACCGTTTTACTGCTTCTATCCCTCCCAGTTCTAGCCGGAGCTATTACCATATTACTTACTGACCGTAACCTCAATACGGCTTTTTTTGACCCCAGAGG------------------------------------------------------------------------------------------
>E_verrucosus_Baikalsk_A1
-------------------------------------GTAATTATTCGATCTGAATTAAGAACCCCTGGTAATCTAATCGGAGATGACCAATTATATAATGTTATAGTAACAGCTCACGCTTTTATTATAATTTTCTTCATGGTTATGCCTATTATGATTGGGGGATTTGGTAATTGATTAATTCCTTTAATATTAGGTAGCCCTGATATAGCTTTTCCGCGTATAAATAACATAAGATTTTGGTTACTTCCTCCATCCCTTACTCTTCTTATTATAAGAGGTCTTGTGGAGAGAGGGGTAGGTACGGGTTGGACTGTCTACCCCCCCCTAGCGGGGGCATTAGCCCATAGTGGGGGTGGGGTTGATTTAGCTATTTTTTCACTTCATTTAGCAGGAGCGTCTTCTATTTTAGGGGCTGTAAATTTTATCTCCACTATTATTAATATACGTAGACCTGGTATAAGAATAGACCAAATACCTTTGTTTGTTTGGTCTATTCTTATCACTACAGTTTTATTACTTCTATCATTGCCCGTTTTGGCTGGCGCTATTACCATATTACTTACTGACCGTAACCTAAATACATCTTTTTTTGATCCTAGTGGGGGTGGTGATCCTATTCTATATCAACATTTATTT--------------------------------------------------------
>E_verrucosus_Baikalsk_A2
-------------------------------------GTAATTATTCGATCTGAATTAAGAACCCCTGGTAATCTAATCGGAGATGACCAATTATATAATGTTATAGTAACAGCTCACGCTTTTATTATAATTTTCTTCATGGTTATGCCTATTATGATTGGGGGATTTGGTAATTGATTAATTCCTTTAATATTAGGTAGCCCTGATATAGCTTTTCCGCGTATAAATAACATAAGATTTTGGTTACTTCCTCCATCCCTTACTCTTCTTATTATAAGAGGTCTTGTGGAGAGAGGGGTAGGTACGGGTTGGACTGTCTACCCCCCCCTAGCGGGGGCATTAGCCCATAGTGGGGGTGGGGTTGATTTAGCTATTTTTTCACTTCATTTAGCAGGAGCGTCTTCTATTTTAGGGGCTGTAAATTTTATCTCCACTATTATTAATATACGTAGACCTGGTATAAGAATAGACCAAATACCTTTGTTTGTTTGGTCTATTCTTATCACTACAGTTTTATTACTTCTATCATTGCCCGTTTTGGCTGGCGCTATTACCATATTACTTACTGACCGTAACCTAAATACATCTTTTTTTGATCCTAGTGGGGGTGGTGATCCTATTCTATATCAACATTTATTT--------------------------------------------------------
>E_verrucosus_Baikalsk_A5
-------------------------------------GTAATTATTCGATCTGAGCTAAGAACCCCTGGTAACCTAATCGGAGATGACCAATTATATAATGTTATAGTAACAGCTCACGCTTTTATTATAATTTTCTTCATGGTTATGCCTATTATGATTGGGGGATTTGGTAATTGATTAATTCCTTTAATATTAGGTAGCCCTGATATAGCTTTTCCGCGTATAAATAACATAAGATTTTGGTTACTTCCTCCATCCCTTACTCTTCTTATTATAAGAGGTCTTGTGGAGAGAGGGGTAGGTACGGGTTGGACTGTCTACCCTCCCCTAGCGGGGGCATTAGCCCATAGTGGGGGTGGGGTTGATTTAGCTATTTTTTCACTTCATTTAGCAGGAGCGTCTTCTATTTTAGGGGCTGTAAATTTTATCTCCACTATTATTAATATACGTAGACCTGGTATAAGAATAGACCAAATACCTTTGTTTGTTTGGTCTATTCTTATCACTACAGTTTTATTACTTCTATCATTGCCCGTTTTGGCTGGCGCTATTACCATATTACTTACTGACCGTAACCTAAATACATCTTTTTTTGATCCTAGTGGGGGTGGTGATCCTATTCTATACCAACATTTATTT--------------------------------------------------------
>E_verrucosus_Baikalsk_A7
-------------------------------------GTAATTATTCGATCTGAATTAAGAACCCCTGGTAATCTAATCGGAGATGACCAATTATATAATGTTATAGTAACAGCTCACGCTTTTATTATAATTTTCTTCATGGTTATGCCTATTATGATTGGGGGATTTGGTAATTGATTAATTCCTTTAATATTAGGTAGCCCTGATATAGCTTTTCCGCGTATAAATAACATAAGATTTTGGTTACTTCCTCCATCCCTTACTCTTCTTATTATAAGAGGTCTTGTGGAGAGAGGGGTAGGTACGGGTTGGACTGTCTACCCCCCCTTAGCGGGGGCATTAGCCCATAGTGGGGGTGGGGTTGATTTAGCTATTTTTTCACTTCATTTAGCAGGAGCGTCTTCTATTTTAGGGGCTGTAAATTTTATCTCCACTATTATTAATATACGTAGACCTGGTATAAGAATAGACCAAATACCTTTGTTTGTTTGGTCTATTCTTATCACTACAGTTTTATTACTTCTATCATTACCCGTTTTGGCTGGCGCTATTACCATATTACTTACTGACCGTAACCTAAATACATCTTTTTTTGATCCTAGTGGGGGTGGTGATCCTATTCTATATCAACATTTATTT--------------------------------------------------------
>E_verrucosus_Baikalsk_A10
-------------------------------------GTAATTATTCGATCTGAATTAAGAACCCCTGGTAATCTAATCGGAGATGACCAATTATATAATGTTATAGTAACAGCTCACGCTTTTATTATAATTTTCTTCATGGTTATGCCTATTATGATTGGGGGATTTGGTAATTGATTAATTCCTTTAATATTAGGTAGCCCTGATATAGCTTTTCCGCGTATAAATAACATAAGATTTTGGTTACTTCCTCCATCCCTTACTCTTCTTATTATAAGAGGTCTTGTGGAGAGAGGGGTAGGTACGGGTTGGACTGTCTACCCCCCCCTAGCGGGGGCATTAGCCCATAGTGGGGGTGGGGTTGATTTAGCTATTTTTTCACTTCATTTAGCAGGAGCGTCTTCTATTTTAGGGGCTGTAAATTTTATCTCCACTATTATTAATATACGTAGACCTGGTATAAGAATAGACCAAATACCTTTGTTTGTTTGGTCTATTCTTATCACTACAGTTTTATTACTTCTATCATTGCCCGTTTTGGCTGGCGCTATTACCATATTACTTACTGACCGTAACCTAAATACATCTTTTTTTGATCCTAGTGGGGGTGGTGATCCTATTCTATATCAACATTTATTT--------------------------------------------------------
>E_verrucosus_Baikalsk_A12
-------------------------------------GTAATTATTCGATCTGAATTAAGAACCCCTGGTAATCTAATCGGAGATGACCAATTATATAATGTTATAGTAACAGCTCACGCTTTTATTATAATTTTCTTCATGGTTATGCCTATTATGATTGGGGGATTTGGTAATTGATTAATTCCTTTAATATTAGGTAGCCCTGATATAGCTTTTCCGCGTATAAATAACATAAGATTTTGGTTACTTCCTCCATCCCTTACTCTTCTTATTATAAGAGGTCTTGTGGAGAGAGGGGTAGGTACGGGTTGGACTGTCTACCCCCCCCTAGCGGGGGCATTAGCCCATAGTGGGGGTGGGGTTGATTTAGCTATTTTTTCACTTCATTTAGCAGGAGCGTCTTCTATTTTAGGGGCTGTAAATTTTATCTCCACTATTATTAATATACGTAGACCTGGTATAAGAATAGACCAAATACCTTTGTTTGTTTGGTCTATTCTTATCACTACAGTTTTATTACTTCTATCATTGCCCGTTTTGGCTGGCGCTATTACCATATTACTTACTGACCGTAACCTAAATACATCTTTTTTTGATCCTAGTGGGGGTGGTGATCCTATTCTATATCAACATTTATTT--------------------------------------------------------
>E_verrucosus_Baikalsk_A13
-------------------------------------GTAATTATTCGATCTGAGCTAAGAACCCCTGGTAACCTAATCGGAGATGACCAATTATATAATGTTATAGTAACAGCTCACGCTTTTATTATAATTTTCTTCATGGTTATGCCTATTATGATTGGGGGATTTGGCAATTGATTAATTCCTTTAATATTAGGTAGCCCTGATATAGCTTTTCCGCGTATAAATAACATAAGATTTTGGTTACTTCCTCCATCCCTTACTCTTCTTATTATAAGAGGTCTTGTGGAGAGAGGGGTAGGTACGGGATGGACCGTCTACCCTCCCCTAGCGGGGGCATTAGCCCATAGTGGGGGTGGGGTTGATTTAGCTATTTTTTCACTTCATTTAGCGGGAGCGTCTTCTATTTTAGGGGCTGTAAATTTTATCTCCACTATTATTAATATACGTAGACCTGGTATAAGAATAGACCAAATACCTTTGTTTGTTTGGTCTATTCTTATCACTACAGTTTTATTACTTCTATCATTGCCCGTTTTGGCTGGCGCTATTACCATATTACTTACTGACCGTAACCTAAATACATCTTTTTTTGATCCTAGTGGGGGTGGTGATCCTATTCTATACCAACATTTATTT--------------------------------------------------------
>E_verrucosus_Baikalsk_A14
-------------------------------------GTAATTATTCGATCTGAATTAAGAACCCCTGGTAATCTAATCGGAGATGACCAATTATATAATGTTATAGTAACAGCTCACGCTTTTATTATAATTTTCTTCATGGTTATGCCTATTATGATTGGGGGATTTGGTAATTGATTAATTCCTTTAATATTAGGTAGCCCTGATATAGCTTTTCCGCGTATAAATAACATAAGATTTTGGTTACTTCCTCCATCCCTTACTCTTCTTATTATAAGAGGTCTTGTCGAGAGAGGGGTAGGTACGGGTTGGACTGTCTACCCCCCCCTAGCAGGGGCATTAGCCCATAGTGGGGGTGGGGTTGATTTAGCTATTTTTTCACTTCATTTAGCAGGAGCGTCTTCTATTTTAGGGGCTGTAAATTTTATCTCCACTATTATTAATATACGTAGACCTGGTATAAGAATAGACCAAATACCTTTGTTTGTTTGGTCTATTCTTATCACTACAGTTTTATTACTTCTATCATTGCCCGTTTTGGCTGGCGCTATTACCATATTACTTACTGACCGTAACCTAAATACATCTTTTTTTGATCCTAGTGGGGGTGGTGATCCTATTCTATATCAACATTTATTT--------------------------------------------------------
>E_verrucosus_Baikalsk_A17
-------------------------------------GTAATTATTCGATCTGAATTAAGAACCCCTGGTAATCTAATCGGAGATGACCAATTATATAATGTTATAGTAACAGCTCACGCTTTTATTATAATTTTCTTCATGGTTATGCCTATTATGATTGGGGGATTTGGTAATTGATTAATTCCTTTAATATTAGGTAGCCCTGATATAGCTTTTCCGCGTATAAATAACATAAGATTTTGGTTACTTCCTCCATCCCTTACTCTTCTTATTATAAGAGGTCTTGTGGAGAGAGGGGTAGGTACGGGTTGGACTGTCTACCCCCCCCTAGCGGGGGCATTAGCCCATAGTGGGGGTGGGGTTGATTTAGCTATTTTTTCACTTCATTTAGCAGGAGCGTCTTCTATTTTAGGGGCTGTAAATTTTATCTCCACTATTATTAATATACGTAGACCTGGTATAAGAATAGACCAAATACCTTTGTTTGTTTGGTCTATTCTTATCACTACAGTTTTATTACTTCTATCATTGCCCGTTTTGGCTGGCGCTATTACCATATTACTTACTGACCGTAACCTAAATACATCTTTTTTTGATCCTAGTGGGGGTGGTGATCCTATTCTATATCAACATTTATTT--------------------------------------------------------
>E_verrucosus_Baikalsk_A18
-------------------------------------GTAATTATTCGATCTGAGCTAAGAACCCCTGGTAACCTAATCGGAGATGACCAATTATATAATGTTATAGTAACAGCTCACGCTTTTATTATAATTTTCTTCATGGTTATGCCTATTATGATTGGGGGATTTGGCAATTGATTAATTCCTTTAATATTAGGTAGCCCTGATATAGCTTTTCCGCGTATAAATAACATAAGATTTTGGTTACTTCCTCCATCCCTTACTCTTCTTATTATAAGAGGTCTTGTGGAGAGAGGGGTAGGTACGGGATGGACCGTCTACCCTCCCCTAGCGGGGGCATTAGCCCATAGTGGGGGTGGGGTTGATTTAGCTATTTTTTCACTTCATCTAGCGGGAGCGTCTTCTATTTTAGGGGCTGTAAATTTTATCTCCACTATTATTAATATACGTAGACCTGGTATAAGAATAGACCAAATACCTTTGTTTGTTTGGTCTATTCTTATCACTACAGTTTTATTACTTCTATCATTGCCCGTTTTGGCTGGCGCTATTACCATATTACTTACTGACCGTAACCTAAATACATCTTTTTTTGATCCTAGTGGGGGTGGTGATCCTATTCTATACCAACATTTATTT--------------------------------------------------------
>E_verrucosus_Baikalsk_A19
-------------------------------------GTAATTATTCGATCTGAGCTAAGAACCCCTGGTAACCTAATCGGAGATGACCAATTATATAATGTTATAGTAACAGCTCACGCTTTTATTATAATTTTCTTCATGGTTATGCCTATTATGATTGGGGGATTTGGCAATTGATTAATTCCTTTAATATTAGGTAGCCCTGATATAGCTTTTCCGCGTATAAATAACATAAGATTTTGGTTACTTCCTCCATCCCTTACTCTTCTTATTATAAGAGGTCTTGTGGAGAGAGGGGTAGGTACGGGATGGACCGTCTACCCTCCCCTAGCGGGGGCATTAGCCCATAGTGGGGGTGGGGTTGATTTAGCTATTTTTTCACTTCATTTAGCGGGAGCGTCTTCTATTTTAGGGGCTGTAAATTTTATCTCCACTATTATTAATATACGTAGACCTGGTATAAGAATAGACCAAATACCTTTGTTTGTTTGGTCTATTCTTATCACTACAGTTTTATTACTTCTATCATTGCCCGTTTTGGCCGGCGCTATTACCATATTACTTACTGACCGTAACCTAAATACATCTTTTTTTGATCCTAGTGGGGGTGGTGATCCTATTCTATACCAACATTTATTT--------------------------------------------------------
>E_verrucosus_Baikalskoe_B1
-------------------------------------GTGATTATTCGGTCTGAGCTAAGAACACCTGGTAATCTAATCGGAGATGACCAGTTATATAATGTTATAGTAACAGCTCACGCTTTTGTCATGATTTTTTTCATGGTTATACCTATTATAATCGGGGGGTTTGGAAATTGACTAATTCCCTTAATACTAGGGAGCCCTGACATAGCTTTTCCTCGTATAAACAACATAAGATTTTGACTGCTACCTCCTTCCCTTACACTTCTTATTACAAGAGGTCTTGTAGAAAGGGGAGTGGGCACAGGCTGGACTGTGTATCCTCCACTAGCAGGGGCTATAGCCCATAGCGGAGGAGGGGTAGATTTAGCTATTTTTTCACTTCATCTAGCAGGAGCATCTTCTATTTTGGGGGCTGTAAATTTTATTTCCACTATTATTAACATACGTAGACCTGGTATAAGAATAGACCAAATACCTTTGTTTGTCTGGTCTATTCTTATCACTACAGTCTTATTACTCCTGTCTTTACCTGTTTTGGCTGGTGCTATTACTATGCTACTCACTGATCGTAATCTAAATACCTCTTTTTTTGACCCTAGAGGGGGAGGGGACCCTATTTTATATCAACATTTATTT--------------------------------------------------------
>E_verrucosus_Baikalskoe_B2
-------------------------------------GTGATTATTCGGTCTGAGCTAAGAACACCTGGTAATCTAATCGGAGATGACCAGTTATATAATGTTATAGTAACAGCTCACGCTTTTGTCATGATTTTTTTCATGGTTATACCTATTATAATCGGGGGGTTTGGAAATTGATTAATTCCCTTAATACTAGGGAGCCCTGACATAGCTTTTCCTCGTATAAACAACATAAGATTTTGACTGCTACCTCCTTCCCTTACACTTCTTATTACAAGAGGTCTTGTAGAAAGGGGAGTGGGCACAGGCTGGACTGTGTATCCTCCACTAGCAGGGGCTATAGCCCATAGCGGAGGAGGGGTAGATTTAGCTATTTTTTCACTTCATCTAGCAGGAGCATCTTCTATTTTGGGGGCTGTAAATTTTATTTCCACTATTATTAACATACGTAGACCTGGTATAAGAATAGACCAAATACCTTTGTTTGTCTGGTCTATTCTTATCACTACAGTCTTATTACTCCTGTCTTTACCTGTTTTGGCTGGTGCTATTACTATACTACTCACTGATCGTAATCTAAATACCTCTTTTTTTGACCCTAGAGGGGGAGGGGACCCTATTTTATATCAACATTTATTT--------------------------------------------------------
>E_verrucosus_Baikalskoe_B3
-------------------------------------GTGATTATTCGGTCTGAGCTAAGAACACCTGGTAATCTAATCGGAGATGACCAGTTATATAATGTTATAGTAACAGCTCACGCTTTTGTCATGATTTTTTTCATGGTTATACCTATTATAATCGGGGGGTTTGGAAATTGATTAATTCCCTTAATACTAGGGAGCCCTGACATAGCTTTTCCTCGTATAAACAACATAAGATTTTGACTGCTACCTCCTTCCCTTACACTTCTTATTACAAGAGGTCTTGTAGAAAGGGGAGTGGGCACAGGCTGGACTGTGTATCCTCCACTAGCAGGGGCTATAGCCCATAGCGGAGGAGGGGTAGATTTAGCTATTTTTTCACTTCATCTAGCAGGAGCATCTTCTATTTTGGGGGCTGTAAATTTTATTTCCACTATTATTAACATACGTAGACCTGGTATAAGAATAGACCAAATACCTTTGTTTGTCTGGTCTATTCTTATCACTACAGTCTTATTACTCCTGTCTTTACCTGTTTTGGCTGGTGCTATTACTATACTACTCACTGATCGTAATCTAAATACCTCTTTTTTTGACCCTAGAGGGGGAGGGGACCCTATTTTATATCAACATTTATTT--------------------------------------------------------
>E_verrucosus_Baikalskoe_B4
-------------------------------------GTGATTATTCGGTCTGAGCTAAGAACACCTGGTAATCTAATCGGAGATGACCAGTTATATAATGTTATAGTAACAGCTCACGCTTTTGTCATGATTTTTTTCATGGTTATACCTATTATAATCGGGGGGTTTGGAAATTGATTAATTCCCTTAATACTAGGGAGCCCTGACATAGCTTTTCCTCGTATAAACAACATAAGATTTTGACTGCTACCTCCTTCCCTTACACTTCTTATTACAAGAGGTCTTGTAGAAAGGGGAGTGGGCACAGGCTGGACTGTGTATCCTCCACTAGCAGGGGCTATAGCCCATAGCGGAGGAGGGGTAGATTTAGCTATTTTTTCACTTCATCTAGCAGGAGCATCTTCTATTTTGGGGGCTGTAAATTTTATTTCCACTATTATTAACATACGTAGACCTGGTATAAGAATAGACCAAATACCTTTGTTTGTCTGGTCTATTCTTATCACTACAGTCTTATTACTCCTGTCTTTACCTGTTTTGGCTGGTGCTATTACTATACTACTCACTGATCGTAATCTAAATACCTCTTTTTTTGACCCTAGAGGGGGAGGGGACCCTATTTTATATCAACATTTATTT--------------------------------------------------------
>E_verrucosus_Baikalskoe_B5
-------------------------------------GTGATTATTCGGTCTGAGCTAAGAACACCTGGTAATCTAATCGGAGATGACCAGTTATATAATGTTATAGTAACAGCTCACGCTTTTGTCATGATTTTTTTCATGGTTATACCTATTATAATCGGGGGGTTTGGAAATTGATTAATTCCCTTAATACTAGGGAGCCCTGACATAGCTTTTCCTCGTATAAACAACATAAGATTTTGACTGCTACCTCCTTCCCTTACACTTCTTATTACAAGAGGTCTTGTAGAAAGGGGAGTGGGCACAGGCTGGACTGTGTATCCTCCACTAGCAGGGGCTATAGCCCATAGCGGAGGAGGGGTAGATTTAGCTATTTTTTCACTTCATCTAGCAGGAGCATCTTCTATTTTGGGGGCTGTAAATTTTATTTCCACTATTATTAACATACGTAGACCTGGTATAAGAATAGACCAAATACCTTTGTTTGTCTGGTCTATTCTTATCACTACAGTCTTATTACTCCTGTCTTTACCTGTTTTGGCTGGTGCTATTACTATACTACTCACTGATCGTAATCTAAATACCTCTTTTTTTGACCCTAGAGGGGGAGGGGACCCTATTTTATATCAACATTTATTT--------------------------------------------------------
>E_verrucosus_Baikalskoe_B6
-------------------------------------GTGATTATTCGGTCTGAGCTAAGAACACCTGGTAATCTAATCGGAGATGACCAATTATATAATGTTATAGTAACAGCTCACGCTTTTGTCATAATTTTTTTCATGGTTATACCTATTATAATCGGGGGGTTTGGAAATTGATTAATTCCCTTAATACTAGGGAGCCCTGACATAGCTTTTCCTCGTATAAACAACATAAGATTTTGACTGCTACCTCCTTCCCTTACACTTCTTATTACAAGAGGTCTTGTAGAAAGGGGAGTGGGCACAGGCTGGACTGTGTATCCTCCACTAGCAGGGGCTATAGCCCATAGCGGAGGAGGGGTAGATTTAGCTATTTTTTCACTTCATCTAGCAGGAGCATCTTCTATTTTGGGGGCTGTAAATTTTATTTCCACTATTATTAACATACGTAGACCTGGTATAAGAATAGACCAAATACCTTTGTTTGTTTGGTCTATTCTTATCACTACAGTCTTATTACTCCTGTCTTTACCTGTTTTGGCTGGTGCTATTACTATACTACTCACTGATCGTAATCTAAATACCTCTTTTTTTGACCCTAGAGGGGGAGGGGACCCTATTTTATATCAACATTTATTT--------------------------------------------------------
>E_verrucosus_Baikalskoe_B7
-------------------------------------GTGATTATTCGGTCTGAGCTAAGAACACCTGGTAATCTAATCGGAGATGACCAGTTATATAATGTTATAGTAACAGCTCACGCTTTTGTCATGATTTTTTTCATGGTTATACCTATTATAATCGGGGGGTTTGGAAATTGATTAATTCCCTTAATACTAGGAAGCCCTGACATAGCTTTTCCTCGTATAAACAACATAAGATTTTGACTGCTACCTCCTTCCCTTACACTTCTTATTACAAGAGGTCTTGTAGAAAGGGGAGTGGGCACAGGCTGGACTGTGTATCCTCCACTAGCAGGGGCTATAGCCCATAGCGGAGGAGGGGTAGATTTAGCTATTTTTTCACTTCATCTAGCAGGAGCATCTTCTATTTTGGGGGCTGTAAATTTTATTTCCACTATTATTAACATACGTAGACCTGGTATAAGAATAGACCAAATACCTTTGTTTGTCTGGTCTATTCTTATCACTACAGTCTTATTACTCCTGTCTTTACCTGTTTTGGCTGGTGCTATTACTATACTACTCACTGATCGTAATCTAAATACCTCTTTTTTTGACCCTAGAGGGGGAGGGGACCCTATTTTATATCAACATTTATTT--------------------------------------------------------
>E_verrucosus_Baikalskoe_B8
-------------------------------------GTGATTATTCGGTCTGAGCTAAGAACACCTGGTAATCTAATCGGAGATGACCAATTATATAATGTTATAGTAACAGCTCACGCTTTTGTCATAATTTTTTTCATGGTTATACCTATTATAATCGGGGGGTTTGGAAATTGATTAATTCCCTTAATACTAGGGAGCCCTGACATAGCTTTTCCTCGTATAAACAACATAAGATTTTGACTGCTACCTCCTTCCCTTACACTTCTTATTACAAGAGGTCTTGTAGAAAGGGGAGTGGGCACAGGCTGGACTGTGTATCCTCCACTAGCAGGGGCTATAGCCCATAGCGGAGGAGGGGTAGATTTAGCTATTTTTTCACTTCATCTAGCAGGAGCATCTTCTATTTTGGGGGCTGTAAATTTTATTTCCACTATTATTAACATACGTAGACCTGGTATAAGAATAGACCAAATACCTTTGTTTGTTTGGTCTATTCTTATCACTACAGTCTTATTACTCCTGTCTTTACCTGTTTTGGCTGGTGCTATTACTATACTACTCACTGATCGTAATCTAAATACCTCTTTTTTTGACCCTAGAGGGGGAGGGGACCCTATTTTATATCAACATTTATTT--------------------------------------------------------
>E_verrucosus_Baikalskoe_B9
-------------------------------------GTGATTATTCGGTCTGAGCTAAGAACACCTGGTAATCTAATCGGAGATGACCAGTTATATAATGTTATAGTAACAGCTCACGCTTTTGTCATGATTTTTTTCATGGTTATACCTATTATAATCGGGGGGTTTGGAAATTGATTAATTCCCTTAATACTAGGGAGCCCTGACATAGCTTTTCCTCGTATAAACAACATAAGATTTTGACTGCTACCTCCTTCCCTTACACTTCTTATTACAAGAGGTCTTGTAGAAAGGGGAGTGGGCACAGGCTGGACTGTGTATCCTCCACTAGCAGGGGCTATAGCCCATAGCGGAGGAGGGGTAGATTTAGCTATTTTTTCACTTCATCTAGCAGGAGCATCTTCTATTTTGGGGGCTGTAAATTTTATTTCCACTATTATTAACATACGTAGACCTGGTATAAGAATAGACCAAATACCTTTGTTTGTCTGGTCTATTCTTATCACTACAGTCTTATTACTCCTGTCTTTACCTGTTTTGGCTGGTGCTATTACTATACTACTCACTGATCGTAATCTAAATACCTCTTTTTTTGACCCTAGAGGGGGAGGGGACCCTATTTTATATCAACATTTATTT--------------------------------------------------------
>E_verrucosus_Baikalskoe_B10
-------------------------------------GTGATTATTCGGTCTGAGCTAAGAACACCTGGTAATCTAATCGGAGATGACCAGTTATATAATGTTATAGTAACAGCTCACGCTTTTGTCATGATTTTTTTCATGGTTATACCTATTATAATCGGGGGGTTTGGAAATTGATTAATTCCCTTAATACTAGGGAGCCCTGACATAGCTTTTCCTCGTATAAACAACATAAGATTTTGACTGCTACCTCCTTCCCTTACACTTCTTATTACAAGAGGTCTTGTAGAAAGGGGAGTGGGCACAGGCTGGACTGTGTATCCTCCACTAGCAGGGGCTATAGCCCATAGCGGAGGAGGGGTAGATTTAGCTATTTTTTCACTTCATCTAGCAGGAGCATCTTCTATTTTGGGGGCTGTAAATTTTATTTCCACTATTATTAACATACGTAGACCTGGTATAAGAATAGACCAAATACCTTTGTTTGTCTGGTCTATTCTTATCACTACAGTCTTATTACTCCTGTCTTTACCTGTTTTGGCTGGTGCTATTACTATACTACTCACTGATCGTAATCTAAATACCTCTTTTTTTGACCCTAGAGGGGGAGGGGACCCTATTTTATATCAACATTTATTT--------------------------------------------------------
>E_verrucosus_Baikalskoe_B11
-------------------------------------GTGATTATTCGGTCTGAGCTAAGAACACCTGGTAATCTAATCGGAGATGACCAGTTATATAATGTTATAGTAACAGCTCACGCTTTTGTCATGATTTTTTTCATGGTTATACCTATTATAATCGGGGGGTTTGGAAATTGATTAATTCCCTTAATACTAGGGAGCCCTGACATAGCTTTTCCTCGTATAAACAACATAAGATTTTGACTGCTACCTCCTTCCCTTACACTTCTTATTACAAGAGGTCTTGTAGAAAGGGGAGTGGGCACAGGCTGGACTGTGTATCCTCCACTAGCAGGGGCTATAGCCCATAGCGGAGGAGGGGTAGATTTAGCTATTTTTTCACTTCATCTAGCAGGAGCATCTTCTATTTTGGGGGCTGTAAATTTTATTTCCACTATTATTAACATACGTAGACCTGGTATAAGAATAGACCAAATACCTTTGTTTGTCTGGTCTATTCTTATCACTACAGTCTTATTACTCCTGTCTTTACCTGTTTTGGCTGGTGCTATTACTATGCTACTCACTGATCGTAATCTAAATACCTCTTTTTTTGACCCTAGAGGGGGAGGGGACCCTATTTTATATCAACATTTATTT--------------------------------------------------------
>E_verrucosus_Bolshie_Koty_2012_2K2
-------------------------------------GTGATTATTCGGTCTGAGCTAAGAACACCTGGTAATCTAATCGGAGATGACCAGTTATATAATGTTATAGTAACAGCTCACGCTTTTGTCATGATTTTTTTCATGGTTATACCTATTATAATTGGGGGGTTTGGAAATTGATTAATTCCCTTAATACTAGGGAGCCCTGACATAGCTTTTCCTCGTATAAACAACATAAGATTTTGATTACTACCTCCTTCCCTTACACTTCTTATTACAAGAGGTCTTGTAGAAAGGGGAGTGGGTACAGGCTGGACTGTGTATCCTCCACTAGCAGGGGCTATAGCCCATAGTGGAGGAGGGGTAGATTTAGCTATTTTTTCACTTCATCTAGCAGGAGCATCTTCTATTTTGGGGGCTGTAAATTTTATTTCCACTATTATTAACATACGTAGACCTGGTATAAGAATAGACCAAATACCTTTGTTTGTCTGGTCTATTCTTATCACTACAGTCTTATTACTGCTGTCTTTACCTGTTTTGGCTGGTGCTATTACTATACTACTCACTGATCGTAATCTAAATACCTCTTTTTTTGACCCTAGAGGGGGAGGGGATCCTATTTTATACCAACATTTATTT--------------------------------------------------------
>E_verrucosus_Bolshie_Koty_2012_2K4
-------------------------------------GTGATTATTCGGTCTGAGCTAAGAACACCTGGTAATCTAATCGGAGATGACCAGTTATATAATGTTATAGTAACAGCTCACGCTTTTGTCATGATTTTTTTCATGGTTATACCTATTATAATTGGGGGGTTTGGAAATTGATTAATTCCCTTAATACTAGGGAGCCCTGACATAGCTTTTCCTCGTATAAACAATATAAGATTTTGATTGCTACCTCCTTCCCTTACACTTCTTATTACAAGAGGTCTTGTAGAAAGGGGAGTGGGTACAGGCTGGACTGTGTATCCTCCATTAGCAGGGGCTATAGCCCATAGTGGAGGAGGGGTAGATTTAGCTATTTTTTCACTTCATCTAGCAGGAGCATCTTCTATTTTGGGGGCTGTAAATTTTATTTCCACTATTATTAACATACGTAGACCTGGTATAAGAATAGACCAAATACCTTTGTTTGTCTGGTCTATTCTTATCACTACAGTCTTATTACTGCTGTCTTTACCTGTTTTGGCTGGTGCTATTACTATACTACTCACTGATCGTAATCTAAATACCTCTTTTTTTGACCCTAGAGGGGGAGGGGATCCTATTTTATACCAACATTTATTT--------------------------------------------------------
>E_verrucosus_Bolshie_Koty_2012_2K5
-------------------------------------GTGATTATTCGGTCTGAGCTAAGAACACCTGGTAATCTAATCGGAGATGACCAGTTATATAATGTTATAGTAACAGCTCACGCTTTTGTCATGATTTTTTTCATGGTTATACCTATTATAATTGGGGGGTTTGGAAATTGATTAATTCCCTTAATACTAGGGAGCCCTGACATAGCTTTTCCTCGTATAAACAACATAAGATTTTGATTACTACCTCCTTCCCTTACACTTCTTATTACAAGAGGTCTTGTAGAAAGGGGAGTGGGTACAGGCTGGACTGTGTATCCTCCACTAGCAGGGGCTATAGCCCATAGTGGAGGAGGGGTAGATTTAGCTATTTTTTCACTTCATCTAGCAGGAGCATCTTCTATTTTGGGGGCTGTAAATTTTATTTCCACTATTATTAACATACGTAGACCTGGTATAAGAATAGACCAAATACCTTTGTTTGTCTGGTCTATTCTTATCACTACAGTCTTATTACTGCTGTCTTTACCTGTTTTGGCTGGTGCTATTACTATACTACTCACTGATCGTAATCTAAATACCTCTTTTTTTGACCCTAGAGGGGGAGGGGATCCTATTTTATACCAACATTTATTT--------------------------------------------------------
>E_verrucosus_Bolshie_Koty_2012_2K7
-------------------------------------GTGATTATTCGGTCTGAGCTAAGAACACCTGGTAATCTAATCGGAGATGACCAATTATATAATGTTATAGTAACAGCTCACGCTTTTGTCATGATTTTTTTCATGGTTATACCTATTATAATTGGGGGGTTTGGAAATTGATTAATTCCCTTAATACTAGGGAGCCCTGACATAGCTTTTCCTCGTATAAACAACATAAGATTTTGATTGCTACCTCCTTCCCTTACACTTCTTATTACAAGAGGTCTTGTAGAAAGGGGAGTGGGTACAGGCTGGACTGTGTATCCTCCACTAGCAGGGGCTATAGCCCATAGTGGAGGAGGGGTAGATTTAGCTATTTTTTCACTTCATCTAGCAGGAGCATCTTCTATTTTGGGTGCTGTAAATTTTATTTCCACTATTATTAACATACGTAGACCTGGTATAAGAATAGACCAAATACCTTTGTTTGTCTGGTCTATTCTTATCACTACAGTCTTATTACTCCTATCTTTACCTGTTTTGGCTGGTGCTATTACTATACTACTCACTGATCGTAATCTAAATACCTCTTTTTTTGACCCTAGAGGGGGAGGGGACCCTATTTTATACCAACATTTATTT--------------------------------------------------------
>E_verrucosus_Bolshie_Koty_2012_2K8
-------------------------------------GTGATTATTCGGTCTGAGCTAAGAACACCTGGTAATCTAATCGGAGATGACCAGTTATATAATGTTATAGTAACAGCTCACGCTTTTGTCATGATTTTTTTCATGGTTATACCTATTATAATTGGGGGGTTTGGAAATTGATTAATTCCCTTAATACTAGGGAGCCCTGACATAGCTTTTCCTCGTATAAACAACATAAGATTTTGATTGCTACCTCCTTCCCTTACACTTCTTATTACAAGAGGTCTTGTAGAAAGGGGAGTGGGTACAGGCTGGACTGTGTATCCTCCACTAGCAGGGGCTATAGCCCATAGTGGAGGAGGGGTAGATTTAGCTATTTTTTCACTTCATCTAGCAGGAGCATCTTCTATTTTGGGGGCTGTAAATTTTATTTCCACTATTATTAACATACGTAGACCTGGTATAAGAATAGACCAAATACCTTTGTTTGTCTGGTCTATTCTTATCACTACAGTCTTATTACTGCTATCTTTACCTGTTTTGGCTGGTGCTATTACTATACTACTCACTGATCGTAATCTAAATACCTCTTTTTTTGACCCTAGAGGGGGAGGGGATCCTATTTTATACCAACATTTATTT--------------------------------------------------------
>E_verrucosus_Bolshie_Koty_2012_2K9
-------------------------------------GTGATTATTCGGTCTGAGCTAAGAACACCTGGTAATCTAATCGGAGATGACCAGTTATATAATGTTATAGTAACAGCTCACGCTTTTGTCATGATTTTTTTCATGGTTATACCTATTATAATTGGGGGGTTTGGAAATTGATTAATTCCCTTAATACTAGGGAGCCCTGACATAGCTTTTCCTCGTATAAACAACATAAGATTTTGATTACTACCTCCTTCCCTTACACTTCTTATTACAAGAGGTCTTGTAGAAAGGGGAGTGGGTACAGGCTGGACTGTGTATCCTCCACTAGCAGGGGCTATAGCCCATAGTGGAGGAGGGGTAGATTTAGCTATTTTTTCACTTCATCTAGCAGGAGCATCTTCTATTTTGGGGGCTGTAAATTTTATTTCCACTATTATTAACATACGTAGACCTGGTATAAGAATAGACCAAATACCTTTGTTTGTCTGGTCTATTCTTATCACTACAGTCTTATTACTGCTGTCTTTACCTGTTTTGGCTGGTGCTATTACTATACTACTCACTGATCGTAATCTAAATACCTCTTTTTTTGACCCTAGAGGGGGAGGGGATCCTATTTTATACCAACATTTATTT--------------------------------------------------------
>E_verrucosus_Bolshie_Koty_2012_2K10
-------------------------------------GTGATTATTCGGTCTGAGCTAAGAACACCTGGTAATCTAATCGGAGATGACCAGTTATATAATGTTATAGTAACAGCTCACGCTTTTGTCATGATTTTTTTCATGGTTATACCTATTATAATTGGGGGGTTTGGAAATTGATTAATTCCCTTAATACTAGGGAGCCCTGACATAGCTTTTCCTCGTATAAACAACATAAGATTTTGATTACTACCTCCTTCCCTTACACTTCTTATTACAAGAGGTCTTGTAGAAAGGGGAGTGGGTACAGGCTGGACTGTGTATCCTCCACTAGCAGGGGCTATAGCCCATAGTGGAGGAGGGGTAGATTTAGCTATTTTTTCACTTCATCTAGCAGGAGCATCTTCTATTTTGGGGGCTGTAAATTTTATTTCCACTATTATTAACATACGTAGACCTGGTATAAGAATAGACCAAATACCTTTGTTTGTCTGGTCTATTCTTATCACTACAGTCTTATTACTGCTGTCTTTACCTGTTTTGGCTGGTGCTATTACTATACTACTCACTGACCGTAATCTAAATACCTCTTTTTTTGACCCTAGAGGGGGAGGGGATCCTATTTTATACCAACATTTATTT--------------------------------------------------------
>E_verrucosus_Bolshie_Koty_2012_2K11
-------------------------------------GTGATTATTCGGTCTGAGCTAAGAACACCTGGTAATCTAATCGGAGATGACCAGTTATATAATGTTATAGTAACAGCTCACGCTTTTGTCATGATTTTTTTCATGGTTATACCTATTATAATTGGGGGGTTTGGAAATTGATTAATCCCCTTAATACTAGGGAGCCCTGACATAGCTTTTCCTCGTATAAACAACATAAGATTTTGATTACTACCTCCTTCCCTTACACTTCTTATTACAAGAGGTCTTGTAGAAAGGGGAGTGGGTACAGGCTGGACTGTGTATCCTCCACTAGCAGGGGCTATAGCCCATAGTGGAGGAGGGGTAGATTTAGCTATTTTTTCACTTCATCTAGCAGGAGCATCTTCTATTTTGGGGGCTGTAAATTTTATTTCCACTATTATTAACATACGTAGACCTGGTATAAGAATAGACCAAATACCTTTGTTTGTCTGGTCTATTCTTATCACTACAGTCTTATTACTGCTGTCTTTACCTGTTTTGGCTGGTGCTATTACTATACTACTCACTGATCGTAATCTAAATACCTCTTTTTTTGACCCTAGAGGGGGAGGGGATCCTATTTTATACCAACATTTATTT--------------------------------------------------------
>E_verrucosus_Bolshie_Koty_2012_2K12
-------------------------------------GTGATTATTCGGTCTGAGCTAAGAACACCTGGTAATCTAATCGGAGATGACCAGTTATATAATGTTATAGTAACAGCTCACGCTTTTGTCATGATTTTTTTCATGGTTATACCTATTATAATTGGGGGGTTTGGAAATTGATTAATTCCCTTAATACTAGGGAGCCCTGACATAGCTTTTCCTCGTATAAACAACATAAGATTTTGATTACTACCTCCTTCCCTTACACTTCTTATTACAAGAGGTCTTGTAGAAAGGGGAGTGGGTACAGGCTGGACTGTGTATCCTCCACTAGCAGGGGCTATAGCCCATAGTGGAGGAGGGGTAGATTTAGCTATTTTTTCACTTCATCTAGCAGGAGCATCTTCTATTTTGGGGGCTGTAAATTTTATTTCCACTATTATTAACATACGTAGACCTGGTATAAGAATAGACCAAATACCTTTGTTTGTCTGGTCTATTCTTATCACTACAGTCTTATTACTGCTGTCTTTACCTGTTTTGGCTGGTGCTATTACTATACTACTCACTGATCGTAATCTAAATACCTCTTTTTTTGACCCTAGAGGGGGAGGGGATCCTATTTTATACCAACATTTATTT--------------------------------------------------------
>E_verrucosus_Bolshie_Koty_2012_2K13
-------------------------------------GTGATTATTCGGTCTGAGCTAAGAACACCTGGTAATCTAATCGGAGATGACCAGTTATATAATGTTATAGTAACAGCTCACGCTTTTGTCATGATTTTTTTCATGGTTATACCTATTATAATTGGGGGGTTTGGAAATTGATTAATTCCCTTAATACTAGGGAGCCCTGACATAGCTTTTCCTCGTATAAACAACATAAGATTTTGATTGCTACCTCCTTCCCTTACACTTCTTATTACAAGAGGTCTTGTAGAAAGGGGAGTGGGTACAGGCTGGACTGTGTATCCTCCACTAGCAGGGGCTATAGCCCATAGTGGAGGAGGGGTAGATTTAGCTATTTTTTCACTTCATCTAGCAGGAGCATCTTCTATTTTGGGGGCTGTAAATTTTATTTCCACTATTATTAACATACGTAGACCTGGTATAAGAATAGACCAAATACCTTTGTTTGTCTGGTCTATTCTTATCACTACAGTCTTATTACTGCTGTCTTTACCTGTTTTGGCTGGTGCTATTACTATACTACTCACTGATCGTAATCTAAATACCTCTTTTTTTGACCCTAGAGGGGGAGGGGATCCTATTTTATACCAACATTTATTT--------------------------------------------------------
>E_verrucosus_Bolshie_Koty_2012_2K14
-------------------------------------GTGATTATTCGGTCTGAGCTAAGAACACCTGGTAATCTAATCGGAGATGACCAGTTATATAATGTTATAGTAACAGCTCACGCTTTTGTCATGATTTTTTTCATGGTTATACCTATTATAATTGGGGGGTTTGGAAATTGATTAATTCCCTTAATACTAGGGAGCCCTGACATAGCTTTTCCTCGTATAAACAACATAAGATTTTGATTGCTACCTCCTTCCCTTACACTTCTTATTACAAGAGGTCTTGTAGAAAGGGGAGTGGGTACAGGCTGGACTGTGTATCCTCCACTAGCAGGGGCTATAGCCCATAGTGGAGGAGGGGTAGATTTAGCTATTTTTTCACTTCATCTAGCAGGAGCATCTTCTATTTTGGGGGCTGTAAATTTTATTTCCACTATTATTAACATACGTAGACCTGGTATAAGAATAGACCAAATACCTTTGTTTGTCTGGTCTATTCTTATCACTACAGTCTTATTACTGCTGTCTTTACCTGTTTTGGCTGGTGCTATTACTATACTACTCACTGATCGTAATCTAAATACCTCTTTTTTTGACCCTAGAGGGGGAGGGGATCCTATTTTATACCAACATTTATTT--------------------------------------------------------
>E_verrucosus_Bolshie_Koty_2011_1K9
-------------------------------------GTGATTATTCGGTCTGAGCTAAGAACACCTGGTAATCTAATCGGAGATGACCAGTTATATAATGTTATAGTAACAGCTCACGCTTTTGTCATGATTTTTTTCATGGTTATACCTATTATAATTGGGGGGTTTGGAAATTGATTAATTCCCTTAATACTAGGAAGCCCTGACATAGCTTTTCCTCGTATAAACAACATAAGATTTTGATTACTACCTCCTTCCCTTACACTTCTTATTACAAGAGGTCTTGTAGAAAGGGGAGTGGGTACAGGCTGGACTGTGTATCCTCCACTAGCAGGGGCTATAGCCCATAGTGGAGGAGGGGTAGATTTAGCTATTTTTTCACTTCATCTAGCAGGAGCATCTTCTATTTTGGGGGCTGTAAATTTTATTTCCACTATTATTAACATACGTAGACCTGGTATAAGAATAGACCAAATACCTTTGTTTGTCTGGTCTATTCTTATCACTACAGTCTTATTACTGCTGTCTTTACCTGTTTTGGCTGGTGCTATTACTATACTACTCACTGATCGTAATCTAAATACCTCTTTTTTTGACCCTAGAGGGGGAGGGGATCCTATTTTATACCAACATTTATTT--------------------------------------------------------
>E_verrucosus_Bolshie_Koty_2011_1K10
-------------------------------------GTGATTATTCGGTCTGAGCTAAGAACACCTGGTAATCTAATCGGAGATGACCAGTTATATAATGTTATAGTAACAGCTCACGCTTTTGTCATGATTTTTTTCATGGTTATACCTATTATAATTGGGGGGTTTGGAAATTGATTAATTCCCTTAATACTAGGGAGCCCTGACATAGCTTTTCCTCGTATAAACAACATAAGATTTTGATTACTACCTCCTTCCCTTACACTTCTTATTACAAGAGGTCTTGTAGAAAGGGGAGTGGGTACAGGCTGGACTGTGTATCCTCCACTAGCAGGGGCTATAGCCCATAGTGGAGGAGGGGTAGATTTAGCTATTTTTTCACTTCATCTAGCAGGAGCATCTTCTATTTTAGGGGCTGTAAATTTTATTTCCACTATTATTAACATACGTAGACCTGGTATAAGAATAGACCAAATACCTTTGTTTGTCTGGTCTATTCTTATCACTACAGTCTTATTACTGCTGTCTTTACCTGTTTTGGCTGGTGCTATTACTATACTACTCACTGATCGTAATCTAAATACCTCTTTTTTTGACCCTAGAGGGGGAGGGGATCCTATTTTATACCAACATTTATTT--------------------------------------------------------
>E_verrucosus_Bolshie_Koty_2011_1K11
-------------------------------------GTGATTATTCGGTCTGAGCTAAGAACACCTGGTAATCTAATCGGAGATGACCAGTTATATAATGTTATAGTAACAGCTCACGCTTTTGTCATGATTTTTTTCATGGTTATACCTATTATAATTGGGGGGTTTGGAAATTGATTAATTCCCTTAATACTAGGGAGCCCTGACATAGCTTTTCCTCGTATAAACAACATAAGATTTTGATTGCTACCTCCTTCCCTTACACTTCTTATTACAAGAGGTCTTGTAGAAAGGGGAGTGGGTACAGGCTGGACTGTGTATCCTCCACTAGCAGGGGCTATAGCCCATAGTGGAGGAGGGGTAGATTTAGCTATTTTTTCACTTCATCTAGCAGGAGCATCTTCTATTTTGGGGGCTGTAAATTTTATTTCCACTATTATTAACATACGTAGACCTGGTATAAGAATAGACCAAATACCTTTGTTTGTCTGGTCTATTCTTATCACTACAGTCTTATTACTGCTGTCTTTACCTGTTTTGGCTGGTGCTATTACTATACTACTCACTGATCGTAATCTAAATACCTCTTTTTTTGACCCTAGAGGGGGAGGGGATCCTATTTTATACCAACATTTATTT--------------------------------------------------------
>E_verrucosus_Bolshie_Koty_2011_1K12
-------------------------------------GTGATTATTCGGTCTGAGTTAAGAACACCTGGTAATCTAATCGGAGATGACCAGTTATATAATGTTATAGTAACAGCTCACGCTTTTGTCATGATTTTTTTCATGGTTATACCTGTTATAATTGGGGGGTTTGGAAATTGATTAATTCCCTTAATACTAGGGAGCCCTGACATAGCTTTTCCTCGTATAAACAACATAAGATTTTGATTGCTACCTCCTTCCCTTACACTTCTTATTACAAGAGGTCTTGTAGAAAGGGGAGTGGGTACAGGCTGGACTGTGTATCCTCCACTAGCAGGGGCTATAGCCCATAGTGGAGGAGGGGTAGATTTAGCTATTTTTTCACTTCATCTAGCAGGAGCATCTTCTATTTTGGGGGCTGTAAATTTTATTTCCACTATTATTAACATACGTAGACCTGGTATAAGAATAGACCAAATACCTTTGTTTGTCTGGTCTATTCTTATCACTACAGTCTTATTACTGCTGTCTTTACCTGTTTTGGCTGGTGCTATTACTATACTGCTCACTGATCGTAATCTAAATACCTCTTTTTTTGACCCTAGAGGGGGAGGGGATCCTATTTTATACCAACATTTATTT--------------------------------------------------------
>E_verrucosus_Bolshie_Koty_2011_1K13
-------------------------------------GTGATTATTCGGTCTGAGCTAAGAACACCTGGTAATCTAATCGGAGATGACCAGTTATATAATGTTATAGTAACAGCTCACGCTTTTGTCATGATTTTTTTCATGGTTATACCTATTATAATTGGGGGGTTTGGAAATTGATTAATTCCCTTAATACTAGGGAGCCCTGACATAGCTTTTCCTCGTATAAACAACATAAGATTTTGATTACTACCTCCTTCCCTTACACTTCTTATTACAAGAGGTCTTGTAGAAAGGGGAGTGGGTACAGGCTGGACTGTGTATCCTCCACTAGCAGGGGCTATAGCCCATAGTGGAGGAGGGGTAGATTTAGCTATTTTTTCACTTCATCTAGCAGGAGCATCTTCTATTTTGGGGGCTGTAAATTTTATTTCCACTATTATTAACATACGTAGACCTGGTATAAGAATAGACCAAATACCTTTGTTTGTCTGGTCTATTCTTATCACTACAGTCTTATTACTGCTGTCTTTACCTGTTTTGGCTGGTGCTATTACTATACTACTCACTGATCGTAATCTAAATACCTCTTTTTTTGACCCTAGAGGGGGAGGGGATCCTATTTTATACCAACATTTATTT--------------------------------------------------------
>E_verrucosus_Bolshie_Koty_2011_1K14
-------------------------------------GTGATTATTCGGTCTGAGCTAAGAACACCTGGTAATCTAATCGGAGATGACCAGTTATATAATGTTATAGTAACAGCTCACGCTTTTGTCATGATTTTTTTCATGGTTATACCTATTATAATTGGGGGGTTTGGAAATTGATTAATTCCCTTAATATTAGGGAGCCCTGACATAGCTTTTCCTCGTATAAACAACATAAGATTTTGATTACTACCTCCTTCCCTTACACTTCTTATTACAAGAGGTCTTGTAGAAAGGGGAGTGGGTACAGGCTGGACTGTGTATCCTCCGCTAGCAGGGGCTATAGCCCATAGTGGAGGAGGGGTAGATTTAGCTATTTTTTCACTTCATCTAGCAGGAGCATCTTCTATTTTGGGGGCTGTAAATTTTATTTCCACTATTATTAACATACGTAGACCTGGTATAAGAATAGACCAAATACCTTTGTTTGTCTGGTCTATTCTTATCACTACAGTCTTATTACTGCTGTCTTTACCTGTTTTGGCTGGTGCTATTACTATACTACTCACTGATCGTAATCTAAATACCTCTTTTTTTGACCCTAGAGGGGGAGGGGATCCTATTTTATACCAACATTTATTT--------------------------------------------------------
>E_verrucosus_Bolshie_Koty_2013_3K1
-------------------------------------GTGATTATTCGGTCTGAGCTAAGAACACCTGGTAATCTAATCGGAGATGACCAGTTATATAATGTTATAGTAACAGCTCACGCTTTTGTCATGATTTTTTTCATGGTTATACCTATTATAATTGGGGGATTTGGAAATTGATTAATTCCCTTAATACTAGGGAGCCCTGACATAGCTTTTCCTCGTATAAACAACATAAGATTTTGATTGCTACCTCCTTCCCTTACACTTCTTATTACAAGAGGTCTTGTAGAAAGGGGAGTGGGTACAGGCTGGACTGTGTATCCTCCACTAGCAGGGGCTATAGCCCATAGTGGAGGAGGGGTAGATTTAGCTATTTTTTCACTTCATCTAGCAGGAGCATCTTCTATTTTGGGGGCTGTAAATTTTATTTCCACTATTATTAACATACGTAGACCTGGTATAAGAATAGACCAAATACCTTTGTTTGTCTGGTCTATTCTTATCACTACAGTCTTATTACTGCTGTCTTTACCTGTTTTGGCTGGTGCTATTACTATACTACTCACTGATCGTAATCTAAATACCTCTTTTTTTGACCCTAGAGGGGGAGGGGATCCTATTTTATACCAACATTTATTT--------------------------------------------------------
>E_verrucosus_Bolshie_Koty_2013_3K2
-------------------------------------GTGATTATTCGGTCTGAGCTAAGAACACCTGGTAATCTAATCGGAGATGACCAGTTATATAATGTTATAGTAACAGCTCACGCTTTTGTCATGATTTTTTTCATGGTTATACCTATTATAATTGGGGGGTTTGGAAATTGATTAATTCCCTTAATACTAGGGAGCCCTGACATAGCTTTTCCTCGTATAAACAACATAAGATTTTGATTGCTACCTCCTTCCCTTACACTTCTTATTACAAGAGGTCTTGTAGAAAGGGGAGTGGGTACAGGCTGGACTGTGTATCCTCCACTAGCAGGGGCTATAGCCCATAGTGGAGGAGGGGTAGATTTAGCTATTTTTTCACTTCATCTAGCAGGAGCATCTTCTATTTTGGGGGCTGTAAATTTTATTTCCACTATTATTAACATACGTAGACCTGGTATAAGAATAGACCAAATACCTTTGTTTGTCTGGTCTATTCTTATCACTACAGTCTTATTACTGCTATCTTTACCTGTTTTGGCTGGTGCTATTACTATACTACTCACTGATCGTAATCTAAATACCTCTTTTTTTGACCCTAGAGGGGGAGGGGATCCTATTTTATACCAACATTTATTT--------------------------------------------------------
>E_verrucosus_Bolshie_Koty_2013_3K3
-------------------------------------GTGATTATTCGGTCTGAGCTAAGAACACCTGGTAATCTAATCGGAGATGACCAGTTATATAATGTTATAGTAACAGCTCACGCTTTTGTCATGATTTTTTTCATGGTTATACCTATTATAATTGGGGGGTTTGGAAATTGATTAATTCCCTTAATACTAGGGAGCCCTGACATAGCTTTTCCTCGTATAAACAACATAAGATTTTGATTGCTACCTCCTTCCCTTACACTTCTTATTACAAGAGGTCTTGTAGAAAGGGGAGTGGGTACAGGCTGGACTGTGTATCCTCCACTAGCAGGGGCTATAGCCCATAGTGGAGGAGGGGTAGATTTAGCTATTTTTTCACTTCATCTAGCAGGAGCATCTTCTATTTTGGGGGCTGTAAATTTTATTTCCACTATTATTAACATACGTAGACCTGGTATAAGAATAGACCAAATACCTTTGTTTGTCTGGTCTATTCTTATCACTACAGTCTTATTACTGCTGTCTTTACCTGTTTTGGCTGGTGCTATTACTATACTACTCACTGATCGTAATCTAAATACCTCTTTTTTTGACCCTAGAGGGGGAGGGGATCCTATTTTATACCAACATTTATTT--------------------------------------------------------
>E_verrucosus_Bolshie_Koty_2013_3K4
-------------------------------------GTGATTATTCGGTCTGAGCTAAGAACACCTGGTAATCTAATCGGAGATGACCAGTTATATAATGTTATAGTAACAGCTCACGCTTTTGTCATGATTTTTTTCATGGTTATACCTATTATAATTGGGGGGTTTGGAAATTGATTAGTTCCCTTAATATTAGGGAGCCCTGACATAGCTTTTCCTCGTATAAACAACATAAGATTTTGATTACTACCTCCTTCCCTTACACTTCTTATTACAAGAGGTCTTGTAGAAAGGGGAGTGGGTACAGGCTGGACTGTGTATCCTCCGCTAGCAGGGGCTATAGCCCATAGTGGAGGAGGGGTAGATTTAGCTATTTTTTCACTTCATCTAGCAGGAGCATCTTCTATTTTGGGGGCTGTAAATTTTATTTCCACTATTATTAACATACGTAGACCTGGTATAAGAATAGACCAAATACCTTTGTTTGTCTGGTCTATTCTTATCACTACAGTCTTATTACTGCTGTCTTTACCTGTTTTGGCTGGTGCTATTACTATACTACTCACTGATCGTAATCTAAATACCTCTTTTTTTGACCCTAGAGGGGGAGGGGATCCTATTTTATACCAACATTTATTT--------------------------------------------------------
>E_verrucosus_Bolshie_Koty_2013_3K5
-------------------------------------GTGATTATTCGGTCTGAGTTAAGAACACCTGGTAATCTAATCGGAGATGACCAGTTATATAATGTTATAGTAACAGCTCACGCTTTTGTCATGATTTTTTTCATGGTTATACCTATTATAATTGGGGGGTTTGGAAATTGATTAATTCCCTTAATACTAGGGAGCCCTGACATAGCTTTTCCTCGTATAAACAACATAAGATTTTGATTGCTACCTCCTTCCCTTACACTTCTTATTACAAGAGGTCTTGTAGAAAGGGGAGTGGGTACAGGCTGGACTGTGTATCCTCCACTAGCAGGGGCTATAGCCCATAGTGGAGGAGGGGTAGATTTAGCTATTTTTTCACTTCATCTAGCAGGAGCATCTTCTATTTTGGGGGCTGTAAATTTTATTTCCACTATTATTAACATACGTAGACCTGGTATAAGAATAGACCAAATACCTTTGTTTGTCTGGTCTATTCTTATCACTACAGTCTTATTACTGCTGTCTTTACCTGTTTTGGCTGGTGCTATTACTATACTACTCACTGATCGTAATCTAAATACCTCTTTTTTTGACCCTAGAGGGGGAGGGGATCCTATTTTATACCAACATTTATTT--------------------------------------------------------
>E_verrucosus_Bolshie_Koty_2013_3K6
-------------------------------------GTGATTATTCGGTCTGAGCTAAGAACACCTGGTAATCTAATCGGAGATGACCAGTTATATAATGTTATAGTAACAGCTCACGCTTTTGTCATGATTTTTTTCATGGTTATACCTATTATAATTGGGGGGTTTGGAAATTGATTAATTCCCTTAATACTAGGGAGCCCTGACATAGCTTTTCCTCGTATAAACAACATAAGATTTTGATTGCTACCTCCTTCCCTTACACTTCTTATTACAAGAGGTCTTGTAGAAAGGGGAGTGGGTACAGGCTGGACTGTGTATCCTCCACTAGCAGGGGCTATAGCCCATAGTGGAGGAGGGGTAGATTTAGCTATTTTTTCACTTCATCTAGCAGGAGCATCTTCTATTTTGGGGGCTGTAAATTTTATTTCCACTATTATTAACATACGTAGACCTGGTATAAGAATAGACCAAATACCTTTGTTTGTCTGGTCTATTCTTATCACTACAGTCTTATTACTGCTGTCTTTACCTGTTTTGGCTGGTGCTATTACTATACTACTCACTGATCGTAATCTAAATACCTCTTTTTTTGACCCTAGAGGGGGAGGGGATCCTATTTTATACCAACATTTATTT--------------------------------------------------------
>E_verrucosus_Bolshie_Koty_2013_3K7
-------------------------------------GTGATTATTCGGTCTGAGCTAAGAACACCTGGTAATCTAATCGGAGATGACCAGTTATATAATGTTATAGTAACAGCTCACGCTTTTGTCATGATTTTTTTCATGGTTATACCTATTATAATTGGGGGGTTTGGAAATTGATTAATTCCCTTAATACTAGGGAGCCCTGACATAGCTTTTCCTCGTATAAACAACATAAGATTTTGATTACTACCTCCTTCCCTTACACTTCTTATTACAAGAGGTCTTGTAGAAAGGGGAGTGGGTACAGGCTGGACTGTGTATCCTCCACTAGCAGGGGCTATAGCCCATAGTGGAGGAGGGGTAGATTTAGCTATTTTTTCACTTCATCTAGCAGGAGCATCTTCTATTTTGGGGGCTGTAAATTTTATTTCCACTATTATTAACATACGTAGACCTGGTATAAGAATAGACCAAATACCTTTGTTTGTCTGGTCTATTCTTATCACTACAGTCTTATTACTGCTGTCTTTACCTGTTTTGGCTGGTGCTATTACTATGCTACTCACTGATCGTAATCTAAATACCTCTTTTTTTGACCCTAGAGGGGGAGGGGATCCTATTTTATACCAACATTTATTT--------------------------------------------------------
>E_verrucosus_Bolshie_Koty_2013_3K9
-------------------------------------GTGATTATTCGGTCTGAGCTAAGAACACCTGGTAATCTAATCGGAGATGACCAGTTATATAATGTTATAGTAACAGCTCACGCTTTTGTCATGATTTTTTTCATGGTTATACCTATTATAATTGGGGGGTTTGGAAATTGATTAATTCCCTTAATACTAGGGAGCCCTGACATAGCTTTTCCTCGTATAAACAACATAAGATTTTGATTGCTACCTCCTTCCCTTACACTTCTTATTACAAGAGGTCTTGTAGAAAGGGGAGTGGGTACAGGCTGGACTGTGTATCCTCCACTAGCAGGGGCTATAGCCCATAGTGGAGGAGGGGTAGATTTAGCTATTTTTTCACTTCATCTAGCAGGAGCATCTTCTATTTTGGGGGCTGTAAATTTTATTTCCACTATTATTAACATACGTAGACCTGGTATAAGAATAGACCAAATACCTTTGTTTGTCTGGTCTATTCTTATCACTACAGTCTTATTACTGCTGTCTTTACCTGTTTTGGCTGGTGCTATTACTATACTACTCACTGATCGTAATCTAAATACCTCTTTTTTTGACCCTAGAGGGGGAGGGGATCCTATTTTATACCAACATTTATTT--------------------------------------------------------
>E_verrucosus_Bolshie_Koty_2013_3K10
-------------------------------------GTGATTATTCGGTCTGAGCTAAGAACACCTGGTAATCTAATCGGAGATGACCAGTTATATAATGTTATAGTAACAGCTCACGCTTTTGTCATGATTTTTTTCATGGTTATACCTATTATAATTGGGGGGTTTGGAAATTGATTAATTCCCTTAATACTAGGGAGCCCTGACATAGCTTTTCCTCGTATAAACAACATAAGATTTTGATTACTACCTCCTTCCCTTACACTTCTTATTACAAGAGGTCTTGTAGAAAGGGGAGTGGGTACAGGCTGGACTGTGTATCCTCCACTAGCAGGGGCTATAGCCCATAGTGGAGGAGGGGTAGATTTAGCTATTTTTTCACTTCATCTAGCAGGAGCATCTTCTATTTTGGGGGCTGTAAATTTTATTTCCACTATTATTAACATACGTAGACCTGGTATAAGAATAGACCAAATACCTTTGTTTGTCTGGTCTATTCTTATCACTACAGTCTTATTACTGCTGTCTTTACCTGTTTTGGCTGGTGCTATTACTATACTACTCACTGATCGTAATCTAAATACCTCTTTTTTTGACCCTAGAGGGGGAGGGGATCCTATTTTATACCAACATTTATTT--------------------------------------------------------
>E_verrucosus_Bolshie_Koty_2013_3K11
-------------------------------------GTGATTATTCGGTCTGAGCTAAGAACACCTGGTAATCTAATCGGAGATGACCAGTTATATAATGTTATAGTAACAGCTCACGCTTTTGTCATGATTTTTTTCATGGTTATACCTATTATAATTGGGGGGTTTGGAAATTGATTAATTCCCTTAATACTAGGGAGCCCTGACATAGCTTTTCCTCGTATAAACAACATAAGATTTTGATTGCTACCTCCTTCCCTTACACTTCTTATTACAAGAGGTCTTGTAGAAAGGGGAGTGGGTACAGGCTGGACTGTGTATCCTCCACTAGCAGGGGCTATAGCCCATAGTGGAGGAGGGGTAGATTTAGCTATTTTTTCACTTCATCTAGCAGGAGCATCTTCTATTTTGGGGGCTGTAAATTTTATTTCCACTATTATTAACATACGTAGACCTGGTATAAGAATAGACCAAATACCTTTGTTTGTCTGGTCTATTCTTATCACTACAGTCTTATTACTGCTGTCTTTACCTGTTTTGGCTGGTGCTATTACTATACTACTCACTGATCGTAATCTAAATACCTCTTTTTTTGACCCTAGAGGGGGAGGGGATCCTATTTTATACCAACATTTATTT--------------------------------------------------------
>E_verrucosus_Bolshie_Koty_2013_3K12
-------------------------------------GTGATTATTCGGTCTGAGCTAAGAACACCTGGTAATCTAATCGGAGATGACCAGTTATATAATGTTATAGTAACAGCTCACGCTTTTGTCATGATTTTTTTCATGGTTATACCTATTATAATTGGGGGGTTTGGAAATTGATTAATTCCCTTAATACTAGGGAGCCCTGACATAGCTTTTCCTCGTATAAACAACATAAGATTTTGATTGCTACCTCCTTCCCTTACACTTCTTATTACAAGAGGTCTTGTAGAAAGGGGAGTGGGTACAGGCTGGACTGTGTATCCTCCACTAGCAGGGGCTATAGCCCATAGTGGAGGAGGGGTAGATTTAGCTATTTTTTCACTTCATCTAGCAGGAGCATCTTCTATTTTGGGGGCTGTAAATTTTATTTCCACTATTATTAACATACGTAGACCTGGTATAAGAATAGACCAAATACCTTTGTTTGTCTGGTCTATTCTTATCACTACAGTCTTATTACTGCTGTCTTTACCTGTTTTGGCTGGTGCTATTACTATACTACTCACTGATCGTAATCTAAATACCTCTTTTTTTGACCCTAGAGGGGGAGGGGATCCTATTTTATACCAACATTTATTT--------------------------------------------------------
>E_verrucosus_Bolshie_Koty_2013_3K13
-------------------------------------GTGATTATTCGGTCTGAGCTAAGAACACCTGGTAATCTAATCGGAGATGACCAATTATATAATGTTATAGTAACAGCTCACGCTTTTGTCATGATTTTTTTCATGGTTATACCTATTATAATTGGGGGGTTTGGAAATTGATTAATTCCCTTAATACTAGGGAGCCCTGACATAGCTTTTCCTCGTATAAACAACATAAGATTTTGATTACTACCTCCTTCCCTTACACTTCTTATTACAAGAGGTCTTGTAGAAAGGGGAGTGGGTACAGGCTGGACTGTGTATCCTCCACTAGCAGGGGCTATAGCCCATAGTGGAGGAGGGGTAGATTTAGCTATTTTTTCACTTCATCTAGCAGGAGCATCTTCTATTTTGGGGGCTGTAAATTTTATTTCCACTATTATTAACATACGTAGACCTGGTATAAGAATAGACCAAATACCTTTGTTTGTCTGGTCTATTCTTATCACTACAGTCTTATTACTGCTGTCTTTACCTGTTTTGGCTGGTGCTATTACTATACTACTCACTGATCGTAATCTAAATACCTCTTTTTTTGACCCTAGAGGGGGAGGGGATCCTATTTTATACCAACATTTATTT--------------------------------------------------------
>E_verrucosus_Bolshie_Koty_2013_3K14
-------------------------------------GTGATTATTCGGTCTGAGCTAAGAACACCTGGTAATCTAATCGGAGATGACCAGTTATATAATGTTATAGTAACAGCTCACGCTTTTGTCATGATTTTTTTCATGGTTATACCTATTATAATTGGGGGGTTTGGAAATTGATTAATTCCCTTAATACTAGGGAGCCCTGACATAGCTTTTCCTCGTATAAACAACATAAGATTTTGATTGCTACCCCCTTCCCTTACACTTCTTATTACAAGAGGTCTTGTAGAAAGGGGAGTGGGTACAGGCTGGACTGTGTATCCTCCACTAGCAGGGGCTATAGCCCATAGTGGAGGAGGGGTAGATTTAGCTATTTTTTCACTTCATTTAGCAGGAGCATCTTCTATTTTGGGGGCTGTAAATTTTATTTCCACTATTATTAACATACGTAGACCTGGTATAAGAATAGACCAAATACCTTTGTTTGTCTGGTCTATTCTTATCACTACAGTCTTATTACTGCTGTCTTTACCTGTTTTGGCTGGTGCTATTACTATACTACTCACTGATCGTAATCTAAATACCTCTTTTTTTGACCCTAGAGGGGGAGGGGATCCTATTTTATACCAACATTTATTT--------------------------------------------------------
>E_verrucosus_Bolshie_Koty_2013_3K15
-------------------------------------GTGATTATTCGGTCTGAGCTAAGAACACCTGGTAATCTAATCGGAGATGACCAGTTATATAATGTTATAGTAACAGCTCACGCTTTTGTCATGATTTTTTTCATGGTTATACCTATTATAATTGGGGGGTTTGGAAATTGATTAATTCCCTTAATACTAGGGAGCCCTGACATAGCTTTTCCTCGTATAAACAACATAAGATTTTGATTACTACCTCCTTCCCTTACACTTCTTATTACAAGAGGTCTTGTAGAAAGGGGAGTGGGTACAGGCTGGACTGTGTATCCTCCACTAGCAGGGGCTATAGCCCATAGTGGAGGAGGGGTAGATTTAGCTATTTTTTCACTTCATCTAGCAGGAGCATCTTCTATTTTGGGGGCTGTAAATTTTATTTCCACTATTATTAACATACGTAGACCTGGTATAAGAATAGACCAAATACCTTTGTTTGTCTGGTCTATTCTTATCACTACAGTCTTATTACTGCTGTCTTTACCTGTTTTGGCTGGTGCTATTACTATACTACTCACTGATCGTAATCTAAATACCTCTTTTTTTGACCCTAGAGGGGGAGGGGATCCTATTTTATACCAACATTTATTT--------------------------------------------------------
>E_verrucosus_Bolshoy_Ushkaniy_BU7
-------------------------------------GTGATTATTCGGTCTGAGCTAAGAACACCTGGTAATCTAATCGGAGATGACCAGTTATATAATGTTATAGTGACAGCTCACGCTTTTGTCATGATTTTTTTCATGGTTATACCTATTATAATCGGGGGGTTTGGAAATTGATTAATTCCCTTAATACTAGGGAGCCCTGACATAGCTTTTCCTCGTATAAACAACATAAGATTTTGATTGCTACCTCCTTCCCTTACACTTCTTATTACAAGAGGTCTTGTAGAAAGGGGAGTGGGTACAGGCTGGACTGTGTATCCTCCACTAGCAGGGGCTATAGCCCATAGTGGAGGAGGGGTAGATTTAGCTATTTTTTCACTTCATCTAGCAGGAGCATCTTCTATTTTGGGGGCTGTAAATTTTATTTCCACTATTATTAACATACGTAGACCTGGTATAAGAATAGACCAAATACCTTTGTTTGTCTGGTCTATTCTTATCACTACAGTCTTATTACTCCTGTCTTTACCTGTTTTGGCTGGTGCTATTACTATACTACTCACTGATCGTAATCTAAATACCTCTTTTTTTGACCCTAGAGGGGGAGGGGACCCTATTTTATACCAACATTTATTT--------------------------------------------------------
>E_verrucosus_Bolshoy_Ushkaniy_BU8
-------------------------------------GTGATTATTCGGTCTGAGCTAAGAACACCTGGTAATCTAATCGGAGATGACCAGTTATATAATGTTATAGTGACAGCTCACGCTTTTGTCATGATTTTTTTCATGGTTATACCTATTATAATCGGGGGGTTTGGAAATTGATTAATTCCCTTAATACTAGGGAGCCCTGACATAGCTTTTCCTCGTATAAACAACATAAGATTTTGATTGCTACCTCCTTCCCTTACACTTCTTATTACAAGAGGTCTTGTAGAAAGGGGAGTGGGTACAGGCTGGACTGTGTATCCTCCACTAGCAGGGGCTATAGCCCATAGTGGAGGAGGGGTAGATTTAGCTATTTTTTCACTTCATCTAGCAGGAGCATCTTCTATTTTGGGGGCTGTAAATTTTATTTCCACTATTATTAACATACGTAGACCTGGTATAAGAATAGACCAAATACCTTTGTTTGTCTGGTCTATTCTTATCACTACAGTCTTATTACTCCTGTCTTTACCTGTTTTGGCTGGTGCTATTACTATACTACTCACTGATCGTAATCTAAATACCTCTTTTTTTGACCCTAGAGGGGGAGGGGACCCTATTTTATACCAACATTTATTT--------------------------------------------------------
>E_verrucosus_Bolshoy_Ushkaniy_BU9
-------------------------------------GTGATTATTCGGTCTGAGCTAAGAACACCTGGTAATCTAATCGGAGATGACCAGTTATATAATGTTATAGTGACAGCTCACGCTTTTGTCATGATTTTTTTCATGGTTATACCTATTATAATCGGGGGGTTTGGAAATTGATTAATTCCCTTAATACTAGGGAGCCCTGACATAGCTTTTCCTCGTATAAACAACATAAGATTTTGATTGCTACCTCCTTCCCTTACACTTCTTATTACAAGAGGTCTTGTAGAAAGGGGAGTGGGTACAGGCTGGACTGTGTATCCTCCACTAGCAGGGGCTATAGCCCATAGTGGAGGAGGGGTAGATTTAGCTATTTTTTCACTTCATCTAGCAGGAGCATCTTCTATTTTGGGGGCTGTAAATTTTATTTCCACTATTATTAACATACGTAGACCTGGTATAAGAATAGACCAAATACCTTTGTTTGTCTGGTCTATTCTTATCACTACAGTCTTATTACTCCTGTCTTTACCTGTTTTGGCTGGTGCTATTACTATACTACTCACTGATCGTAATCTAAATACCTCTTTTTTTGACCCTAGAGGGGGAGGGGACCCTATTTTATACCAACATTTATTT--------------------------------------------------------
>E_verrucosus_Bolshoy_Ushkaniy_BU10
-------------------------------------GTGATTATTCGGTCTGAGCTAAGAACACCTGGTAATCTAATCGGAGATGACCAGTTATATAATGTTATAGTGACAGCTCACGCTTTTGTCATGATTTTTTTCATGGTTATACCTATTATAATCGGGGGGTTTGGAAATTGATTAATTCCCTTAATACTAGGGAGCCCTGACATAGCTTTTCCTCGTATAAACAACATAAGATTTTGATTGCTACCTCCTTCCCTTACACTTCTTATTACAAGAGGTCTTGTAGAAAGGGGAGTGGGTACAGGCTGGACTGTGTATCCTCCACTAGCAGGGGCTATAGCCCATAGTGGAGGAGGGGTAGATTTAGCTATTTTTTCACTTCATCTAGCAGGAGCATCTTCTATTTTGGGGGCTGTAAATTTTATTTCCACTATTATTAACATACGTAGACCTGGTATAAGAATAGACCAAATACCTTTGTTTGTCTGGTCTATTCTTATCACTACAGTCTTATTACTCCTGTCTTTACCTGTTTTGGCTGGTGCTATTACTATACTACTCACTGATCGTAATCTAAATACCTCTTTTTTTGACCCTAGAGGGGGAGGGGACCCTATTTTATACCAACATTTATTT--------------------------------------------------------
>E_verrucosus_Bolshoy_Ushkaniy_BU11
-------------------------------------GTGATTATTCGGTCTGAGCTAAGAACACCTGGTAATCTAATCGGAGATGACCAGTTATATAATGTTATAGTGACAGCTCACGCTTTTGTCATGATTTTTTTCATGGTTATACCTATTATAATCGGGGGGTTTGGAAATTGATTAATTCCCTTAATACTAGGGAGCCCTGACATAGCTTTTCCTCGTATAAACAACATAAGATTTTGATTGCTACCTCCTTCCCTTACACTTCTTATTACAAGAGGTCTTGTAGAAAGGGGAGTGGGTACAGGCTGGACTGTGTATCCTCCACTAGCAGGGGCTATAGCCCATAGTGGAGGAGGGGTAGATTTAGCTATTTTTTCACTTCATCTAGCAGGAGCATCTTCTATTTTGGGGGCTGTAAATTTTATTTCCACTATTATTAACATACGTAGACCTGGTATAAGAATAGACCAAATACCTTTGTTTGTCTGGTCTATTCTTATCACTACAGTCTTATTACTCCTGTCTTTACCTGTTTTGGCTGGTGCTATTACTATACTACTCACTGATCGTAATCTAAATACCTCTTTTTTTGACCCTAGAGGGGGAGGGGACCCTATTTTATACCAACATTTATTT--------------------------------------------------------
>E_verrucosus_Bolshoy_Ushkaniy_BU12
-------------------------------------GTGATTATTCGGTCTGAGCTAAGAACACCTGGTAATCTAATCGGAGATGACCAATTATATAATGTTATAGTGACAGCTCACGCTTTTGTCATGATTTTTTTCATGGTTATACCTATTATAATCGGGGGGTTTGGAAATTGATTAATTCCCTTAATACTAGGGAGCCCTGACATAGCTTTTCCTCGTATAAACAACATAAGATTTTGATTGCTACCTCCTTCCCTTACACTTCTTATTACAAGAGGTCTTGTAGAAAGGGGAGTGGGTACAGGCTGGACTGTGTATCCTCCACTAGCAGGGGCTATAGCCCATAGTGGAGGAGGGGTAGATTTAGCTATTTTTTCACTTCATCTAGCAGGAGCATCTTCTATTTTGGGGGCTGTAAATTTTATTTCCACTATTATTAACATACGTAGACCTGGTATAAGAATAGACCAAATACCTTTGTTTGTCTGGTCTATTCTTATCACTACAGTCTTATTACTCCTGTCTTTACCTGTTTTGGCTGGTGCTATTACTATACTACTCACTGATCGTAATCTAAATACCTCTTTTTTTGACCCTAGAGGGGGAGGGGACCCTATTTTATACCAACATTTATTT--------------------------------------------------------
>E_verrucosus_Bolshoy_Ushkaniy_BU13
-------------------------------------GTGATTATTCGGTCTGAGCTAAGAACACCTGGTAATCTAATCGGAGATGACCAGTTATATAATGTTATAGTGACAGCTCACGCTTTTGTCATGATTTTTTTCATGGTTATACCTATTATAATCGGGGGGTTTGGAAATTGATTAATTCCCTTAATACTAGGGAGCCCTGACATAGCTTTTCCTCGTATAAACAACATAAGATTTTGATTGCTACCTCCTTCCCTTACACTTCTTATTACAAGAGGTCTTGTAGAAAGGGGAGTGGGTACAGGCTGGACTGTGTATCCTCCACTAGCAGGGGCTATAGCCCATAGTGGAGGAGGGGTAGATTTAGCTATTTTTTCACTTCATCTAGCAGGAGCATCTTCTATTTTGGGGGCTGTAAATTTTATTTCCACTATTATTAACATACGTAGACCTGGTATAAGAATAGACCAAATACCTTTGTTTGTCTGGTCTATTCTTATCACTACAGTCTTATTACTCCTGTCTTTACCTGTTTTGGCTGGTGCTATTACTATACTACTCACTGATCGTAATCTAAATACCTCTTTTTTTGACCCTAGAGGGGGAGGGGACCCTATTTTATACCAACATTTATTT--------------------------------------------------------
>E_verrucosus_Bolshoy_Ushkaniy_BU14
-------------------------------------GTGATTATTCGGTCTGAGCTAAGAACACCTGGTAATCTAATCGGAGATGACCAGTTATATAATGTTATAGTGACAGCTCACGCTTTTGTCATGATTTTTTTCATGGTTATACCTATTATAATCGGGGGGTTTGGAAATTGATTAATTCCCTTAATACTAGGGAGCCCTGACATAGCTTTTCCTCGTATAAACAACATAAGATTTTGATTGCTACCTCCTTCCCTTACACTTCTTATTACAAGAGGTCTTGTAGAAAGGGGAGTGGGTACAGGCTGGACTGTGTATCCTCCACTAGCAGGGGCTATAGCCCATAGTGGAGGAGGGGTAGATTTAGCTATTTTTTCACTTCATCTAGCAGGAGCATCTTCTATTTTGGGGGCTGTAAATTTTATTTCCACTATTATTAACATACGTAGACCTGGTATAAGAATAGACCAAATACCTTTGTTTGTCTGGTCTATTCTTATCACTACAGTCTTATTACTCCTGTCTTTACCTGTTTTGGCTGGTGCTATTACTATACTACTCACTGATCGTAATCTAAATACCTCTTTTTTTGACCCTAGAGGGGGAGGGGACCCTATTTTATACCAACATTTATTT--------------------------------------------------------
>E_verrucosus_Bolshoy_Ushkaniy_BU15
-------------------------------------GTGATTATTCGGTCTGAGCTAAGAACACCTGGTAATCTAATCGGAGATGACCAGTTATATAATGTTATAGTGACAGCTCACGCTTTTGTCATGATTTTTTTCATGGTTATACCTATTATAATCGGGGGGTTTGGAAATTGATTAATTCCCTTAATACTAGGGAGCCCTGACATAGCTTTTCCTCGTATAAACAACATAAGATTTTGATTGCTACCTCCTTCCCTTACACTTCTTATTACAAGAGGTCTTGTAGAAAGGGGAGTGGGTACAGGCTGGACTGTGTATCCTCCACTAGCAGGGGCTATAGCCCATAGTGGAGGAGGGGTAGATTTAGCTATTTTTTCACTTCATCTAGCAGGAGCATCTTCTATTTTGGGGGCTGTAAATTTTATTTCCACTATTATTAACATACGTAGACCTGGTATAAGAATAGACCAAATACCTTTGTTTGTCTGGTCTATTCTTATCACTACAGTCTTATTACTCCTGTCTTTACCTGTTTTGGCTGGTGCTATTACTATACTACTCACTGATCGTAATCTAAATACCTCTTTTTTTGACCCTAGAGGGGGAGGGGACCCTATTTTATACCAACATTTATTT--------------------------------------------------------
>E_verrucosus_Bolshoy_Ushkaniy_BU16
-------------------------------------GTGATTATTCGGTCTGAGCTAAGAACACCTGGTAATCTAATCGGAGATGACCAGTTATATAATGTTATAGTGACAGCTCACGCTTTTGTCATGATTTTTTTCATGGTTATACCTATTATAATCGGGGGGTTTGGAAATTGATTAATTCCCTTAATACTAGGGAGCCCTGACATAGCTTTTCCTCGTATAAACAACATAAGATTTTGATTGCTACCTCCTTCCCTTACACTTCTTATTACAAGAGGTCTTGTAGAAAGGGGAGTGGGTACAGGCTGGACTGTGTATCCTCCACTAGCAGGGGCTATAGCCCATAGTGGAGGAGGGGTAGATTTAGCTATTTTTTCACTTCATCTAGCAGGAGCATCTTCTATTTTGGGGGCTGTAAATTTTATTTCCACTATTATTAACATACGTAGACCTGGTATAAGAATAGACCAAATACCTTTGTTTGTCTGGTCTATTCTTATCACTACAGTCTTATTACTCCTGTCTTTACCTGTTTTGGCTGGTGCTATTACTATACTACTCACTGATCGTAATCTAAATACCTCTTTTTTTGACCCTAGAGGGGGAGGGGACCCTATTTTATACCAACATTTATTT--------------------------------------------------------
>E_verrucosus_Bolshoy_Ushkaniy_BU17
-------------------------------------GTGATTATTCGGTCTGAGCTAAGAACACCTGGTAATCTAATCGGAGATGACCAGTTATATAATGTTATAGTGACAGCTCACGCTTTTGTCATGATTTTTTTCATGGTTATACCTATTATAATCGGGGGGTTTGGAAATTGATTAATTCCCTTAATACTAGGGAGCCCTGACATAGCTTTTCCTCGTATAAACAACATAAGATTTTGATTGCTACCTCCTTCCCTTACACTTCTTATTACAAGAGGTCTTGTAGAAAGGGGAGTGGGTACAGGCTGGACTGTGTATCCTCCACTAGCAGGGGCTATAGCCCATAGTGGAGGAGGGGTAGATTTAGCTATTTTTTCACTTCATCTAGCAGGAGCATCTTCTATTTTGGGGGCTGTAAATTTTATTTCCACTATTATTAACATACGTAGACCTGGTATAAGAATAGACCAAATACCTTTGTTTGTCTGGTCTATTCTTATCACTACAGTCTTATTACTCCTCTCTTTACCTGTTTTGGCTGGTGCTATTACTATACTACTCACTGATCGTAATCTAAATACCTCTTTTTTTGACCCTAGAGGGGGAGGGGACCCTATTTTATACCAACATTTATTT--------------------------------------------------------
>E_verrucosus_Davsha_D1
-------------------------------------GTAATTATTCGGTCCGAGCTTAGAACCCCTGGCAATCTTATCGGGGATGATCAATTATATAATGTTATAGTGACAGCTCACGCTTTTGTCATAATTTTTTTCATGGTTATACCTATTATAATTGGGGGGTTTGGTAATTGATTGGTTCCTTTAATACTAGGGAGCCCTGATATAGCTTTTCCACGTATAAACAACATAAGATTTTGATTACTCCCTCCGTCCCTTACTCTTCTTATTACCAGAGGTCTTGTAGAGAGAGGAGTAGGTACAGGTTGAACTGTATACCCTCCCCTAGCGGGAGCCATAGCCCATAGTGGAGGAGGTGTTGATTTAGCTATCTTTTCACTTCATTTAGCTGGGGCGTCTTCAATTTTAGGGGCTGTAAATTTTATTTCCACTATTATTAATATACGTAGCCCTGGTATAAGAATAGACCAAATACCTTTGTTTGTTTGGTCTATTCTTATTACTACAGTACTATTACTCCTATCATTACCAGTTTTGGCTGGTGCTATTACTATACTACTTACTGACCGTAATCTAAATACCTCTTTTTTTGACCCTAGTGGAGGGGGTGATCCAATTCTATACCAACATCTATTT--------------------------------------------------------
>E_verrucosus_Davsha_D2
-------------------------------------GTAATTATTCGGTCCGAACTTAGAACCCCTGGTAACCTCATCGGGGATGATCAATTATATAATGTTATAGTGACAGCTCACGCTTTTATCATAATTTTTTTCATGGTTATACCTATTATAATTGGGGGATTTGGTAATTGACTGGTTCCTTTAATGCTAGGGAGCCCTGATATAGCTTTTCCACGTATAAACAACATAAGATTTTGGTTACTCCCTCCATCCCTTACTCTTCTTATTACCAGAGGTCTTGTAGAGAGAGGAGTGGGTACAGGTTGAACTGTATACCCCCCCCTAGCGGGAGCCATAGCCCATAGTGGAGGAGGTGTTGATTTAGCTATCTTTTCACTTCATTTAGCCGGGGCGTCTTCAATTTTAGGGGCCGTAAATTTTATTTCCACTATTATTAATATACGTAGCCCTGGTATAAGAATAGACCAAATACCTTTGTTTGTTTGGTCTATTCTTATTACTACAGTGCTATTACTCCTATCATTACCAGTTTTAGCTGGTGCTATTACTATATTACTTACTGACCGTAATCTAAATACCTCTTTTTTTGACCCTAGTGGAGGGGGTGATCCAATTCTATACCAACATTTATTT--------------------------------------------------------
>E_verrucosus_Davsha_D3
-------------------------------------GTAATTATTCGGTCCGAGCTTAGAACCCCTGGCAATCTTATCGGGGATGATCAGTTATATAATGTTATAGTGACAGCTCACGCTTTTGTCATAATTTTTTTCATGGTTATACCTATTATAATTGGGGGGTTTGGTAATTGGTTGGTTCCTTTAATACTAGGGAGCCCTGATATAGCTTTTCCACGTATAAACAACATAAGATTTTGATTACTCCCTCCATCCCTTACTCTTCTTATTACCAGAGGTCTTGTAGAGAGAGGAGTAGGTACAGGTTGAACTGTATACCCTCCCCTAGCGGGAGCCATAGCCCATAGTGGAGGAGGTGTTGATTTAGCTATTTTTTCACTTCATTTAGCCGGGGCGTCTTCAATTTTAGGGGCTGTAAATTTTATTTCCACTATTATTAATATACGTAGCCCTGGTATAAGAATAGACCAAATACCTTTGTTTGTTTGGTCTATTCTTATTACTACAGTACTATTACTCCTATCATTACCAGTTTTGGCTGGTGCTATTACTATATTACTTACTGACCGTAATCTAAATACCTCTTTTTTTGACCCTAGTGGAGGGGGTGATCCAATTCTATACCAACATCTATTT--------------------------------------------------------
>E_verrucosus_Davsha_D4
-------------------------------------GTAATTATTCGGTCCGAACTTAGAACCCCTGGTAATCTCATCGGGGATGATCAATTATATAATGTTATAGTGACAGCTCACGCTTTTATCATAATTTTTTTCATGGTTATACCTATTATAATTGGGGGATTTGGTAATTGACTGGTTCCTTTAATGCTAGGGAGCCCTGATATAGCTTTTCCACGTATAAATAACATAAGATTTTGGTTACTCCCTCCATCCCTTACTCTTCTTATTACCAGAGGTCTTGTAGAGAGAGGAGTGGGTACAGGTTGAACTGTATACCCCCCCCTAGCGGGAGCCATAGCCCATAGTGGAGGAGGTGTTGATTTAGCTATCTTTTCACTTCATTTAGCCGGGGCGTCTTCAATTTTAGGGGCCGTAAATTTTATTTCCACTATTATTAATATACGTAGCCCTGGTATAAGAATAGACCAAATACCTTTGTTTGTTTGGTCTATCCTTATTACTACAGTGCTATTACTCCTATCATTACCAGTTTTAGCTGGTGCTATTACTATATTACTTACTGACCGTAATCTAAATACCTCTTTTTTTGACCCTAGTGGAGGGGGTGATCCAATTCTATACCAACATTTATTT--------------------------------------------------------
>E_verrucosus_Davsha_D5
-------------------------------------GTAATTATTCGGTCCGAACTTAGAACCCCTGGTAATCTCATCGGGGATGATCAATTATATAATGTTATAGTGACAGCTCACGCTTTTATCATAATTTTTTTCATGGTTATACCTATTATAATTGGGGGATTTGGTAATTGACTGGTTCCTTTAATGCTAGGGAGCCCTGATATAGCTTTTCCACGTATAAATAACATAAGATTTTGGTTACTCCCTCCATCCCTTACTCTTCTTATTACCAGAGGTCTTGTAGAGAGAGGAGTGGGTACAGGTTGAACTGTATACCCCCCCTTAGCGGGAGCCATAGCCCATAGTGGAGGAGGTGTTGATTTAGCTATCTTTTCACTTCATTTAGCCGGGGCGTCTTCAATTTTAGGGGCCGTAAATTTTATTTCCACTATTATTAATATACGTAGCCCTGGTATAAGAATAGACCAAATACCTTTGTTTGTTTGGTCTATCCTTATTACTACAGTGCTATTACTCCTATCATTACCAGTTTTAGCTGGTGCTATTACTATATTACTTACTGACCGTAATCTAAATACCTCTTTTTTTGACCCTAGTGGAGGGGGTGATCCAATTCTATACCAACATTTATTT--------------------------------------------------------
>E_verrucosus_Davsha_D6
-------------------------------------GTAATTATTCGGTCCGAACTTAGAACCCCTGGTAATCTCATCGGGGATGATCAATTATATAATGTTATAGTGACAGCTCACGCTTTTATCATAATTTTTTTCATGGTTATACCTATTATAATTGGGGGATTTGGTAATTGACTGGTTCCTTTAATGCTAGGGAGCCCTGATATAGCTTTTCCACGTATAAACAACATAAGATTTTGGTTACTCCCTCCATCCCTTACTCTTCTTATTACCAGAGGTCTTGTAGAGAGAGGAGTGGGTACAGGTTGAACTGTGTACCCCCCCCTAGCGGGAGCCATAGCCCATAGTGGAGGAGGTGTTGATTTAGCTATCTTTTCACTTCATTTAGCCGGGGCGTCTTCAATTTTAGGGGCCGTAAATTTTATTTCCACTATTATTAATATACGTAGCCCTGGTATAAGAATAGACCAAATACCTTTGTTTGTTTGGTCTATTCTTATTACTACAGTGCTATTACTCCTGTCATTACCAGTTTTAGCTGGTGCTATTACTATATTACTTACTGACCGTAATCTAAATACCTCTTTTTTTGACCCTAGTGGAGGGGGTGATCCAATTCTATACCAACATTTATTT--------------------------------------------------------
>E_verrucosus_Kotelnikovskyi_N1
-------------------------------------GTGATTATTCGGTCTGAGCTAAGAACACCTGGTAATCTAATCGGAGATGACCAGTTATATAATGTTATAGTAACAGCTCACGCTTTTGTCATGATTTTTTTCATGGTTATACCTATTATAATCGGGGGGTTTGGAAATTGATTAATTCCCTTAATACTAGGGAGCCCTGACATAGCTTTTCCTCGTATAAACAACATAAGATTTTGACTGCTACCTCCTTCCCTTACACTTCTTATTACAAGAGGTCTTGTAGAAAGGGGAGTGGGCACAGGCTGGACTGTGTATCCTCCACTAGCAGGGGCTATAGCCCATAGCGGAGGAGGGGTAGATTTAGCTATTTTTTCACTTCATCTAGCAGGAGCATCTTCTATTTTGGGGGCTGTAAATTTTATTTCCACTATTATTAACATACGTAGACCTGGTATAAGAATAGACCAAATACCTTTGTTTGTCTGGTCTATTCTTATCACTACAGTCTTATTACTCCTGTCTTTACCTGTTTTGGCTGGTGCTATTACTATGCTACTCACTGATCGTAATCTAAATACCTCTTTTTTTGACCCTAGAGGGGGAGGGGACCCTATTTTATATCAACATTTATTT--------------------------------------------------------
>E_verrucosus_Kotelnikovskyi_N2
-------------------------------------GTGATTATTCGGTCTGAGCTAAGAACACCTGGTAATCTAATCGGAGATGACCAGTTATATAATGTAATAGTAACAGCTCACGCTTTTGTCATGATTTTTTTCATGGTTATACCTATTATAATCGGGGGGTTTGGAAATTGATTAATTCCCTTAATACTAGGGAGCCCTGACATAGCTTTTCCTCGTATAAACAACATAAGATTTTGACTGCTACCTCCTTCCCTTACACTTCTTATTACAAGAGGTCTTGTAGAAAGGGGAGTGGGCACAGGCTGGACTGTGTATCCTCCACTAGCAGGGGCTATAGCCCATAGCGGAGGAGGGGTAGATTTAGCTATTTTTTCACTTCATCTAGCAGGAGCATCTTCTATTTTGGGGGCTGTAAATTTTATTTCCACTATTATTAACATACGTAGACCTGGTATAAGAATAGACCAAATACCTTTGTTTGTCTGGTCTATTCTTATCACTACAGTCTTATTACTCCTGTCTTTACCTGTTTTGGCTGGTGCTATTACTATACTACTCACTGATCGTAATCTAAATACCTCTTTTTTTGACCCTAGAGGGGGAGGGGACCCTATTTTATATCAACATTTATTT--------------------------------------------------------
>E_verrucosus_Kotelnikovskyi_N3
-------------------------------------GTGATTATTCGGTCTGAGCTAAGAACACCTGGTAATCTAATCGGAGATGACCAGTTATATAATGTTATAGTAACAGCTCACGCTTTTGTCATGATTTTTTTCATGGTTATACCTATTATAATCGGGGGGTTTGGAAATTGATTAATTCCCTTAATACTAGGGAGCCCTGACATAGCTTTTCCTCGTATAAACAACATAAGATTTTGACTGCTACCTCCTTCCCTTACACTTCTTATTACAAGAGGTCTTGTAGAAAGGGGAGTGGGCACAGGCTGGACTGTGTATCCTCCACTAGCAGGGGCTATAGCCCATAGCGGAGGAGGGGTAGATTTAGCTATTTTTTCACTTCATCTAGCAGGAGCATCTTCTATTTTGGGGGCTGTAAATTTTATTTCCACTATTATTAACATACGTAGACCTGGTATAAGAATAGACCAAATACCTTTGTTTGTCTGGTCTATTCTTATCACTACAGTCTTATTACTCCTGTCTTTACCTGTTTTGGCTGGTGCTATTACTATGCTACTCACTGATCGTAATCTAAATACCTCTTTTTTTGACCCTAGAGGGGGAGGGGACCCTATTTTATATCAACATTTATTT--------------------------------------------------------
>E_verrucosus_Kotelnikovskyi_N4
-------------------------------------GTGATTATTCGGTCTGAGCTAAGAACACCTGGTAATCTAATCGGAGATGACCAGTTATATAATGTTATAGTAACAGCTCACGCTTTTGTCATGATTTTTTTCATGGTTATACCTATTATAATCGGGGGGTTTGGAAATTGATTAATTCCCTTAATACTAGGGAGCCCTGACATAGCTTTTCCTCGTATAAACAACATAAGATTTTGACTGCTACCTCCTTCCCTTACACTTCTTATTACAAGAGGTCTTGTAGAAAGGGGAGTGGGCACAGGCTGGACTGTGTATCCTCCACTAGCAGGGGCTATAGCCCATAGCGGAGGAGGGGTAGATTTAGCTATTTTTTCACTTCATCTAGCAGGAGCATCTTCTATTTTGGGGGCTGTAAATTTTATTTCCACTATTATTAACATACGTAGACCTGGTATAAGAATAGACCAAATACCTTTGTTTGTCTGGTCTATTCTTATCACTACAGTCTTATTACTCCTGTCTTTACCTGTTTTGGCTGGTGCTATTACTATACTACTCACTGATCGTAATCTAAATACCTCTTTTTTTGACCCTAGAGGGGGAGGGGACCCTATTTTATATCAACATTTATTT--------------------------------------------------------
>E_verrucosus_Kotelnikovskyi_N5
-------------------------------------GTGATTATTCGGTCTGAGCTAAGAACACCTGGTAATCTAATCGGAGATGACCAGTTATATAATGTTATAGTAACAGCTCACGCTTTTGTCATGATTTTTTTCATGGTTATACCTATTATAATCGGGGGGTTTGGAAATTGATTAATTCCCTTAATACTAGGGAGCCCTGACATAGCTTTTCCTCGTATAAACAACATAAGATTTTGACTGCTACCTCCTTCCCTTACACTTCTTATTACAAGAGGTCTTGTAGAAAGGGGAGTGGGCACAGGCTGGACTGTGTATCCTCCACTAGCAGGGGCTATAGCCCATAGCGGAGGAGGGGTAGATTTAGCTATTTTTTCACTTCATCTAGCAGGAGCATCTTCTATTTTGGGGGCTGTAAATTTTATTTCCACTATTATTAACATACGTAGACCTGGTATAAGAATAGACCAAATACCTTTGTTTGTCTGGTCTATTCTTATCACTACAGTCTTATTACTCCTGTCTTTACCTGTTTTGGCTGGTGCTATTACTATGCTACTCACTGATCGTAATCTAAATACCTCTTTTTTTGACCCTAGAGGGGGAGGGGACCCTATTTTATATCAACATTTATTT--------------------------------------------------------
>E_verrucosus_Kotelnikovskyi_N6
-------------------------------------GTGATTATTCGGTCTGAGCTAAGAACACCTGGTAATCTAATCGGAGATGACCAGTTATATAATGTTATAGTAACAGCTCACGCTTTTGTCATGATTTTTTTCATGGTTATACCTATTATAATCGGGGGGTTTGGAAATTGATTAATTCCCTTAATACTAGGGAGCCCTGACATAGCTTTTCCTCGTATAAACAACATAAGATTTTGACTGCTACCTCCTTCCCTTACACTTCTTATTACAAGAGGTCTTGTAGAAAGGGGAGTGGGCACAGGCTGGACTGTGTATCCTCCACTAGCAGGGGCTATAGCCCATAGCGGAGGAGGGGTAGATTTAGCTATTTTTTCACTTCATCTAGCAGGAGCATCTTCTATTTTGGGGGCTGTAAATTTTATTTCCACTATTATTAACATACGTAGACCTGGTATAAGAATAGACCAAATACCTTTGTTTGTCTGGTCTATTCTTATCACTACAGTCTTATTACTCCTGTCTTTACCTGTTTTGGCTGGTGCTATTACTATACTACTCACTGATCGTAATCTAAATACCTCTTTTTTTGACCCTAGAGGGGGAGGGGACCCTATTTTATATCAACATTTATTT--------------------------------------------------------
>E_verrucosus_Kotelnikovskyi_N7
-------------------------------------GTGATTATTCGGTCTGAGCTAAGAACACCTGGTAATCTAATCGGAGATGACCAGTTATATAATGTTATAGTAACAGCTCACGCTTTTGTCATGATTTTTTTCATGGTTATACCTATTATAATCGGGGGGTTTGGAAATTGATTAATTCCCTTAATACTAGGGAGCCCTGACATAGCTTTTCCTCGTATAAACAACATAAGATTTTGACTGCTACCTCCTTCCCTTACACTTCTTATTACAAGAGGTCTTGTAGAAAGGGGAGTGGGCACAGGCTGGACTGTGTATCCTCCACTAGCAGGGGCTATAGCCCATAGCGGAGGAGGGGTAGATTTAGCTATTTTTTCACTTCATCTAGCAGGAGCATCTTCTATTTTGGGGGCTGTAAATTTTATTTCCACTATTATTAACATACGTAGACCTGGTATAAGAATAGACCAAATACCTTTGTTTGTCTGGTCTATTCTTATCACTACAGTCTTATTACTCCTGTCTTTACCTGTTTTGGCTGGTGCTATTACTATGCTACTCACTGATCGTAATCTAAATACCTCTTTTTTTGACCCTAGAGGGGGAGGAGACCCTATTTTATATCAACATTTATTT--------------------------------------------------------
>E_verrucosus_Kotelnikovskyi_N8
-------------------------------------GTGATTATTCGGTCTGAGCTAAGAACACCTGGTAATCTAATCGGAGATGACCAGTTATATAATGTTATAGTAACAGCTCACGCTTTTGTCATGATTTTTTTCATGGTTATACCTATTATAATCGGGGGGTTTGGAAATTGATTAATTCCCTTAATACTAGGGAGCCCTGACATAGCTTTTCCTCGTATAAACAACATAAGATTTTGACTGCTACCTCCTTCCCTTACACTTCTTATTACAAGAGGTCTTGTAGAAAGGGGAGTGGGCACAGGCTGGACTGTGTATCCTCCACTAGCAGGGGCTATAGCCCATAGCGGAGGAGGGGTAGATTTAGCTATTTTTTCACTTCATCTAGCAGGAGCATCTTCTATTTTGGGGGCTGTAAATTTTATTTCCACTATTATTAACATACGTAGACCTGGTATAAGAATAGACCAAATACCTTTGTTTGTCTGGTCTATTCTTATCACTACAGTCTTATTACTCCTGTCTTTACCTGTTTTGGCTGGTGCTATTACTATACTACTCACTGATCGTAATCTAAATACCTCTTTTTTTGACCCTAGAGGGGGAGGGGACCCTATTTTATATCAACATTTATTT--------------------------------------------------------
>E_verrucosus_Kotelnikovskyi_N9
-------------------------------------GTGATTATTCGGTCTGAGCTAAGAACACCTGGTAATCTAATCGGAGATGACCAGTTATATAATGTTATAGTAACAGCTCACGCTTTTGTCATGATTTTTTTCATGGTTATACCTATTATAATCGGGGGGTTTGGAAATTGATTAATTCCCTTAATACTAGGGAGCCCTGACATAGCTTTTCCTCGTATAAACAACATAAGATTTTGACTGCTACCTCCTTCCCTTACACTTCTTATTACAAGAGGTCTTGTAGAAAGGGGAGTGGGCACAGGCTGGACTGTGTATCCTCCACTAGCAGGGGCTATAGCCCATAGCGGAGGAGGGGTAGATTTAGCTATTTTTTCACTTCATCTAGCAGGAGCATCTTCTATTTTGGGGGCTGTAAATTTTATTTCCACTATTATTAACATACGTAGACCTGGTATAAGAATAGACCAAATACCTTTGTTTGTCTGGTCTATTCTTATCACTACAGTCTTATTACTCCTGTCTTTACCTGTTTTGGCTGGTGCTATTACTATGCTACTCACTGATCGTAATCTAAATACCTCTTTTTTTGACCCTAGAGGGGGAGGGGACCCTATTTTATATCAACATTTATTT--------------------------------------------------------
>E_verrucosus_Kotelnikovskyi_N10
-------------------------------------GTGATTATTCGGTCTGAGCTAAGAACACCTGGTAATCTAATCGGAGATGACCAGTTATATAATGTTATAGTAACAGCTCACGCTTTTGTCATGATTTTTTTCATGGTTATACCTATTATAATCGGGGGGTTTGGAAATTGATTAATTCCCTTAATACTAGGGAGCCCTGACATAGCTTTTCCTCGTATAAACAACATAAGATTTTGACTGCTACCTCCTTCCCTTACACTTCTTATTACAAGAGGTCTTGTAGAAAGGGGAGTGGGCACAGGCTGGACTGTGTATCCTCCACTAGCAGGCGCTATAGCCCATAGCGGAGGAGGGGTAGATCTAGCTATTTTTTCACTTCATCTAGCAGGAGCATCTTCTATTTTGGGGGCTGTAAATTTTATTTCCACTATTATTAACATACGTAGACCTGGTATAAGAATAGACCAAATACCTTTGTTTGTCTGGTCTATTCTTATCACTACAGTCTTATTACTCCTGTCTTTACCTGTTTTGGCTGGTGCTATTACTATACTACTCACTGATCGTAATCTAAATACCTCTTTTTTTGACCCTAGAGGGGGAGGGGACCCTATTTTATATCAACATTTATTT--------------------------------------------------------
>E_verrucosus_Kultuk_L2
-------------------------------------GTAATTATTCGATCTGAGCTAAGAACCCCTGGTAACCTAATCGGAGATGACCAATTATATAATGTTATAGTAACAGCTCACGCTTTTATTATAATTTTCTTCATGGTTATGCCTATTATGATTGGGGGATTTGGTAATTGATTAATTCCTTTAATATTAGGTAGCCCTGATATAGCTTTTCCGCGTATAAATAACATAAGATTTTGGTTACTTCCTCCATCCCTTACTCTTCTTATTATAAGAGGTCTTGTGGAGAGAGGGGTAGGTACGGGTTGGACTGTCTACCCTCCCCTAGCGGGGGCATTAGCCCATAGTGGGGGTGGGGTTGATTTAGCTATTTTTTCACTTCATTTAGCAGGAGCGTCTTCTATTTTAGGGGCTGTAAATTTTATCTCCACTATTATTAATATACGTAGACCTGGTATAAGAATAGACCAAATACCTTTGTTTGTTTGGTCTATTCTTATCACTACAGTTTTATTACTTCTATCATTGCCCGTTTTGGCTGGCGCTATTACCATATTACTTACTGACCGTAATCTAAATACATCTTTTTTTGATCCTAGTGGGGGTGGTGATCCTATTCTATACCAACATTTATTT--------------------------------------------------------
>E_verrucosus_Kultuk_L3
-------------------------------------GTAATTATTCGATCTGAGCTAAGAACCCCTGGTAACCTAATCGGAGATGACCAATTATATAATGTTATAGTAACAGCTCACGCTTTTATTATAATTTTCTTCATGGTTATGCCTATTATGATTGGGGGATTTGGTAATTGATTAATTCCTTTAATATTAGGTAGCCCTGATATAGCTTTTCCGCGTATAAATAACATAAGATTTTGGTTACTTCCTCCATCCCTTACTCTTCTTATTATAAGAGGTCTTGTGGAGAGAGGGGTAGGTACGGGTTGGACTGTCTACCCTCCCCTAGCGGGAGCATTAGCCCATAGTGGGGGTGGGGTTGATTTAGCTATTTTTTCACTTCATTTAGCAGGAGCGTCTTCTATTTTAGGGGCGGTAAATTTTATCTCCACTATTATTAATATACGTAGACCTGGTATAAGAATAGACCAAATACCTTTGTTTGTTTGGTCTATTCTTATCACTACAGTTTTATTACTTCTATCATTGCCCGTTTTGGCTGGCGCTATTACCATATTACTTACTGACCGTAATCTAAATACATCTTTTTTTGATCCTAGTGGGGGTGGTGATCCTATTCTATACCAACATTTATTT--------------------------------------------------------
>E_verrucosus_Kultuk_L6
-------------------------------------GTAATTATTCGATCTGAGCTAAGAACCCCTGGTAACCTAATCGGAGATGACCAATTATATAATGTTATAGTAACAGCTCACGCTTTTATTATAATTTTCTTCATGGTTATGCCTATTATGATTGGGGGATTTGGTAATTGATTAATTCCTTTAATATTAGGTAGCCCTGATATAGCTTTTCCGCGTATAAATAACATAAGATTTTGGTTACTTCCTCCATCCCTTACTCTTCTTATTATAAGAGGTCTTGTGGAGAGAGGGGTAGGTACGGGTTGGACTGTCTACCCTCCCCTAGCGGGGGCATTAGCCCATAGTGGGGGTGGGGTTGATTTAGCTATTTTTTCACTTCATTTAGCAGGAGCGTCTTCTATTTTAGGGGCTGTAAATTTTATCTCCACTATTATTAATATACGTAGACCTGGTATAAGAATAGACCAAATACCTTTGTTTGTTTGGTCTATTCTTATCACTACAGTTTTATTACTTCTATCATTGCCCGTTTTGGCTGGCGCTATTACCATATTACTTACTGACCGTAATCTAAATACATCTTTTTTTGATCCTAGTGGGGGTGGTGATCCTATTCTATACCAACATTTATTT--------------------------------------------------------
>E_verrucosus_Kultuk_L7
-------------------------------------GTAATTATTCGATCTGAATTAAGAACCCCTGGTAATCTAATCGGAGATGACCAATTATATAATGTTATAGTAACAGCTCACGCTTTTATTATAATTTTCTTCATGGTTATGCCTATTATGATTGGGGGATTTGGTAATTGATTAATTCCTTTAATATTAGGTAGCCCTGATATAGCTTTTCCGCGTATAAATAACATAAGATTTTGGTTACTTCCTCCATCCCTTACTCTTCTTATTATAAGAGGTCTTGTGGAGAGAGGGGTAGGTACGGGTTGGACTGTCTACCCCCCCCTAGCGGGGGCATTAGCCCATAGTGGGGGTGGGGTTGATTTAGCTATTTTTTCACTTCATTTAGCAGGAGCGTCTTCTATTTTAGGGGCTGTAAATTTTATCTCCACTATTATTAATATACGTAGACCTGGTATAAGAATAGACCAAATACCTTTGTTTGTTTGGTCTATTCTTATCACTACAGTTTTATTACTTCTATCATTGCCCGTTTTGGCTGGCGCTATTACCATATTACTTACTGACCGTAACCTAAATACATCTTTTTTTGATCCTAGTGGGGGTGGTGATCCTATTCTATATCAACATTTATTT--------------------------------------------------------
>E_verrucosus_Kultuk_L8
-------------------------------------GTAATTATTCGATCTGAGCTAAGAACCCCTGGTAACCTAATCGGAGATGACCAATTATATAATGTTATAGTAACAGCTCACGCTTTTATTATAATTTTCTTCATGGTTATGCCTATTATGATTGGGGGATTTGGTAATTGATTAATTCCTTTAATATTAGGTAGCCCTGATATAGCTTTTCCGCGTATAAATAACATAAGATTTTGGTTACTTCCTCCATCCCTTACTCTTCTTATTATGAGAGGTCTTGTGGAGAGAGGGGTAGGTACGGGTTGGACTGTCTACCCTCCCCTAGCGGGGGCATTAGCCCATAGTGGGGGTGGGGTTGATTTAGCTATTTTTTCACTTCATTTAGCAGGAGCGTCTTCTATTTTAGGGGCTGTAAATTTTATCTCCACTATTATTAATATACGTAGACCTGGTATAAGAATAGACCAAATACCTTTGTTTGTTTGGTCTATTCTTATCACTACAGTTTTATTACTTCTATCATTGCCCGTTTTGGCTGGCGCTATTACCATATTACTTACTGACCGTAATCTAAATACATCTTTTTTTGATCCTAGTGGGGGTGGTGATCCTATTCTATACCAACATTTATTT--------------------------------------------------------
>E_verrucosus_Kultuk_L9
-------------------------------------GTAATTATTCGATCTGAATTAAGAACCCCTGGTAATCTAATCGGAGATGACCAATTATATAATGTTATAGTAACAGCTCACGCTTTTATTATAATTTTCTTCATGGTTATGCCTATTATGATTGGGGGATTTGGTAATTGATTAATTCCTTTAATATTAGGTAGCCCTGATATAGCTTTTCCGCGTATAAATAACATAAGATTTTGGTTACTTCCTCCATCCCTTACTCTTCTTATTATAAGAGGTCTTGTGGAGAGAGGGGTAGGTACGGGTTGGACTGTCTACCCCCCCCTAGCGGGGGCATTAGCCCATAGTGGGGGTGGGGTTGATTTAGCTATTTTTTCACTTCATTTAGCAGGAGCGTCTTCTATTTTAGGGGCTGTAAATTTTATCTCCACTATTATTAATATACGTAGACCTGGTATAAGAATAGACCAAATACCTTTGTTTGTTTGGTCTATTCTTATCACTACAGTTTTATTACTTCTATCATTGCCCGTTTTGGCTGGCGCTATTACCATATTACTTACTGACCGTAACCTAAATACATCTTTTTTTGATCCTAGTGGGGGTGGTGATCCTATTCTATATCAACATTTATTT--------------------------------------------------------
>E_verrucosus_Kultuk_L11
-------------------------------------GTAATTATTCGATCTGAGCTAAGAACCCCTGGTAACCTAATCGGAGATGACCAATTATATAATGTTATAGTAACAGCTCACGCTTTTATTATAATTTTCTTCATGGTTATGCCTATTATGATTGGGGGATTTGGTAATTGATTAATTCCTTTAATATTAGGTAGCCCTGATATAGCTTTTCCGCGTATAAATAACATAAGATTTTGGTTACTTCCTCCATCCCTTACTCTTCTTATTATAAGAGGTCTTGTGGAGAGAGGGGTAGGTACGGGTTGGACTGTCTACCCTCCCCTAGCGGGGGCATTAGCCCATAGTGGGGGTGGGGTTGATTTAGCTATTTTTTCTCTTCATTTAGCAGGAGCGTCTTCTATTTTAGGGGCTGTAAATTTTATCTCCACTATTATTAATATACGTAGACCTGGTATAAGAATAGACCAAATACCTTTGTTTGTTTGGTCTATTCTTATCACTACAGTTTTATTACTTCTATCATTGCCCGTTTTGGCTGGCGCTATTACCATATTACTTACTGACCGTAATCTAAATACATCTTTTTTTGATCCTAGTGGGGGTGGTGATCCTATTCTATACCAACATTTATTT--------------------------------------------------------
>E_verrucosus_Kultuk_L12
-------------------------------------GTAATTATTCGATCTGAGCTAAGAACCCCTGGTAACCTAATCGGAGATGACCAATTATATAATGTTATAGTAACAGCTCACGCTTTTATTATAATTTTCTTCATGGTTATGCCTATTATGATTGGGGGATTTGGTAATTGATTAATTCCTTTAATATTAGGTAGCCCTGATATAGCTTTTCCGCGTATAAATAACATAAGATTTTGGTTACTTCCTCCGTCCCTTACTCTTCTTATTATAAGAGGTCTTGTGGAGAGAGGGGTAGGTACGGGTTGGACTGTCTACCCTCCCCTAGCGGGGGCATTAGCCCATAGTGGGGGTGGGGTTGATTTAGCTATTTTTTCACTTCATTTAGCAGGAGCGTCTTCTATTTTAGGGGCTGTAAATTTTATCTCCACTATTATTAATATACGTAGACCTGGTATAAGAATAGACCAAATACCTTTGTTTGTTTGGTCTATTCTTATCACTACAGTTTTATTACTTCTATCATTGCCCGTTTTGGCTGGCGCTATTACCATATTACTTACTGACCGTAATCTAAATACATCTTTTTTTGATCCTAGTGGGGGTGGTGATCCTATTCTATACCAACATTTATTT--------------------------------------------------------
>E_verrucosus_Kultuk_L13
-------------------------------------GTAATTATTCGATCTGAGCTAAGAACCCCTGGTAACCTAATCGGAGATGACCAATTATATAATGTTATAGTAACAGCTCACGCTTTTATTATAATTTTCTTCATGGTTATGCCTATTATGATTGGGGGATTTGGTAATTGATTAATTCCTTTAATATTAGGTAGCCCTGATATAGCTTTTCCGCGTATAAATAACATAAGATTTTGGTTACTTCCTCCATCCCTTACTCTTCTTATTATAAGAGGTCTTGTGGAGAGAGGGGTAGGTACGGGTTGGACTGTCTACCCTCCCCTAGCGGGGGCATTAGCCCATAGTGGGGGTGGGGTTGATTTAGCTATTTTTTCACTTCATTTAGCAGGAGCGTCTTCTATTTTAGGGGCTGTAAATTTTATCTCCACTATTATTAATATACGTAGACCTGGTATAAGAATAGACCAAATACCTTTGTTTGTTTGGTCTATTCTTATCACTACAGTTTTATTACTTCTATCATTGCCCGTTTTGGCTGGCGCTATTACCATATTACTTACTGACCGTAATCTAAATACATCTTTTTTTGATCCTAGTGGGGGTGGTGATCCTATTCTATACCAACATTTATTT--------------------------------------------------------
>E_verrucosus_Kultuk_L14
-------------------------------------GTAATTATTCGATCTGAGCTAAGAACCCCTGGTAACCTAATCGGAGATGACCAATTATACAATGTTATAGTAACAGCTCACGCTTTTATTATAATTTTCTTCATGGTTATGCCTATTATGATTGGGGGATTTGGTAATTGATTAATTCCTTTAATATTAGGTAGCCCTGATATAGCTTTTCCGCGTATAAATAACATAAGATTTTGGTTACTTCCTCCATCCCTTACTCTTCTTATTATAAGAGGTCTTGTGGAGAGAGGGGTAGGTACGGGTTGGACTGTCTACCCTCCCCTAGCGGGGGCATTAGCCCATAGTGGGGGTGGGGTTGATTTAGCTATTTTTTCACTTCATTTAGCAGGAGCGTCTTCTATTTTAGGGGCTGTAAATTTTATCTCCACTATTATTAATATACGTAGACCTGGTATAAGAATAGACCAAATACCTTTGTTTGTTTGGTCTATTCTTATCACTACAGTTTTATTACTTCTATCATTGCCCGTTTTGGCTGGCGCTATTACCATATTACTTACTGACCGTAACCTAAATACATCTTTTTTTGATCCTAGTGGGGGTGGTGATCCTATTCTATACCAACATTTATTT--------------------------------------------------------
>E_verrucosus_Kultuk_L15
-------------------------------------GTAATTATTCGATCTGAGCTAAGAACCCCTGGTAACCTAATCGGAGATGACCAATTATATAATGTTATAGTAACAGCTCACGCTTTTATTATAATTTTCTTCATGGTTATGCCTATTATGATTGGGGGATTTGGTAATTGATTAATTCCTTTAATATTAGGTAGCCCTGATATAGCTTTTCCGCGTATAAATAACATAAGATTTTGGTTACTTCCTCCATCCCTTACTCTTCTTATTATAAGAGGTCTTGTGGAGAGAGGGGTAGGTACGGGTTGGACTGTCTACCCTCCCCTAGCGGGGGCATTAGCCCATAGTGGGGGTGGGGTTGATTTAGCTATTTTTTCACTTCATTTAGCAGGAGCGTCTTCTATTTTAGGGGCTGTAAATTTTATCTCCACTATTATTAATATACGTAGACCTGGTATAAGAATAGACCAAATACCTTTGTTTGTTTGGTCTATTCTTATCACTACAGTTTTATTACTTCTATCATTGCCCGTTTTGGCTGGCGCTATTACCATATTACTTACTGACCGTAATCTAAATACATCTTTTTTTGATCCTAGTGGGGGTGGTGATCCTATTCTATACCAACATTTATTT--------------------------------------------------------
>E_verrucosus_Kultuk_L16
-------------------------------------GTAATTATTCGATCTGAGCTAAGAACCCCTGGTAACCTAATCGGAGATGACCAATTATATAATGTTATAGTAACAGCTCACGCTTTTATTATAATTTTCTTCATGGTTATGCCTATTATGATTGGGGGATTTGGTAATTGATTAATTCCTTTAATATTAGGTAGCCCTGATATAGCTTTTCCGCGTATAAATAACATAAGATTTTGGTTACTTCCTCCATCCCTTACTCTTCTTATTATAAGAGGTCTTGTGGAGAGAGGGGTAGGTACGGGTTGGACTGTCTACCCTCCCCTAGCGGGGGCATTAGCCCATAGTGGGGGTGGGGTTGATTTAGCTATTTTTTCACTTCATTTAGCAGGAGCGTCTTCTATTTTAGGGGCTGTAAATTTTATCTCCACTATTATTAATATACGTAGACCTGGTATAAGAATAGACCAAATACCTTTGTTTGTTTGGTCTATTCTTATCACTACAGTTTTATTACTTCTATCATTGCCCGTTTTGGCTGGCGCTATTACCATATTACTTACTGACCGTAATCTAAATACATCTTTTTTTGATCCTAGTGGGGGTGGTGATCCTATTCTATACCAACATTTATTT--------------------------------------------------------
>E_verrucosus_Listvyanka_Y4
-------------------------------------GTGATTATTCGGTCTGAGCTAAGAACACCTGGTAATCTAATCGGAGATGACCAGTTATATAATGTTATAGTAACAGCTCACGCTTTTGTCATGATTTTTTTCATGGTTATACCTATTATAATTGGGGGGTTTGGAAATTGATTAATTCCCTTAATACTAGGGAGCCCTGACATAGCTTTTCCTCGTATAAACAATATAAGATTTTGATTGCTACCTCCTTCCCTTACACTTCTTATTACAAGAGGTCTTGTAGAAAGGGGAGTGGGTACAGGCTGGACTGTGTATCCTCCACTAGCAGGGGCTATAGCCCATAGTGGAGGAGGGGTAGATTTAGCTATTTTTTCACTTCATCTAGCAGGAGCATCTTCTATTTTGGGGGCTGTAAATTTTATTTCCACTATTATTAACATACGTAGACCTGGTATAAGAATAGACCAAATACCTTTGTTTGTCTGGTCTATTCTTATCACTACAGTCTTATTACTGCTGTCTTTACCTGTTTTGGCTGGTGCTATTACTATACTACTCACTGATCGTAATCTAAATACCTCTTTTTTTGACCCTAGAGGGGGAGGGGATCCTATTTTATACCAACATTTATTT--------------------------------------------------------
>E_verrucosus_Listvyanka_Y9
-------------------------------------GTGATTATTCGGTCTGAGCTAAGAACACCTGGTAATCTAATCGGAGATGACCAGTTATATAATGTTATAGTAACAGCTCACGCTTTTGTCATGATTTTTTTCATGGTTATACCTATTATAATTGGGGGGTTTGGAAATTGGTTAATTCCCTTAATACTAGGGAGCCCTGACATAGCTTTTCCTCGTATAAACAACATAAGATTTTGATTACTACCTCCTTCCCTTACACTTCTTATTACAAGAGGTCTTGTAGAAAGGGGAGTGGGTACAGGCTGGACTGTGTATCCTCCACTAGCAGGGGCTATAGCCCATAGTGGAGGAGGGGTAGATTTAGCTATTTTTTCACTTCATCTAGCAGGAGCATCTTCTATTTTGGGGGCTGTAAATTTTATTTCCACTATTATTAACATACGTAGACCTGGTATAAGAATAGACCAAATACCTTTGTTTGTCTGGTCTATTCTTATCACTACAGTCTTATTACTGCTGTCTTTACCTGTTTTGGCTGGTGCTATTACTATACTACTCACTGATCGTAATCTAAATACCTCTTTTTTTGACCCTAGAGGGGGAGGGGATCCTATTTTATACCAACATTTATTT--------------------------------------------------------
>E_verrucosus_Listvyanka_Y11
-------------------------------------GTGATTATTCGGTCTGAGCTAAGAACACCTGGTAATCTAATCGGAGATGACCAGTTATATAATGTTATAGTAACAGCTCACGCTTTTGTCATGATTTTTTTCATGGTTATACCTATTATAATTGGGGGGTTTGGAAATTGATTAATTCCCTTAATACTAGGGAGCCCTGACATAGCTTTTCCTCGTATAAACAACATAAGATTTTGATTGCTACCTCCTTCCCTTACACTTCTTATTACAAGAGGTCTTGTAGAAAGGGGAGTGGGTACAGGCTGGACTGTGTATCCTCCACTAGCAGGGGCTATAGCCCATAGTGGAGGAGGGGTAGATTTAGCTATTTTTTCACTTCATCTAGCAGGAGCATCTTCTATTTTGGGGGCTGTAAATTTTATTTCCACTATTATTAACATACGTAGACCTGGTATAAGAATAGACCAAATACCTTTGTTTGTCTGGTCTATTCTTATCACTACAGTCTTATTACTGCTATCTTTACCTGTTTTGGCTGGTGCTATTACTATACTACTCACTGATCGTAATCTAAATACCTCTTTTTTTGACCCTAGAGGGGGAGGGGATCCTATTTTATACCAACATTTATTT--------------------------------------------------------
>E_verrucosus_Listvyanka_Y12
-------------------------------------GTGATTATTCGGTCTGAGCTAAGAACACCTGGTAATCTAATCGGAGATGACCAGTTATATAATGTTATAGTAACAGCTCACGCTTTTGTCATGATTTTTTTCATGGTTATACCTATTATAATTGGGGGGTTTGGAAATTGATTAATTCCCTTAATACTAGGGAGCCCTGACATAGCTTTTCCTCGTATAAACAACATAAGATTTTGATTGCTACCTCCTTCCCTTACACTTCTTATTACAAGAGGTCTTGTAGAAAGGGGAGTGGGTACAGGCTGGACTGTGTATCCTCCACTAGCAGGGGCTATAGCCCATAGTGGAGGAGGGGTAGATTTAGCTATTTTTTCACTTCATCTAGCAGGAGCATCTTCTATTTTGGGGGCTGTAAATTTTATTTCCACTATTATTAACATACGTAGACCTGGTATAAGAATAGACCAAATACCTTTGTTTGTCTGGTCTATTCTTATCACTACAGTCTTATTACTGCTATCTTTACCTGTTTTGGCTGGTGCTATTACTATACTACTCACTGATCGTAATCTAAATACCTCTTTTTTTGACCCTAGAGGGGGAGGGGATCCTATTTTATACCAACATTTATTT--------------------------------------------------------
>E_verrucosus_Listvyanka_Y13
-------------------------------------GTGATTATTCGGTCTGAGCTAAGAACACCTGGTAATCTAATCGGAGATGACCAGTTATATAATGTTATAGTAACAGCTCACGCTTTTGTCATGATTTTTTTCATAGTTATACCTATTATAATTGGGGGGTTTGGAAATTGATTAATTCCCTTAATACTAGGGAGCCCTGACATAGCTTTTCCTCGTATAAACAACATAAGATTTTGATTGCTACCTCCTTCCCTTACACTTCTTATTACAAGAGGTCTTGTAGAAAGGGGAGTGGGTACAGGCTGGACTGTGTATCCCCCACTAGCAGGGGCTATAGCCCATAGTGGAGGAGGGGTAGATTTAGCTATTTTTTCACTTCATCTAGCAGGAGCATCTTCTATTTTGGGGGCTGTAAATTTTATTTCCACTATTATTAACATACGTAGACCTGGTATAAGAATAGACCAAATACCTTTGTTTGTCTGGTCTATTCTTATCACTACAGTCTTATTACTGCTGTCTTTACCTGTTTTGGCTGGTGCTATTACTATACTACTCACTGATCGTAATCTAAATACCTCTTTTTTTGACCCTAGAGGGGGAGGGGATCCTATTTTATACCAACATTTATTT--------------------------------------------------------
>E_verrucosus_Listvyanka_Y14
-------------------------------------GTGATTATTCGGTCTGAGCTAAGAACACCTGGTAATCTAATCGGAGATGACCAATTATATAATGTTATAGTAACAGCTCACGCTTTTGTCATGATTTTTTTCATGGTTATACCTATTATAATTGGGGGGTTTGGAAATTGATTAATTCCCTTAATACTAGGGAGCCCTGACATAGCTTTTCCTCGTATAAACAACATAAGATTTTGATTGCTACCTCCTTCCCTTACACTTCTTATTACAAGAGGTCTTGTAGAAAGGGGAGTGGGTACAGGCTGGACTGTGTATCCTCCACTAGCAGGGGCTATAGCCCATAGTGGAGGAGGGGTAGATTTAGCTATTTTTTCACTTCATCTAGCAGGAGCATCTTCTATTTTGGGGGCTGTAAATTTTATTTCCACTATTATTAACATACGTAGACCTGGTATAAGAATAGACCAAATACCTTTGTTTGTCTGGTCTATTCTTATCACTACAGTCTTATTACTGCTGTCTTTACCTGTTTTGGCTGGTGCTATTACTATACTACTCACTGATCGTAATCTAAATACCTCTTTTTTTGACCCTAGAGGGGGAGGGGATCCTATTTTATACCAACATTTATTT--------------------------------------------------------
>E_verrucosus_Listvyanka_Y15
-------------------------------------GTGATTATTCGGTCTGAGCTAAGAACACCTGGTAATCTAATCGGAGATGACCAGTTATATAATGTTATAGTAACAGCTCACGCTTTTGTCATGATTTTTTTCATGGTTATACCTATTATAATTGGGGGGTTTGGAAATTGATTAATTCCCTTAATACTAGGGAGCCCTGACATAGCTTTTCCTCGTATAAACAATATAAGATTTTGATTGCTACCTCCTTCCCTTACACTTCTTATTACAAGAGGTCTTGTAGAAAGGGGGGTGGGTACAGGCTGGACTGTGTATCCTCCACTAGCAGGGGCTATAGCCCATAGTGGAGGAGGGGTAGATTTAGCTATTTTTTCACTTCATCTAGCAGGAGCATCTTCTATTTTGGGGGCTGTAAATTTTATTTCCACTATTATTAACATACGTAGACCTGGTATAAGAATAGACCAAATACCTTTGTTTGTCTGGTCTATTCTTATCACTACAGTCTTATTACTGCTGTCTTTACCTGTTTTGGCTGGTGCTATTACTATACTACTCACTGATCGTAATCTAAATACCTCTTTTTTTGACCCTAGAGGGGGAGGGGATCCTATTTTATACCAACATTTATTT--------------------------------------------------------
>E_verrucosus_Listvyanka_Y17
-------------------------------------GTGATTATTCGGTCTGAGCTAAGAACACCTGGTAATCTAATCGGAGATGACCAGTTATATAATGTTATAGTAACAGCTCACGCTTTTGTCATGATTTTTTTCATGGTTATACCTATTATAATTGGGGGGTTTGGAAATTGATTAATTCCCTTAATACTAGGGAGCCCTGACATAGCTTTTCCTCGTATAAACAACATAAGATTTTGATTACTACCTCCTTCCCTTACACTTCTTATTACAAGAGGTCTTGTAGAAAGGGGAGTGGGTACAGGCTGGACTGTGTATCCTCCACTAGCAGGGGCTATAGCCCATAGTGGAGGAGGGGTAGATTTAGCTATTTTTTCACTTCATCTAGCAGGAGCATCTTCTATTTTGGGGGCTGTAAATTTTATTTCCACTATTATTAACATACGTAGACCTGGTATAAGAATAGACCAAATACCTTTGTTTGTCTGGTCTATTCTTATCACTACAGTCTTATTACTGCTGTCTTTACCTGTTTTGGCTGGTGCTATTACTATACTACTCACTGATCGTAATCTAAATACCTCTTTTTTTGACCCTAGAGGGGGAGGGGATCCTATTTTATACCAACATTTATTT--------------------------------------------------------
>E_verrucosus_Listvyanka_Y18
-------------------------------------GTGATTATTCGGTCTGAGCTAAGAACACCTGGTAATCTAATCGGAGATGACCAGTTATATAATGTTATAGTAACAGCTCACGCTTTTGTCATGATTTTTTTCATAGTTATACCTATTATAATTGGGGGGTTTGGAAATTGATTAATTCCCTTAATACTAGGGAGCCCTGACATAGCTTTTCCTCGTATAAACAACATAAGATTTTGATTGCTACCTCCTTCCCTTACACTTCTTATTACAAGAGGTCTTGTAGAAAGGGGAGTGGGTACAGGCTGGACTGTGTATCCCCCACTAGCAGGGGCTATAGCCCATAGTGGAGGAGGGGTAGATTTAGCTATTTTTTCACTTCATCTAGCAGGAGCATCTTCTATTTTGGGGGCTGTAAATTTTATTTCCACTATTATTAACATACGTAGACCTGGTATAAGAATAGACCAAATACCTTTGTTTGTCTGGTCTATTCTTATCACTACAGTCTTATTACTGCTGTCTTTACCTGTTTTGGCTGGTGCTATTACTATACTACTCACTGATCGTAATCTAAATACCTCTTTTTTTGACCCTAGAGGGGGAGGGGATCCTATTTTATACCAACATTTATTT--------------------------------------------------------
>E_verrucosus_Listvyanka_Y19
-------------------------------------GTGATTATTCGGTCTGAGCTAAGAACACCTGGTAATCTAATCGGAGATGACCAGTTATATAATGTTATAGTAACAGCTCACGCTTTTGTCATGATTTTTTTCATGGTTATACCTATTATAATTGGGGGGTTTGGAAATTGATTAATTCCCTTAATACTAGGGAGCCCTGACATAGCTTTTCCTCGTATAAACAACATAAGATTTTGATTGCTACCTCCTTCCCTTACACTTCTTATTACAAGAGGTCTTGTAGAAAGGGGAGTGGGTACAGGCTGGACTGTGTATCCTCCACTAGCAGGGGCTATAGCCCATAGTGGAGGAGGGGTAGATTTAGCTATTTTTTCACTTCATCTAGCAGGAGCATCTTCTATTTTGGGGGCTGTAAATTTTATTTCCACTATTATTAACATACGTAGACCTGGTATAAGAATAGACCAAATACCTTTGTTTGTCTGGTCTATTCTTATCACTACAGTCTTATTACTGCTGTCTTTACCTGTTTTGGCTGGTGCTATTACTATACTACTCACTGATCGTAATCTAAATACCTCTTTTTTTGACCCTAGAGGGGGAGGGGATCCTATTTTATACCAACATTTATTT--------------------------------------------------------
>E_verrucosus_Listvyanka_Y20
-------------------------------------GTGATTATTCGGTCTGAGCTAAGAACACCTGGTAATCTAATCGGAGATGACCAGTTATATAATGTTATAGTAACAGCTCACGCTTTTGTCATGATTTTTTTCATGGTTATACCTATTATAATTGGGGGGTTTGGAAATTGATTAATTCCCTTAATACTAGGGAGCCCTGACATAGCTTTTCCTCGTATAAACAACATAAGATTTTGATTGCTACCTCCTTCCCTTACACTTCTTATTACAAGAGGTCTTGTAGAAAGGGGAGTGGGTACAGGCTGGACTGTGTATCCTCCACTAGCAGGGGCTATAGCCCATAGTGGAGGAGGGGTAGATTTAGCTATTTTTTCACTTCATCTAGCAGGAGCATCTTCTATTTTGGGGGCTGTAAATTTTATTTCCACTATTATTAACATACGTAGACCTGGTATAAGAATAGACCAAATACCTTTGTTTGTCTGGTCTATTCTTATCACTACAGTCTTATTACTGCTGTCTTTACCTGTTTTGGCTGGTGCTATTACTATACTACTCACTGATCGTAATCTAAATACCTCTTTTTTTGACCCTAGAGGGGGAGGGGATCCTATTTTATACCAACATTTATTT--------------------------------------------------------
>E_verrucosus_Maloe_More_2012_2M1
-------------------------------------GTGATTATTCGGTCTGAGCTAAGAACACCTGGTAATCTAATCGGAGATGACCAATTATATAATGTTATAGTAACAGCTCACGCTTTTGTCATGATTTTTTTCATGGTTATACCTATTATAATCGGGGGGTTTGGAAATTGATTAATTCCCTTAATACTAGGGAGCCCTGACATAGCTTTTCCTCGTATAAACAACATAAGATTTTGATTGCTACCTCCTTCCCTTACACTTCTTATTACAAGAGGTCTTGTAGAAAGGGGAGTGGGTACAGGCTGGACTGTGTATCCTCCACTAGCAGGGGCTATAGCCCATAGTGGGGGAGGGGTAGATTTAGCTATTTTTTCACTTCATCTAGCAGGAGCATCTTCTATTTTGGGTGCTGTAAATTTTATTTCCACTATTATTAACATACGTAGACCTGGTATAAGAATAGACCAAATACCTTTGTTTGTCTGGTCTATTCTTATCACTACAGTCTTATTACTCCTATCTTTACCTGTTTTGGCTGGTGCTATTACTATACTACTCACTGATCGTAATCTAAATACCTCTTTTTTTGACCCTAGAGGGGGAGGGGACCCTATTTTATACCAACATTTATTT--------------------------------------------------------
>E_verrucosus_Maloe_More_2012_2M3
-------------------------------------GTGATTATTCGGTCTGAGCTAAGAACACCTGGTAATCTAATCGGAGATGACCAATTATATAATGTTATAGTAACAGCTCACGCTTTTGTCATGATTTTTTTCATGGTTATACCTATTATAATCGGGGGGTTTGGAAATTGATTAATTCCCTTAATACTAGGGAGCCCTGACATAGCTTTTCCTCGTATAAACAACATAAGATTTTGATTGCTACCTCCTTCCCTTACACTTCTTATTACAAGAGGTCTTGTAGAAAGGGGAGTGGGTACAGGCTGGACTGTGTATCCTCCACTAGCAGGGGCTATAGCCCATAGTGGAGGAGGGGTAGATTTAGCTATTTTTTCACTTCATCTAGCAGGAGCATCTTCTATTTTGGGTGCTGTAAATTTTATTTCCACTATTATTAACATACGTAGACCTGGTATAAGAATAGACCAAATACCTTTGTTTGTCTGGTCTATTCTTATCACTACAGTCTTATTACTCCTATCTTTACCTGTTTTGGCTGGTGCTATTACTATACTACTCACTGATCGTAATCTAAATACCTCTTTTTTTGACCCTAGAGGGGGAGGGGACCCTATTTTATACCAACATTTATTT--------------------------------------------------------
>E_verrucosus_Maloe_More_2012_2M5
-------------------------------------GTGATTATTCGGTCTGAGCTAAGAACACCTGGTAATCTAATCGGAGATGACCAATTATATAATGTTATAGTAACAGCTCACGCTTTTGTCATGATTTTTTTCATGGTTATACCTATTATAATCGGGGGGTTTGGAAATTGATTAATTCCCTTAATACTAGGGAGCCCTGACATAGCTTTTCCTCGTATAAACAACATAAGATTTTGATTGCTACCTCCTTCCCTTACACTTCTTATTACAAGAGGTCTTGTAGAAAGGGGAGTGGGTACAGGCTGGACTGTGTATCCTCCACTAGCAGGGGCTATAGCCCATAGTGGAGGAGGGGTAGATTTAGCTATTTTTTCACTTCATCTAGCAGGAGCATCTTCTATTTTGGGTGCTGTAAATTTTATTTCCACTATTATTAACATACGTAGACCTGGTATAAGAATAGACCAAATACCTTTGTTTGTCTGGTCTATTCTTATCACTACAGTCTTATTACTCCTATCTTTACCTGTTTTGGCTGGTGCTATTACTATACTACTCACTGATCGTAATCTAAATACCTCTTTTTTTGACCCTAGAGGGGGAGGGGACCCTATTTTATACCAACATTTATTT--------------------------------------------------------
>E_verrucosus_Maloe_More_2012_2M7
-------------------------------------GTGATTATTCGGTCTGAGCTAAGAACACCTGGTAATCTAATCGGAGATGACCAATTATATAATGTTATAGTAACAGCTCACGCTTTTGTCATGATTTTTTTCATGGTTATACCTATTATAATCGGGGGGTTTGGAAATTGATTAATTCCCTTAATACTAGGGAGCCCTGACATAGCTTTTCCTCGTATAAACAACATAAGATTTTGATTGCTACCTCCTTCCCTTACACTTCTTATTACAAGAGGTCTTGTAGAAAGGGGAGTGGGTACAGGCTGGACTGTGTATCCTCCACTAGCAGGGGCTATAGCCCATAGTGGAGGAGGGGTAGATTTAGCTATTTTTTCACTTCATCTAGCAGGAGCATCTTCTATTTTGGGTGCTGTAAATTTTATTTCCACTATTATTAACATACGTAGACCTGGTATAAGAATAGACCAAATACCTTTGTTTGTCTGGTCTATTCTTATCACTACAGTCTTATTACTCCTATCTTTACCTGTTTTGGCTGGTGCTATTACTATACTACTCACTGATCGTAATCTAAATACCTCTTTTTTTGACCCTAGAGGGGGAGGGGACCCTATTTTATACCAACATTTATTT--------------------------------------------------------
>E_verrucosus_Maloe_More_2012_2M10
-------------------------------------GTGATTATTCGGTCTGAGCTAAGAACACCTGGTAATCTAATCGGAGATGACCAATTATATAATGTTATAGTAACAGCTCACGCTTTTGTCATGATTTTTTTCATGGTTATACCTATTATAATCGGGGGGTTTGGAAATTGATTAATTCCCTTAATACTAGGGAGCCCTGACATAGCTTTTCCTCGTATAAACAACATAAGATTTTGATTGCTACCTCCTTCCCTTACACTTCTTATTACAAGAGGTCTTGTAGAAAGGGGAGTGGGTACAGGCTGGACTGTGTATCCTCCACTAGCAGGGGCTATAGCCCATAGTGGAGGAGGGGTAGATTTAGCTATTTTTTCACTTCATCTAGCAGGAGCATCTTCTATTTTGGGTGCTGTAAATTTTATTTCCACTATTATTAACATACGTAGACCTGGTATAAGAATAGACCAAATACCTTTGTTTGTCTGGTCTATTCTTATCACTACAGTCTTATTACTCCTATCTTTACCTGTTTTGGCTGGTGCTATTACTATACTACTCACTGATCGTAATCTAAATACCTCTTTTTTTGACCCTAGAGGGGGAGGGGACCCTATTTTATACCAACATTTATTT--------------------------------------------------------
>E_verrucosus_Maloe_More_2012_2M13
-------------------------------------GTGATTATTCGGTCTGAGCTAAGAACACCTGGTAATCTAATCGGAGATGACCAATTATATAATGTTATAGTAACAGCTCACGCTTTTGTCATGATTTTTTTCATGGTTATACCTATTATAATCGGGGGGTTTGGAAATTGATTAATTCCCTTAATACTAGGGAGCCCTGACATAGCTTTTCCTCGTATAAACAACATAAGATTTTGATTGCTACCTCCTTCCCTTACACTTCTTATTACAAGAGGTCTTGTAGAAAGGGGAGTGGGTACAGGCTGGACTGTGTATCCTCCACTAGCAGGGGCTATAGCCCATAGTGGAGGAGGGGTAGATTTAGCTATTTTTTCACTTCATCTAGCAGGAGCATCTTCTATTTTGGGTGCTGTAAATTTTATTTCCACTATTATTAACATACGTAGACCTGGTATAAGAATAGACCAAATACCTTTGTTTGTCTGGTCTATTCTTATCACTACAGTCTTATTACTCCTATCTTTACCTGTTTTGGCTGGTGCTATTACTATACTACTCACTGATCGTAATCTAAATACCTCTTTTTTTGACCCTAGAGGGGGAGGGGACCCTATTTTATACCAACATTTATTT--------------------------------------------------------
>E_verrucosus_Maloe_More_2012_2M14
-------------------------------------GTGATTATTCGGTCTGAGCTAAGAACACCTGGTAATCTAATCGGAGATGACCAATTATATAATGTTATAGTAACAGCTCACGCTTTTGTCATGATTTTTTTCATGGTTATACCTATTATAATTGGGGGGTTTGGAAATTGATTAATTCCCTTAATACTAGGGAGCCCTGACATAGCTTTTCCTCGTATAAACAACATAAGATTTTGATTGCTACCTCCTTCCCTTACACTTCTTATTACAAGAGGTCTTGTAGAAAGGGGAGTGGGTACAGGCTGGACTGTGTATCCTCCACTAGCAGGGGCTATAGCCCATAGTGGAGGAGGGGTAGATTTAGCTATTTTTTCACTTCATCTAGCAGGAGCATCTTCTATTTTGGGTGCTGTAAATTTTATTTCCACTATTATTAACATACGTAGACCTGGTATAAGAATAGACCAAATACCTTTGTTTGTCTGGTCTATTCTTATCACTACAGTCTTATTACTCCTATCTTTACCTGTTTTGGCTGGTGCTATTACTATACTACTCACTGATCGTAATCTAAATACCTCTTTTTTTGACCCTAGAGGGGGAGGGGACCCTATTTTATACCAACATTTATTT--------------------------------------------------------
>E_verrucosus_Maloe_More_2013_3M1
-------------------------------------GTGATTATTCGGTCTGAGCTAAGAACACCTGGTAATCTAATCGGAGATGACCAATTATATAATGTTATAGTAACAGCTCACGCTTTTGTCATGATTTTTTTCATGGTTATACCTATTATAATCGGGGGGTTTGGAAATTGATTAATTCCCTTAATACTAGGGAGCCCTGACATAGCTTTTCCTCGTATAAACAACATAAGATTTTGATTGCTACCTCCTTCCCTTACACTTCTTATTACAAGAGGTCTTGTAGAAAGGGGAGTGGGTACAGGCTGGACTGTGTATCCTCCATTAGCAGGGGCTATAGCCCATAGTGGAGGAGGGGTAGATTTAGCTATTTTTTCACTTCATCTAGCAGGAGCATCTTCTATTTTGGGTGCTGTAAATTTTATTTCCACTATTATTAACATACGTAGACCTGGTATAAGAATAGACCAAATACCTTTGTTTGTCTGGTCTATTCTTATCACTACAGTCTTATTACTCCTATCTTTACCTGTTTTGGCTGGTGCTATTACTATACTACTCACTGATCGTAATCTAAATACCTCTTTTTTTGACCCTAGAGGGGGAGGGGACCCTATTTTATACCAACATTTATTT--------------------------------------------------------
>E_verrucosus_Maloe_More_2013_3M2
-------------------------------------GTGATTATTCGGTCTGAGCTAAGAACACCTGGTAATCTAATCGGAGATGACCAATTATATAATGTTATAGTAACAGCTCACGCTTTTGTCATGATTTTTTTCATGGTTATACCTATTATAATCGGGGGGTTTGGAAATTGATTAATTCCCTTAATACTAGGGAGCCCTGACATAGCTTTTCCTCGTATAAACAACATAAGATTTTGATTGCTACCTCCTTCCCTTACACTTCTTATTACAAGAGGTCTTGTAGAAAGGGGAGTGGGTACAGGCTGGACTGTGTATCCTCCACTAGCAGGGGCTATAGCCCATAGTGGGGGAGGGGTAGATTTAGCTATTTTTTCACTTCATCTAGCAGGAGCATCTTCTATTTTGGGTGCTGTAAATTTTATTTCCACTATTATTAACATACGTAGACCTGGTATAAGAATAGACCAAATACCTTTGTTTGTCTGGTCTATTCTTATCACTACAGTCTTATTACTCCTATCTTTACCTGTTTTAGCTGGTGCTATTACTATACTACTCACTGATCGTAATCTAAATACCTCTTTTTTTGACCCTAGAGGGGGAGGGGACCCTATTTTATACCAACATTTATTT--------------------------------------------------------
>E_verrucosus_Maloe_More_2013_3M3
-------------------------------------GTGATTATTCGGTCTGAGCTAAGAACACCTGGTAATCTAATCGGAGATGACCAATTATATAATGTTATAGTAACAGCTCACGCTTTTGTCATGATTTTTTTCATGGTTATACCTATTATAATCGGGGGGTTTGGAAATTGATTAATTCCCTTAATACTAGGGAGCCCTGACATAGCTTTTCCTCGTATAAACAACATAAGATTTTGATTGCTACCTCCTTCCCTTACACTTCTTATTACAAGAGGTCTTGTAGAAAGGGGAGTGGGTACAGGCTGGACTGTGTATCCTCCACTAGCAGGGGCTATAGCCCATAGTGGAGGAGGGGTAGATTTAGCTATTTTTTCACTTCATCTAGCAGGAGCATCTTCTATTTTGGGTGCTGTAAATTTTATTTCCACTATTATTAACATACGTAGACCTGGTATAAGAATAGACCAAATACCTTTGTTTGTCTGGTCTATTCTTATCACTACAGTCTTATTACTCCTATCTTTACCTGTTTTGGCTGGTGCTATTACTATACTACTCACTGATCGTAATCTAAATACCTCTTTTTTTGACCCTAGAGGGGGAGGGGACCCTATTTTATACCAACATTTATTT--------------------------------------------------------
>E_verrucosus_Maloe_More_2013_3M4
-------------------------------------GTGATTATTCGGTCTGAGCTAAGAACACCTGGTAATCTAATCGGAGATGACCAATTATATAATGTTATAGTAACAGCTCACGCTTTTGTCATGATTTTTTTCATGGTTATACCTATTATAATCGGGGGGTTTGGAAATTGATTAATTCCCTTAATACTAGGGAGCCCTGACATAGCTTTTCCTCGTATAAACAACATAAGATTTTGATTGCTACCTCCTTCCCTTACACTTCTTATTACAAGAGGTCTTGTAGAAAGGGGAGTGGGTACAGGCTGGACTGTGTATCCTCCACTAGCAGGGGCTATAGCCCATAGTGGGGGAGGGGTAGATTTAGCTATTTTTTCACTTCATCTAGCAGGAGCATCTTCTATTTTGGGTGCTGTAAATTTTATTTCCACTATTATTAACATACGTAGACCTGGTATAAGAATAGACCAAATACCTTTGTTTGTCTGGTCTATTCTTATCACTACAGTCTTATTACTCCTATCTTTACCTGTTTTGGCTGGTGCTATTACTATACTACTCACTGATCGTAATCTAAATACCTCTTTTTTTGACCCTAGAGGGGGAGGGGACCCTATTTTATACCAACATTTATTT--------------------------------------------------------
>E_verrucosus_Maloe_More_2013_3M5
-------------------------------------GTGATTATTCGGTCTGAGCTAAGAACACCTGGTAATCTAATCGGAGATGACCAATTATATAATGTTATAGTAACAGCTCACGCTTTTGTCATGATTTTTTTCATGGTTATACCTATTATAATCGGGGGGTTTGGAAATTGATTAATTCCCTTAATACTAGGGAGCCCTGACATAGCTTTTCCTCGTATAAACAACATAAGATTTTGATTGCTACCTCCTTCCCTTACACTTCTTATTACAAGAGGTCTTGTAGAAAGGGGAGTGGGTACAGGCTGGACTGTGTATCCTCCACTAGCAGGGGCTATAGCCCATAGTGGAGGAGGGGTAGATTTAGCTATTTTTTCACTTCATCTAGCAGGAGCATCTTCTATTTTGGGTGCTGTAAATTTTATTTCCACTATTATTAACATACGTAGACCTGGTATAAGAATAGACCAAATACCTTTGTTTGTCTGGTCTATTCTTATCACTACAGTCTTATTACTCCTATCTTTACCTGTTTTGGCAGGCGCTATTACTATACTACTCACTGATCGTAATCTAAATACCTCTTTTTTTGACCCTAGAGGGGGAGGGGACCCTATTTTATACCAACATTTATTT--------------------------------------------------------
>E_verrucosus_Maloe_More_2013_3M6
-------------------------------------GTGATTATTCGGTCTGAGCTAAGAACACCTGGTAATCTAATCGGAGATGACCAATTATATAATGTTATAGTAACAGCTCACGCTTTTGTCATGATTTTTTTCATGGTTATACCTATTATAATCGGGGGGTTTGGAAATTGATTAATTCCCTTAATACTAGGGAGCCCTGACATAGCTTTTCCTCGTATAAACAACATAAGATTTTGATTGCTACCTCCTTCCCTTACACTTCTTATTACAAGAGGTCTTGTAGAAAGGGGAGTGGGTACAGGCTGGACTGTGTATCCTCCACTAGCAGGGGCTATAGCCCATAGTGGAGGAGGGGTAGATTTAGCTATTTTTTCACTTCATCTAGCAGGAGCATCTTCTATTTTGGGTGCTGTAAATTTTATTTCCACTATTATTAACATACGTAGACCTGGTATAAGAATAGACCAAATACCTTTGTTTGTCTGGTCTATTCTTATCACTACAGTCTTATTACTCCTATCTTTACCTGTTTTGGCAGGTGCTATTACTATACTACTCACTGATCGTAATCTAAATACCTCTTTTTTTGACCCTAGAGGGGGAGGGGACCCTATTTTATACCAACATTTATTT--------------------------------------------------------
>E_verrucosus_Maloe_More_2013_3M7
-------------------------------------GTGATTATTCGGTCTGAGCTAAGAACACCTGGTAATCTAATCGGAGATGACCAATTATATAATGTTATAGTAACAGCTCACGCTTTTGTCATGATTTTTTTCATGGTTATACCTATTATAATCGGGGGGTTTGGAAATTGATTAATTCCCTTAATACTAGGGAGCCCTGACATAGCTTTTCCTCGTATAAACAACATAAGATTTTGATTGCTACCTCCTTCCCTTACACTTCTTATTACAAGAGGTCTTGTAGAAAGGGGAGTGGGTACAGGCTGGACTGTGTATCCTCCACTAGCAGGGGCTATAGCCCATAGTGGAGGAGGGGTAGATTTAGCTATTTTTTCACTTCATCTAGCAGGAGCATCTTCTATTTTGGGTGCTGTAAATTTTATTTCCACTATTATTAACATACGTAGACCTGGTATAAGAATAGACCAAATACCTTTGTTTGTCTGGTCTATTCTTATCACTACAGTCTTATTACTCCTATCTTTACCTGTTTTAGCTGGTGCTATTACTATACTACTCACTGATCGTAATCTAAATACCTCTTTTTTTGACCCTAGAGGGGGAGGGGACCCTATTTTATACCAACATTTATTT--------------------------------------------------------
>E_verrucosus_Maloe_More_2013_3M8
-------------------------------------GTGATTATTCGGTCTGAGCTAAGAACACCTGGTAATCTAATCGGAGATGACCAATTATATAATGTTATAGTAACAGCTCACGCTTTTGTCATGATTTTTTTCATGGTTATACCTATTATAATCGGAGGGTTTGGAAATTGATTAATTCCCTTAATACTAGGGAGCCCTGACATAGCTTTTCCTCGTATAAACAACATAAGATTCTGATTGCTACCTCCTTCCCTTACACTTCTTATTACAAGAGGTCTTGTAGAAAGGGGAGTGGGTACAGGCTGGACTGTGTATCCTCCACTAGCAGGGGCTATAGCCCATAGTGGAGGAGGGGTAGATTTAGCTATTTTTTCACTTCATCTAGCAGGAGCATCTTCTATTTTGGGTGCTGTAAATTTTATTTCCACTATTATTAACATACGTAGACCTGGTATAAGAATAGACCAAATACCTTTGTTTGTCTGGTCTATTCTTATCACTACAGTCTTATTACTCCTATCTTTACCTGTTTTGGCTGGTGCTATTACTATACTACTCACTGATCGTAATCTAAATACCTCTTTTTTTGACCCTAGAGGGGGAGGGGACCCTATTTTATACCAACATTTATTT--------------------------------------------------------
>E_verrucosus_Maloe_More_2013_3M9
-------------------------------------GTGATTATTCGGTCTGAGCTAAGAACACCTGGTAATCTAATCGGAGATGACCAATTATATAATGTTATAGTAACAGCTCACGCTTTTGTCATGATTTTTTTCATGGTTATACCTATTATAATCGGGGGGTTTGGAAATTGATTAATTCCCTTAATACTAGGGAGCCCTGACATAGCTTTTCCTCGTATAAACAACATAAGATTTTGATTGCTACCTCCTTCCCTTACACTTCTTATTACAAGAGGTCTTGTAGAAAGGGGAGTGGGTACAGGCTGGACTGTGTATCCTCCACTAGCAGGGGCTATAGCCCATAGTGGAGGGGGGGTAGATTTAGCTATTTTTTCACTTCATCTAGCAGGAGCATCTTCTATTTTGGGTGCTGTAAATTTTATTTCCACTATTATTAACATACGTAGACCTGGTATAAGAATAGACCAAATACCTTTGTTTGTCTGGTCTATTCTTATCACTACAGTCTTATTACTCCTATCTTTACCTGTTTTGGCTGGTGCTATTACTATACTACTCACTGATCGTAATCTAAATACCTCTTTTTTTGACCCTAGAGGGGGAGGGGACCCTATTTTATACCAACATTTATTT--------------------------------------------------------
>E_verrucosus_Maloe_More_2013_3M10
-------------------------------------GTGATTATTCGGTCTGAGCTAAGAACACCTGGTAATCTAATCGGAGATGACCAATTATATAATGTTATAGTAACAGCTCACGCTTTTGTCATGATTTTTTTCATGGTTATACCTATTATAATCGGGGGGTTTGGAAATTGATTAATTCCCTTAATACTAGGGAGCCCTGACATAGCTTTTCCTCGTATAAACAACATAAGATTTTGATTGCTACCTCCTTCCCTTACACTTCTTATTACAAGAGGTCTTGTAGAAAGGGGAGTGGGTACAGGCTGGACTGTGTATCCTCCACTAGCAGGGGCTATAGCCCATAGTGGAGGAGGGGTAGATTTAGCTATTTTTTCACTTCATCTAGCAGGAGCATCTTCTATTTTGGGTGCTGTAAATTTTATTTCCACTATTATTAACATACGTAGACCTGGTATAAGAATAGACCAAATACCTTTGTTTGTCTGGTCTATTCTTATCACTACAGTCTTATTACTCCTATCTTTACCTGTTTTGGCTGGTGCTATTACTATACTACTCACTGATCGTAATCTAAATACCTCTTTTTTTGACCCTAGAGGGGGAGGGGACCCTATTTTATACCAACATTTATTT--------------------------------------------------------
>E_verrucosus_Maloe_More_2013_3M11
-------------------------------------GTGATTATTCGGTCTGAGCTAAGAACACCTGGTAATCTAATCGGAGATGACCAATTATATAATGTTATAGTAACAGCTCACGCTTTTGTCATGATTTTTTTCATGGTTATACCTATTATAATCGGGGGGTTTGGAAATTGATTAATTCCCTTAATACTAGGGAGCCCTGACATAGCTTTTCCTCGTATAAACAACATAAGATTTTGATTGCTACCTCCTTCCCTTACACTTCTTATTACAAGAGGTCTTGTAGAAAGGGGAGTGGGTACAGGCTGGACTGTGTATCCTCCACTAGCAGGGGCTATAGCCCATAGTGGAGGAGGGGTAGATTTAGCTATTTTTTCACTTCATCTAGCAGGAGCATCTTCTATTTTGGGTGCTGTAAATTTTATTTCCACTATTATTAACATACGTAGACCTGGTATAAGAATAGACCAAATACCTTTGTTTGTCTGGTCTATTCTTATCACTACAGTCTTATTACTCCTATCTTTACCTGTTTTGGCTGGTGCTATTACTATACTACTCACTGATCGTAATCTAAATACCTCTTTTTTTGACCCTAGAGGGGGAGGGGACCCTATTTTATACCAACATTTATTT--------------------------------------------------------
>E_verrucosus_Maloe_More_2013_3M12
-------------------------------------GTGATTATTCGGTCTGAGCTAAGAACACCTGGTAATCTAATCGGAGATGACCAATTATATAATGTTATAGTAACAGCTCACGCTTTTGTCATGATTTTTTTCATGGTTATACCTATTATAATCGGGGGGTTTGGAAATTGATTAATTCCCTTAATACTAGGGAGCCCTGACATAGCTTTTCCTCGTATAAACAACATAAGATTTTGATTGCTACCTCCTTCCCTTACACTTCTTATTACAAGAGGTCTTGTAGAAAGGGGAGTGGGTACAGGCTGGACTGTGTATCCTCCACTAGCAGGGGCTATAGCCCATAGTGGAGGAGGGGTAGATTTAGCTATTTTTTCACTTCATCTAGCAGGAGCATCTTCTATTTTGGGTGCTGTAAATTTTATTTCCACTATTATTAACATACGTAGACCTGGTATAAGAATAGACCAAATACCTTTGTTTGTCTGGTCTATTCTTATCACTACAGTCTTATTACTCCTATCTTTACCTGTTTTGGCTGGTGCTATTACTATACTACTCACTGATCGTAATCTAAATACCTCTTTTTTTGACCCTAGAGGGGGAGGGGACCCTATTTTATACCAACATTTATTT--------------------------------------------------------
>E_verrucosus_Maloe_More_2013_3M13
-------------------------------------GTGATTATTCGGTCTGAGCTAAGAACACCTGGTAATCTAATCGGAGATGACCAATTATATAATGTTATAGTAACAGCTCACGCTTTTGTCATGATTTTTTTCATGGTTATACCTATTATAATTGGGGGGTTTGGAAATTGATTAATTCCCTTAATACTAGGGAGCCCTGACATAGCTTTTCCTCGTATAAACAACATAAGATTTTGATTGCTACCTCCTTCCCTTACACTTCTTATTACAAGAGGTCTTGTAGAAAGGGGAGTGGGTACAGGCTGGACTGTGTATCCTCCACTAGCAGGGGCTATAGCCCATAGTGGAGGAGGGGTAGATTTAGCTATTTTTTCACTTCATCTAGCAGGAGCATCTTCTATTTTGGGTGCTGTAAATTTTATTTCCACTATTATTAACATACGTAGACCTGGTATAAGAATAGACCAAATACCTTTGTTTGTCTGGTCTATTCTTATCACTACAGTCTTATTACTCCTATCTTTACCTGTTTTGGCTGGTGCTATTACTATGCTACTCACTGATCGTAATCTAAATACCTCTTTTTTTGACCCTAGAGGGGGAGGGGACCCTATTTTATACCAACATTTATTT--------------------------------------------------------
>E_verrucosus_Maloe_More_2013_3M14
-------------------------------------GTGATTATTCGGTCTGAGCTAAGAACACCTGGTAATCTAATCGGAGATGACCAATTATATAATGTTATAGTAACAGCTCACGCTTTTGTCATGATTTTTTTCATGGTTATACCTATTATAATCGGGGGGTTTGGAAATTGATTAATTCCCTTAATACTAGGGAGCCCTGACATAGCTTTTCCTCGTATAAACAACATAAGATTTTGATTGCTACCTCCTTCCCTTACACTTCTTATTACAAGAGGTCTTGTAGAAAGGGGAGTGGGTACAGGCTGGACTGTGTATCCTCCACTAGCAGGGGCTATAGCCCATAGTGGGGGAGGGGTAGATTTAGCTATTTTTTCACTTCATCTAGCAGGAGCATCTTCTATTTTGGGTGCTGTAAATTTTATTTCCACTATTATTAACATACGTAGACCTGGTATAAGAATAGACCAAATACCTTTGTTTGTCTGGTCTATTCTTATCACTACAGTCTTATTACTCCTATCTTTACCTGTTTTGGCTGGTGCTATTACTATACTACTCACTGATCGTAATCTAAATACCTCTTTTTTTGACCCTAGAGGGGGAGGGGACCCTATTTTATACCAACATTTATTT--------------------------------------------------------
>E_verrucosus_Olkhon_O1
-------------------------------------GTGATTATTCGGTCTGAGCTAAGAACACCTGGTAATCTAATCGGAGATGACCAATTATATAATGTTATAGTAACAGCTCACGCTTTTGTCATGATTTTTTTCATGGTTATACCTATTATAATCGGGGGGTTTGGAAATTGATTAATTCCCTTAATACTAGGGAGCCCTGACATAGCTTTTCCTCGTATAAACAACATAAGATTTTGATTGCTACCTCCTTCCCTTACACTTCTTATTACAAGAGGTCTTGTAGAAAGGGGAGTGGGTACAGGCTGGACTGTGTATCCTCCACTAGCAGGGGCTATAGCCCATAGTGGAGGAGGGGTAGATTTAGCTATTTTTTCACTTCATCTAGCAGGAGCATCTTCTATTTTGGGTGCTGTAAATTTTATTTCCACTATTATTAACATACGTAGACCTGGTATAAGAATAGACCAAATACCTTTGTTTGTCTGGTCTATTCTTATCACTACAGTCTTATTACTCCTATCTTTACCTGTTTTGGCTGGTGCTATTACTATACTACTAACTGATCGTAATCTAAATACCTCTTTTTTTGACCCTAGAGGGGGAGGGGACCCTATTTTATACCAACATTTATTT--------------------------------------------------------
>E_verrucosus_Olkhon_O5
-------------------------------------GTGATTATTCGGTCTGAGCTAAGAACACCTGGTAATCTAATCGGAGATGACCAATTATATAATGTTATAGTAACAGCTCACGCTTTTGTCATGATTTTTTTCATGGTTATACCTATTATAATTGGGGGATTTGGAAATTGATTAATTCCCTTAATACTAGGGAGCCCTGACATAGCTTTTCCTCGTATAAACAACATGAGATTTTGATTGCTACCTCCTTCCCTTACACTTCTTATTACAAGAGGTCTTGTAGAAAGGGGAGTGGGTACAGGCTGGACTGTGTATCCTCCACTAGCAGGGGCTATAGCCCATAGTGGAGGAGGGGTAGATTTAGCTATTTTTTCACTTCATCTAGCAGGAGCATCTTCTATTTTGGGTGCTGTAAATTTTATTTCCACTATTATTAACATACGTAGACCTGGTATAAGAATAGACCAAATACCTTTGTTTGTCTGGTCTATTCTTATCACTACAGTCTTATTACTCCTATCTTTACCTGTTTTGGCTGGTGCTATTACTATACTACTCACTGATCGTAATCTAAATACCTCTTTTTTTGACCCTAGAGGGGGAGGGGACCCTATTTTATACCAACATTTATTT--------------------------------------------------------
>E_verrucosus_Olkhon_O7
-------------------------------------GTGATTATTCGGTCTGAGCTAAGAACACCTGGTAATCTAATCGGAGATGACCAATTATATAATGTTATAGTAACAGCTCACGCTTTTGTCATGATTTTTTTCATGGTTATACCTATTATAATCGGGGGGTTTGGAAATTGATTAATTCCCTTAATACTAGGGAGCCCTGACATAGCTTTTCCTCGTATAAACAACATAAGATTTTGATTGCTACCTCCTTCCCTTACACTTCTTATTACAAGAGGTCTTGTAGAAAGGGGAGTGGGTACAGGCTGGACTGTGTATCCTCCACTAGCAGGGGCTATAGCCCATAGTGGAGGAGGGGTAGATTTAGCTATTTTTTCACTTCATCTAGCAGGAGCATCTTCTATTTTGGGTGCTGTAAATTTTATTTCCACTATTATTAACATACGTAGACCTGGTATAAGAATAGACCAAATACCTTTGTTTGTCTGGTCTATTCTTATCACTACAGTCTTATTACTCCTATCTTTACCTGTTTTGGCTGGTGCTATTACTATACTACTCACTGATCGTAATCTAAATACCTCTTTTTTTGACCCTAGAGGGGGAGGGGACCCTATTTTATACCAACATTTATTT--------------------------------------------------------
>E_verrucosus_Olkhon_O9
-------------------------------------GTGATTATTCGGTCTGAGCTAAGAACACCTGGTAATCTAATCGGAGATGACCAATTATATAATGTTATAGTAACAGCTCACGCTTTTGTCATGATTTTTTTCATGGTTATACCTATTATAATTGGGGGGTTTGGAAATTGATTAATTCCCTTAATACTAGGGAGCCCTGACATAGCTTTTCCTCGTATAAACAACATAAGATTTTGATTGCTACCTCCTTCCCTTACACTTCTTATTACAAGAGGTCTTGTAGAAAGGGGAGTGGGTACAGGCTGGACTGTGTATCCTCCACTAGCAGGGGCTATAGCCCATAGTGGAGGAGGGGTAGATTTAGCTATTTTTTCACTTCATCTAGCAGGAGCATCTTCTATTTTGGGTGCTGTAAATTTTATTTCCACTATTATTAACATACGTAGACCTGGTATAAGAATAGACCAAATACCTTTGTTTGTCTGGTCTATTCTTATCACTACAGTCTTATTACTCCTATCTTTACCTGTTTTGGCAGGTGCTATTACTATACTACTCACTGATCGTAATCTAAATACCTCTTTTTTTGACCCTAGAGGGGGAGGGGACCCTATTTTATACCAACATTTATTT--------------------------------------------------------
>E_verrucosus_Olkhon_O12
-------------------------------------GTGATTATTCGGTCTGAGCTAAGAACACCTGGTAATCTAATCGGAGATGACCAATTATATAATGTTATAGTAACAGCTCACGCTTTTGTCATGATTTTTTTCATGGTTATACCTATTATAATTGGGGGATTTGGAAATTGATTAATTCCCTTAATACTAGGGAGCCCTGACATAGCTTTTCCTCGTATAAACAACATAAGATTTTGATTGCTACCTCCTTCCCTTACACTTCTTATTACAAGAGGTCTTGTAGAAAGGGGAGTGGGTACAGGCTGGACTGTGTATCCTCCACTAGCAGGGGCTATAGCCCATAGTGGAGGAGGGGTAGATTTAGCTATTTTTTCACTTCATCTAGCAGGAGCATCTTCTATTTTGGGTGCTGTAAATTTTATTTCCACTATTATTAACATACGTAGACCTGGTATAAGAATAGACCAAATACCTTTGTTTGTCTGGTCTATTCTTATCACTACAGTCTTATTACTCCTATCTTTACCTGTTTTGGCTGGTGCTATTACTATACTACTCACTGATCGTAATCTAAATACCTCTTTTTTTGACCCTAGAGGGGGAGGGGACCCTATTTTATACCAACATTTATTT--------------------------------------------------------
>E_verrucosus_Olkhon_O13
-------------------------------------GTGATTATTCGGTCTGAGCTAAGAACACCTGGTAATCTAATCGGAGATGACCAATTATATAATGTTATAGTAACAGCTCACGCTTTTGTCATGATTTTTTTCATGGTTATACCTATTATAATTGGGGGGTTTGGAAATTGATTAATTCCCTTAATACTAGGGAGCCCTGACATAGCTTTTCCTCGTATAAACAACATAAGATTTTGATTGCTACCTCCTTCCCTTACACTTCTTATTACAAGAGGTCTTGTAGAAAGGGGAGTGGGTACAGGCTGGACTGTGTATCCTCCACTAGCAGGGGCTATAGCCCATAGTGGAGGAGGGGTAGATTTAGCTATTTTTTCACTTCATCTAGCAGGAGCATCTTCTATTTTGGGTGCTGTAAATTTTATTTCCACTATTATTAACATACGTAGACCTGGTATAAGAATAGACCAAATACCTTTGTTTGTCTGGTCTATTCTTATCACTACAGTCTTATTACTCCTATCTTTACCTGTTTTGGCTGGTGCTATTACTATACTACTCACTGATCGTAATCTAAATACCTCTTTTTTTGACCCTAGAGGGGGAGGGGACCCTATTTTATACCAACATTTATTT--------------------------------------------------------
>E_verrucosus_Olkhon_O15
-------------------------------------GTGATTATTCGGTCTGAGCTAAGAACACCTGGTAATCTAATCGGAGATGACCAATTATATAATGTTATAGTAACAGCTCACGCTTTTGTCATGATTTTTTTCATGGTTATACCTATTATAATTGGGGGGTTTGGAAATTGATTAATTCCCTTAATACTAGGGAGCCCTGACATAGCTTTTCCTCGTATAAACAACATAAGATTTTGATTGCTACCTCCTTCCCTTACACTTCTTATTACAAGAGGTCTTGTAGAAAGGGGAGTGGGTACAGGCTGGACTGTGTATCCTCCACTAGCAGGGGCTATAGCCCATAGTGGAGGAGGGGTAGATTTAGCTATTTTTTCACTTCATCTAGCAGGAGCATCTTCTATTTTGGGTGCTGTAAATTTTATTTCCACTATTATTAACATACGTAGACCTGGTATAAGAATAGACCAAATACCTTTGTTTGTCTGGTCTATTCTTATCACTACAGTCTTATTACTCCTATCTTTACCTGTTTTGGCTGGTGCTATTACTATACTACTCACTGATCGTAATCTAAATACCTCTTTTTTTGACCCTAGAGGGGGAGGGGACCCTATTTTATACCAACATTTATTT--------------------------------------------------------
>E_verrucosus_Olkhon_O18
-------------------------------------GTGATTATTCGGTCTGAGCTAAGAACACCTGGTAATCTAATCGGAGATGACCAATTATATAATGTTATAGTAACAGCTCACGCTTTTGTCATGATTTTTTTCATGGTTATACCTATTATAATTGGGGGGTTTGGAAATTGATTAATTCCCTTAATACTAGGGAGCCCTGACATAGCTTTTCCTCGTATAAACAACATAAGATTTTGATTGCTACCTCCTTCCCTTACACTTCTTATTACAAGAGGTCTTGTAGAAAGGGGAGTGGGTACAGGCTGGACTGTGTATCCTCCACTAGCAGGGGCTATAGCCCATAGTGGAGGAGGGGTAGATTTAGCTATTTTTTCACTTCATCTAGCAGGAGCATCTTCTATTTTGGGTGCTGTAAATTTTATTTCCACTATTATTAACATACGTAGACCTGGTATAAGAATAGACCAAATACCTTTGTTTGTCTGGTCTATTCTTATCACTACAGTCTTATTACTCCTATCTTTACCTGTTTTGGCTGGTGCTATTACTATACTACTCACTGATCGTAATCTAAATACCTCTTTTTTTGACCCTAGAGGGGGAGGGGACCCTATTTTATACCAACATTTATTT--------------------------------------------------------
>E_verrucosus_Onguryon_Q1
-------------------------------------GTGATTATTCGGTCTGAGCTAAGAACACCTGGTAATCTAATCGGAGATGACCAGTTATATAATGTTATAGTAACAGCTCACGCTTTTGTCATGATTTTTTTCATGGTTATACCTATTATAATCGGGGGGTTTGGAAATTGATTAATTCCCTTAATACTAGGGAGCCCTGACATAGCTTTTCCTCGTATAAACAACATAAGATTTTGATTGCTACCTCCTTCCCTTACACTTCTTATTACAAGAGGTCTTGTAGAAAGGGGAGTGGGCACAGGCTGGACTGTGTATCCTCCACTAGCAGGGGCTATAGCCCATAGCGGAGGAGGGGTAGATTTAGCTATTTTTTCACTTCATCTAGCAGGAGCATCTTCTATTTTGGGGGCTGTAAATTTTATTTCCACTATTATTAACATACGTAGACCTGGTATAAGAATAGACCAAATACCTTTGTTTGTCTGGTCTATTCTTATCACTACAGTCTTATTACTCCTGTCTTTACCTGTTTTGGCTGGTGCTATTACTATACTACTCACTGATCGTAATCTAAATACCTCTTTTTTTGACCCTAGAGGGGGAGGGGACCCTATTTTATATCAACATTTATTT--------------------------------------------------------
>E_verrucosus_Onguryon_Q2
-------------------------------------GTGATTATTCGGTCTGAGCTAAGAACACCTGGTAATCTAATCGGAGATGACCAGTTATATAATGTTATAGTAACAGCTCACGCTTTTGTCATGATTTTTTTCATGGTTATACCTATTATAATCGGGGGGTTTGGAAATTGATTAATTCCCTTAATACTAGGGAGCCCTGACATAGCTTTTCCTCGTATAAACAACATAAGATTTTGATTGCTACCTCCTTCCCTTACACTTCTTATTACAAGAGGTCTTGTAGAAAGGGGAGTGGGCACAGGCTGGACTGTGTATCCTCCACTAGCAGGGGCTATAGCCCATAGCGGAGGAGGGGTAGATTTAGCTATTTTTTCACTTCATCTAGCAGGAGCATCTTCTATTTTGGGGGCTGTAAATTTTATTTCCACTATTATTAACATACGTAGACCTGGTATAAGAATAGACCAAATACCTTTGTTTGTCTGGTCTATTCTTATCACTACAGTCTTATTACTCCTGTCTTTACCTGTTTTGGCTGGTGCTATTACTATACTACTCACTGATCGTAATCTAAATACCTCTTTTTTTGACCCTAGAGGGGGAGGGGACCCTATTTTATATCAACATTTATTT--------------------------------------------------------
>E_verrucosus_Onguryon_Q3
-------------------------------------GTGATTATTCGGTCTGAGCTAAGAACACCTGGTAATCTAATCGGAGATGACCAGTTATATAATGTTATAGTAACAGCTCACGCTTTTGTCATGATTTTTTTCATGGTTATACCTATTATAATCGGGGGGTTTGGAAATTGATTAATTCCCTTAATACTAGGGAGCCCTGACATAGCTTTTCCTCGTATAAACAACATAAGATTTTGATTGCTACCTCCTTCCCTTACACTTCTTATTACAAGAGGTCTTGTAGAAAGGGGAGTGGGCACAGGCTGGACTGTGTATCCTCCACTAGCAGGGGCTATAGCCCATAGCGGAGGAGGGGTAGATTTAGCTATTTTTTCACTTCATCTAGCAGGAGCATCTTCTATTTTGGGGGCTGTAAATTTTATTTCCACTATTATTAACATACGTAGACCTGGTATAAGAATAGACCAAATACCTTTGTTTGTCTGGTCTATTCTTATCACTACAGTCTTATTACTCCTGTCTTTACCTGTTTTGGCTGGTGCTATTACTATACTACTCACTGATCGTAATCTAAATACCTCTTTTTTTGACCCTAGAGGGGGAGGGGACCCTATTTTATATCAACATTTATTT--------------------------------------------------------
>E_verrucosus_Onguryon_Q4
-------------------------------------GTGATTATTCGGTCTGAGCTAAGAACACCTGGTAATCTAATCGGAGATGACCAGTTATATAATGTTATAGTAACAGCTCACGCTTTTGTCATGATTTTTTTCATGGTTATACCTATTATAATCGGGGGGTTTGGAAATTGATTAATTCCCTTAATACTAGGGAGCCCTGACATAGCTTTTCCTCGTATAAACAACATAAGATTTTGATTGCTACCTCCTTCCCTTACACTTCTTATTACAAGAGGTCTTGTAGAAAGGGGAGTGGGCACAGGCTGGACTGTGTATCCTCCACTAGCAGGGGCTATAGCCCATAGCGGAGGAGGGGTAGATTTAGCTATTTTTTCACTTCATCTAGCAGGAGCATCTTCTATTTTGGGGGCTGTAAATTTTATTTCCACTATTATTAACATACGTAGACCTGGTATAAGAATAGACCAAATACCTTTGTTTGTCTGGTCTATTCTTATCACTACAGTCTTATTACTCCTGTCTTTACCTGTTTTGGCTGGTGCTATTACTATACTACTCACTGATCGTAATCTAAATACCTCTTTTTTTGACCCTAGAGGGGGAGGGGACCCTATTTTATATCAACATTTATTT--------------------------------------------------------
>E_verrucosus_Onguryon_Q5
-------------------------------------GTGATTATTCGGTCTGAGCTAAGAACACCTGGTAATCTAATCGGAGATGACCAGTTATATAATGTTATAGTAACAGCTCACGCTTTTGTCATGATTTTTTTCATGGTTATACCTATTATAATCGGGGGGTTTGGAAATTGATTAATTCCCTTAATACTAGGGAGCCCTGACATAGCTTTTCCTCGTATAAACAACATAAGATTTTGATTGCTACCTCCTTCCCTTACACTTCTTATTACAAGAGGTCTTGTAGAAAGGGGAGTGGGCACAGGCTGGACTGTGTATCCTCCACTAGCAGGGGCTATAGCCCATAGCGGAGGAGGGGTAGATTTAGCTATTTTTTCACTTCATCTAGCAGGAGCATCTTCTATTTTGGGGGCTGTAAATTTTATTTCCACTATTATTAACATACGTAGACCTGGTATAAGAATAGACCAAATACCTTTGTTTGTCTGGTCTATTCTTATCACTACAGTCTTATTACTCCTGTCTTTACCTGTTTTGGCTGGTGCTATTACTATACTACTCACTGATCGTAATCTAAATACCTCTTTTTTTGACCCTAGAGGGGGAGGGGACCCTATTTTATATCAACATTTATTT--------------------------------------------------------
>E_verrucosus_Onguryon_Q6
-------------------------------------GTGATTATTCGGTCTGAGCTAAGAACACCTGGTAATCTAATCGGAGATGACCAGTTATATAATGTTATAGTAACAGCTCACGCTTTTGTCATGATTTTTTTCATGGTTATACCTATTATAATCGGGGGGTTTGGAAATTGATTAATTCCCTTAATACTAGGGAGCCCTGACATAGCTTTTCCTCGTATAAACAACATAAGATTTTGATTGCTACCTCCTTCCCTTACACTTCTTATTACAAGAGGTCTTGTAGAAAGGGGAGTGGGCACAGGCTGGACTGTGTATCCTCCACTAGCAGGGGCTATAGCCCATAGCGGAGGAGGGGTAGATTTAGCTATTTTTTCACTTCATCTAGCAGGAGCATCTTCTATTTTGGGGGCTGTAAATTTTATTTCCACTATTATTAACATACGTAGACCTGGTATAAGAATAGACCAAATACCTTTGTTTGTCTGGTCTATTCTTATCACTACAGTCTTATTACTCCTGTCTTTACCTGTTTTGGCTGGTGCTATTACTATACTACTCACTGATCGTAATCTAAATACCTCTTTTTTTGACCCTAGAGGGGGAGGGGACCCTATTTTATATCAACATTTATTT--------------------------------------------------------
>E_verrucosus_Onguryon_Q7
-------------------------------------GTGATTATTCGGTCTGAGCTAAGAACACCTGGTAATCTAATCGGAGATGACCAGTTATATAATGTTATAGTAACAGCTCACGCTTTTGTCATGATTTTTTTCATGGTTATACCTATTATAATCGGGGGGTTTGGAAATTGATTAATTCCCTTAATACTAGGGAGCCCTGACATAGCTTTTCCTCGTATAAACAACATAAGATTTTGATTGCTACCTCCTTCCCTTACACTTCTTATTACAAGAGGTCTTGTAGAAAGGGGAGTGGGCACAGGCTGGACTGTGTATCCTCCACTAGCAGGGGCTATAGCCCATAGCGGAGGAGGGGTAGATTTAGCTATTTTTTCACTTCATCTAGCAGGAGCATCTTCTATTTTGGGGGCTGTAAATTTTATTTCCACTATTATTAACATACGTAGACCTGGTATAAGAATAGACCAAATACCTTTGTTTGTCTGGTCTATTCTTATCACTACAGTCTTATTACTCCTGTCTTTACCTGTTTTGGCTGGTGCTATTACTATACTACTCACTGATCGTAATCTAAATACCTCTTTTTTTGACCCTAGAGGGGGAGGGGACCCTATTTTATATCAACATTTATTT--------------------------------------------------------
>E_verrucosus_Onguryon_Q8
-------------------------------------GTGATTATTCGGTCTGAGCTAAGAACACCTGGTAATCTAATCGGAGATGACCAGTTATATAATGTTATAGTAACAGCTCACGCTTTTGTCATGATTTTTTTCATGGTTATACCTATTATAATCGGGGGGTTTGGAAATTGATTAATTCCCTTAATACTAGGGAGCCCTGACATAGCTTTTCCTCGTATAAACAACATAAGATTTTGACTGCTACCTCCTTCCCTTACACTTCTTATTACAAGAGGTCTTGTAGAAAGGGGAGTGGGCACAGGCTGGACTGTGTATCCTCCACTAGCAGGGGCTATAGCCCATAGCGGAGGAGGGGTAGATTTAGCTATTTTTTCACTTCATCTAGCAGGAGCATCTTCTATTTTGGGGGCTGTAAATTTTATTTCCACTATTATTAACATACGTAGACCTGGTATAAGAATAGACCAAATACCTTTGTTTGTCTGGTCTATTCTTATCACTACAGTCTTATTACTCCTGTCTTTACCTGTTTTGGCTGGTGCTATTACTATACTACTCACTGATCGTAATCTAAATACCTCTTTTTTTGACCCTAGAGGGGGAGGGGACCCTATTTTATATCAACATTTATTT--------------------------------------------------------
>E_verrucosus_Onguryon_Q9
-------------------------------------GTGATTATTCGGTCTGAGCTAAGAACACCTGGTAATCTAATCGGAGATGACCAGTTATATAATGTTATAGTAACAGCTCACGCTTTTGTCATGATTTTTTTCATGGTTATACCTATTATAATCGGGGGGTTTGGAAATTGATTAATTCCCTTAATACTAGGGAGCCCTGACATAGCTTTTCCTCGTATAAACAACATAAGATTTTGATTGCTACCTCCTTCCCTTACACTTCTTATTACAAGAGGTCTTGTAGAAAGGGGAGTGGGCACAGGCTGGACTGTGTATCCTCCACTAGCAGGGGCTATAGCCCATAGCGGAGGAGGGGTAGATTTAGCTATTTTTTCACTTCATCTAGCAGGAGCATCTTCTATTTTGGGGGCTGTAAATTTTATTTCCACTATTATTAACATACGTAGACCTGGTATAAGAATAGACCAAATACCTTTGTTTGTCTGGTCTATTCTTATCACTACAGTCTTATTACTCCTGTCTTTACCTGTTTTGGCTGGTGCTATTACTATACTACTCACTGATCGTAATCTAAATACCTCTTTTTTTGACCCTAGAGGGGGAGGGGACCCTATTTTATATCAACATTTATTT--------------------------------------------------------
>E_verrucosus_Onguryon_Q10
-------------------------------------GTGATTATTCGGTCTGAGCTAAGAACACCTGGTAATCTAATCGGAGATGACCAGTTATATAATGTTATAGTAACAGCTCACGCTTTTGTCATGATTTTTTTCATGGTTATACCTATTATAATCGGGGGGTTTGGAAATTGATTAATTCCCTTAATACTAGGGAGCCCTGACATAGCTTTTCCTCGTATAAACAACATAAGATTTTGACTGCTACCTCCTTCCCTTACACTTCTTATTACAAGAGGTCTTGTAGAAAGGGGAGTGGGCACAGGCTGGACTGTGTATCCTCCACTAGCAGGGGCTATAGCCCATAGCGGAGGAGGGGTAGATTTAGCTATTTTTTCACTTCATCTAGCAGGAGCATCTTCTATTTTGGGGGCTGTAAATTTTATTTCCACTATTATTAACATACGTAGACCTGGTATAAGAATAGACCAAATACCTTTGTTTGTCTGGTCTATTCTTATCACTACAGTCTTATTACTCCTGTCTTTACCTGTTTTGGCTGGTGCTATTACTATACTACTCACTGATCGTAATCTAAATACCTCTTTTTTTGACCCTAGAGGGGGAGGGGACCCTATTTTATATCAACATTTATTT--------------------------------------------------------
>E_verrucosus_Pokoiniki_shallow_bay_P1
-------------------------------------GTGATTATTCGGTCTGAGCTAAGAACACCTGGTAATCTAATCGGAGATGACCAGTTATATAATGTTATAGTAACAGCTCACGCTTTTGTCATGATTTTTTTCATGGTTATACCTATTATAATCGGGGGGTTTGGAAATTGATTAATTCCCTTAATACTAGGGAGCCCTGACATAGCTTTTCCTCGTATAAACAACATAAGATTTTGACTGCTACCTCCTTCCCTTACACTTCTTATTACAAGAGGTCTTGTAGAAAGGGGAGTGGGCACAGGCTGGACTGTGTATCCTCCACTAGCAGGGGCTATAGCCCATAGCGGAGGAGGGGTAGATTTAGCTATTTTTTCACTTCATCTAGCAGGAGCATCTTCTATTTTGGGGGCTGTAAATTTTATTTCCACTATTATTAACATACGTAGACCTGGTATAAGAATAGACCAAATACCTTTGTTTGTCTGGTCTATTCTTATCACTACAGTCTTATTACTCCTGTCTTTACCTGTTTTGGCTGGTGCTATTACTATACTACTCACTGATCGTAATCTAAATACCTCTTTTTTTGACCCTAGAGGGGGAGGGGACCCTATTTTATATCAACATTTATTT--------------------------------------------------------
>E_verrucosus_Pokoiniki_Solnechnaya_H1
-------------------------------------GTGATTATTCGGTCTGAGCTAAGAACACCTGGTAATCTAATCGGAGATGACCAGTTATATAATGTTATAGTAACAGCTCACGCTTTTGTCATGATTTTTTTCATGGTTATACCTATTATAATCGGGGGGTTTGGAAATTGATTAATTCCCTTAATACTAGGGAGCCCTGACATAGCTTTTCCTCGTATAAACAACATAAGATTTTGACTGCTACCTCCTTCCCTTACACTTCTTATTACAAGAGGTCTTGTAGAAAGGGGAGTGGGCACAGGCTGGACTGTGTATCCTCCACTAGCAGGGGCTATAGCCCATAGCGGAGGAGGGGTAGATTTAGCTATTTTTTCACTTCATCTAGCAGGAGCATCTTCTATTTTGGGGGCTGTAAATTTTATTTCCACTATTATTAACATACGTAGACCTGGTATAAGAATAGACCAAATACCTTTGTTTGTCTGGTCTATTCTTATCACTACAGTCTTATTACTCCTGTCTTTACCTGTTTTGGCTGGTGCTATTACTATACTACTCACTGATCGTAATCTAAATACCTCTTTTTTTGACCCTAGAGGGGGAGGGGACCCTATTTTATATCAACATTTATTT--------------------------------------------------------
>E_verrucosus_Pokoiniki_Solnechnaya_H2
-------------------------------------GTGATTATTCGGTCTGAGCTAAGAACACCTGGTAATCTAATCGGAGATGACCAGTTATATAATGTTATAGTAACAGCTCACGCTTTTGTCATGATTTTTTTCATGGTTATACCTATTATAATCGGGGGGTTTGGAAATTGATTAATTCCCTTAATACTAGGGAGCCCTGACATAGCTTTTCCTCGTATAAACAACATAAGATTTTGACTGCTACCTCCTTCCCTTACACTTCTTATTACAAGAGGTCTTGTAGAAAGGGGAGTGGGCACAGGCTGGACTGTGTATCCTCCACTAGCAGGGGCTATAGCCCATAGCGGAGGAGGGGTAGATTTAGCTATTTTTTCACTTCATCTAGCAGGAGCATCTTCTATTTTGGGGGCTGTAAATTTTATTTCCACTATTATTAACATACGTAGACCTGGTATAAGAATAGACCAAATACCTTTGTTTGTCTGGTCTATTCTTATCACTACAGTCTTATTACTCCTGTCTTTACCTGTTTTGGCTGGTGCTATTACTATACTACTCACTGATCGTAATCTAAATACCTCTTTTTTTGACCCTAGAGGGGGAGGGGACCCTATTTTATATCAACATTTATTT--------------------------------------------------------
>E_verrucosus_Pokoiniki_Solnechnaya_H3
-------------------------------------GTGATTATTCGGTCTGAGCTAAGAACACCTGGTAATCTAATCGGAGATGACCAGTTATATAATGTTATAGTAACAGCTCACGCTTTTGTCATGATTTTTTTCATGGTTATACCTATTATAATCGGGGGGTTTGGAAATTGATTAATTCCCTTAATACTAGGGAGCCCTGACATAGCTTTTCCTCGTATAAACAACATAAGATTTTGACTGCTACCTCCTTCCCTTACACTTCTTATTACAAGAGGTCTTGTAGAAAGGGGAGTGGGCACAGGCTGGACTGTGTATCCTCCACTAGCAGGGGCTATAGCCCATAGCGGAGGAGGGGTAGATTTAGCTATTTTTTCACTTCATCTAGCAGGAGCATCTTCTATTTTGGGGGCTGTAAATTTTATTTCCACTATTATTAACATACGTAGACCTGGTATAAGAATAGACCAAATACCTTTGTTTGTCTGGTCTATTCTTATCACTACAGTCTTATTACTCCTGTCTTTACCTGTTTTGGCTGGTGCTATTACTATACTACTCACTGATCGTAATCTAAATACCTCTTTTTTTGACCCTAGAGGGGGAGGGGACCCTATTTTATATCAACATTTATTT--------------------------------------------------------
>E_verrucosus_Pokoiniki_Solnechnaya_H4
-------------------------------------GTGATTATTCGGTCTGAGCTAAGAACACCTGGTAATCTAATCGGAGATGACCAGTTATATAATGTTATAGTAACAGCTCACGCTTTTGTCATGATTTTTTTCATGGTTATACCTATTATAATCGGGGGGTTTGGAAATTGATTAATTCCCTTAATACTAGGGAGCCCTGACATAGCTTTTCCTCGTATAAACAACATAAGATTTTGACTGCTACCTCCTTCCCTTACACTTCTTATTACAAGAGGTCTTGTAGAAAGGGGAGTGGGCACAGGCTGGACTGTGTATCCTCCACTAGCAGGGGCTATAGCCCATAGCGGAGGAGGGGTAGATTTAGCTATTTTTTCACTTCATCTAGCAGGAGCATCTTCTATTTTGGGGGCTGTAAATTTTATTTCCACTATTATTAACATACGTAGACCTGGTATAAGAATAGACCAAATACCTTTGTTTGTCTGGTCTATTCTTATCACTACAGTCTTATTACTCCTGTCTTTACCTGTTTTGGCTGGTGCTATTACTATACTACTCACTGATCGTAATCTAAATACCTCTTTTTTTGACCCTAGAGGGGGAGGGGACCCTATTTTATATCAACATTTATTT--------------------------------------------------------
>E_verrucosus_Pokoiniki_Solnechnaya_H5
-------------------------------------GTGATTATTCGGTCTGAGCTAAGAACACCTGGTAATCTAATCGGAGATGACCAGTTATATAATGTTATAGTAACAGCTCACGCTTTTGTCATGATTTTTTTCATGGTTATACCTATTATAATTGGGGGGTTTGGAAATTGATTAATTCCCTTAATACTAGGGAGCCCTGACATAGCTTTTCCTCGTATAAACAACATAAGATTTTGACTGCTACCTCCTTCCCTTACACTTCTTATTACAAGAGGTCTTGTAGAAAGGGGAGTGGGCACAGGCTGGACTGTGTATCCTCCACTGGCAGGGGCTATAGCCCATAGCGGAGGAGGGGTAGATTTAGCTATTTTTTCACTTCATCTAGCAGGAGCATCTTCTATTTTGGGGGCTGTAAATTTTATTTCCACTATTATTAACATACGTAGACCTGGTATAAGAATAGACCAAATACCTTTGTTTGTCTGGTCTATTCTTATCACTACAGTCTTATTACTCCTGTCTTTACCTGTTTTGGCTGGTGCTATTACTATACTACTCACTGATCGTAATCTAAATACCTCTTTTTTTGACCCTAGAGGGGGAGGGGACCCTATTTTATATCAACATTTATTT--------------------------------------------------------
>E_verrucosus_Port_Baikal_Pb9
-------------------------------------GTAATTATTCGATCTGAATTAAGAACCCCTGGTAATCTAATCGGAGATGACCAATTATATAATGTTATAGTAACAGCTCACGCTTTTATTATAATTTTCTTCATGGTTATGCCTATTATGATTGGGGGATTTGGTAATTGATTAATTCCTTTAATATTAGGTAGCCCTGATATAGCTTTTCCGCGTATAAATAACATAAGATTTTGGTTACTTCCTCCATCCCTTACTCTTCTTATTATAAGAGGTCTTGTGGAGAGAGGGGTAGGTACGGGTTGGACTGTCTACCCCCCCCTAGCGGGGGCATTAGCCCATAGTGGGGGTGGGGTTGATTTAGCTATTTTTTCACTTCATTTAGCAGGAGCGTCTTCTATTTTAGGGGCTGTAAATTTTATCTCCACTATTATTAATATACGTAGACCTGGTATAAGAATAGACCAAATACCTTTGTTTGTTTGGTCTATTCTTATCACTACAGTTTTATTACTTCTATCATTGCCCGTTTTGGCTGGCGCTATTACCATATTACTTACTGACCGTAACCTAAATACATCTTTTTTTGATCCTAGTGGGGGTGGTGATCCTATTCTATATCAACATTTATTT--------------------------------------------------------
>E_verrucosus_Port_Baikal_Pb14
-------------------------------------GTAATTATTCGATCTGAATTAAGAACCCCTGGTAATCTAATCGGAGATGACCAATTATATAATGTTATAGTAACAGCTCACGCTTTTATTATAATTTTCTTCATGGTTATGCCTATTATGATTGGGGGATTTGGTAATTGATTAATTCCTTTAATATTAGGTAGCCCTGATATAGCTTTTCCGCGTATAAATAACATAAGATTTTGGTTACTTCCTCCATCCCTTACTCTTCTTATTATAAGAGGTCTTGTGGAGAGAGGGGTAGGTACGGGTTGGACTGTCTACCCCCCCCTAGCGGGGGCATTAGCCCATAGTGGGGGTGGGGTTGATTTAGCTATTTTTTCACTTCATTTAGCAGGAGCGTCTTCTATTTTAGGGGCTGTAAATTTTATCTCCACTATTATTAATATACGTAGACCTGGTATAAGAATAGACCAAATACCTTTGTTTGTTTGGTCTATTCTTATCACTACAGTTTTATTACTTCTATCATTGCCCGTTTTGGCTGGCGCTATTACCATATTACTTACTGACCGTAACCTAAATACATCTTTTTTTGATCCTAGTGGGGGTGGTGATCCTATTCTATATCAACATTTATTT--------------------------------------------------------
>E_verrucosus_Port_Baikal_Pb15
-------------------------------------GTAATTATTCGATCTGAATTAAGAACCCCTGGTAATCTAATCGGAGATGACCAATTATATAATGTTATAGTAACAGCTCACGCTTTTATTATAATTTTCTTCATGGTTATGCCTATTATGATTGGGGGATTTGGTAATTGATTAATTCCTTTAATATTAGGTAGCCCTGATATAGCTTTTCCGCGTATAAATAACATAAGATTTTGGTTACTTCCTCCATCCCTTACTCTTCTTATTATAAGAGGTCTTGTGGAGAGAGGGGTAGGTACGGGTTGGACTGTCTACCCCCCCCTAGCGGGGGCATTAGCCCATAGTGGGGGTGGGGTTGATTTAGCTATTTTTTCACTTCATTTAGCAGGAGCGTCTTCTATTTTAGGGGCTGTAAATTTTATCTCCACTATTATTAATATACGTAGACCTGGTATAAGAATAGACCAAATACCTTTGTTTGTTTGGTCTATTCTTATCACTACAGTTTTATTACTTCTATCATTGCCCGTTTTGGCTGGCGCTATTACCATATTACTTACTGACCGTAACCTAAATACATCTTTTTTTGATCCTAGTGGGGGTGGTGATCCTATTCTATATCAACATTTATTT--------------------------------------------------------
>E_verrucosus_Port_Baikal_Pb16
-------------------------------------GTAATTATTCGATCTGAGCTAAGAACCCCTGGTAACCTAATCGGAGATGACCAATTATATAATGTTATAGTAACAGCTCACGCTTTTATTATAATTTTCTTCATGGTTATGCCTATTATGATTGGGGGATTTGGTAATTGATTAATTCCTTTAATACTAGGTAGCCCTGATATAGCTTTTCCGCGTATAAATAACATAAGATTTTGGTTACTTCCTCCATCCCTTACTCTTCTTATTATAAGAGGTCTTGTGGAGAGAGGGGTAGGTACGGGATGGACTGTCTACCCACCCCTAGCGGGGGCATTAGCCCATAGTGGGGGTGGGGTTGATTTAGCTATTTTTTCACTTCATTTAGCGGGAGCGTCTTCTATTTTAGGGGCTGTAAATTTTATCTCCACTATTATTAATATACGTAGACCTGGTATAAGAATAGACCAAATACCTTTGTTTGTTTGGTCTATTCTTATCACTACAGTTTTATTACTTCTATCATTGCCCGTTTTGGCCGGCGCTATTACCATATTACTTACTGACCGTAACCTAAATACATCTTTTTTTGATCCTAGTGGGGGTGGTGATCCTATTCTATACCAACATTTATTT--------------------------------------------------------
>E_verrucosus_Port_Baikal_Pb18
-------------------------------------GTAATTATTCGATCTGAATTAAGAACCCCTGGTAATCTAATCGGAGATGACCAATTATATAATGTTATAGTAACAGCTCACGCTTTTATTATAATTTTCTTCATGGTTATGCCTATTATGATTGGGGGATTTGGTAATTGATTAATTCCTTTAATATTAGGTAGCCCTGATATAGCTTTTCCGCGTATAAATAACATAAGATTTTGGTTACTTCCTCCATCCCTTACTCTTCTTATTATAAGAGGTCTTGTGGAGAGAGGGGTAGGTACGGGTTGGACTGTCTACCCCCCCCTAGCGGGGGCATTAGCCCATAGTGGGGGTGGGGTTGATTTAGCTATTTTTTCACTTCATTTAGCAGGAGCGTCTTCTATTTTAGGGGCTGTAAATTTTATCTCCACTATTATTAATATACGTAGACCTGGTATAAGAATAGACCAAATACCTTTGTTTGTTTGGTCTATTCTTATCACTACAGTTTTATTACTTCTATCATTGCCCGTTTTGGCTGGCGCTATTACCATATTACTTACTGACCGTAACCTAAATACATCTTTTTTTGATCCTAGTGGGGGTGGTGATCCTATTCTATATCAACATTTATTT--------------------------------------------------------
>E_verrucosus_Port_Baikal_Pb19
-------------------------------------GTAATTATTCGATCTGAATTAAGAACCCCTGGTAATCTAATCGGAGATGACCAATTATATAATGTTATAGTAACAGCTCACGCTTTTATTATAATTTTCTTCATGGTTATGCCTATTATGATTGGGGGATTTGGTAATTGATTAATTCCTTTAATATTAGGTAGCCCTGATATAGCTTTTCCGCGTATAAATAACATAAGATTTTGGTTACTTCCTCCATCCCTTACTCTTCTTATTATAAGAGGTCTTGTGGAGAGAGGGGTAGGTACGGGTTGGACTGTCTACCCCCCCCTAGCGGGGGCATTAGCCCATAGTGGGGGTGGGGTTGATTTAGCTATTTTTTCACTTCATTTAGCAGGAGCGTCTTCTATTTTAGGGGCTGTAAATTTTATCTCCACTATTATTAATATACGTAGACCTGGTATAAGAATAGACCAAATACCTTTGTTTGTTTGGTCTATTCTTATCACTACAGTTTTATTACTTCTATCATTGCCCGTTTTGGCTGGCGCTATTACCATATTACTTACTGACCGTAACCTAAATACATCTTTTTTTGATCCTAGTGGGGGTGGTGATCCTATTCTATATCAACATTTATTT--------------------------------------------------------
>E_verrucosus_Port_Baikal_Pb20
-------------------------------------GTAATTATTCGATCTGAATTAAGAACCCCTGGTAATCTAATCGGAGATGACCAATTATATAATGTTATAGTAACAGCTCACGCTTTTATTATAATTTTCTTCATGGTTATGCCTATTATGATTGGGGGATTTGGTAATTGATTAATTCCTTTAATATTAGGTAGCCCTGATATAGCTTTTCCGCGTATAAATAACATAAGATTTTGGTTACTTCCTCCATCCCTTACTCTTCTTATTATAAGAGGTCTTGTGGAGAGAGGGGTAGGTACGGGTTGGACTGTCTACCCCCCCCTAGCGGGGGCATTAGCCCATAGTGGGGGTGGGGTTGATTTAGCTATTTTTTCACTTCATTTAGCAGGAGCGTCTTCTATTTTAGGGGCTGTAAATTTTATCTCCACTATTATTAATATACGTAGACCTGGTATAAGAATAGACCAAATACCTTTGTTTGTTTGGTCTATTCTTATCACTACAGTTTTATTACTTCTATCATTGCCCGTTTTGGCTGGCGCTATTACCATATTACTTACTGACCGTAACCTAAATACATCTTTTTTTGATCCTAGTGGGGGTGGTGATCCTATTCTATATCAACATTTATTT--------------------------------------------------------
>E_verrucosus_Port_Baikal_Pb21
-------------------------------------GTAATTATTCGATCTGAATTAAGAACCCCTGGTAATCTAATCGGAGATGACCAATTATATAATGTTATAGTAACAGCTCACGCTTTTATTATAATTTTCTTCATGGTTATGCCTATTATGATTGGGGGATTTGGTAATTGATTAATTCCTTTAATATTAGGTAGCCCTGATATAGCTTTTCCGCGTATAAATAACATAAGATTTTGGTTACTTCCTCCATCCCTTACTCTTCTTATTATAAGAGGTCTTGTGGAGAGAGGGGTAGGTACGGGTTGGACTGTCTACCCCCCCCTAGCGGGGGCATTAGCCCATAGTGGGGGTGGGGTTGATTTAGCTATTTTTTCACTTCATTTAGCAGGAGCGTCTTCTATTTTAGGGGCTGTAAATTTTATCTCCACTATTATTAATATACGTAGACCTGGTATAAGAATAGACCAAATACCTTTGTTTGTTTGGTCTATTCTTATCACTACAGTTTTATTACTTCTATCATTGCCCGTTTTGGCTGGCGCTATTACCATATTACTTACTGACCGTAACCTAAATACATCTTTTTTTGATCCTAGTGGGGGTGGTGATCCTATTCTATATCAACATTTATTT--------------------------------------------------------
>E_verrucosus_Port_Baikal_Pb22
-------------------------------------GTAATTATTCGATCTGAATTAAGAACCCCTGGTAATCTAATCGGAGATGACCAATTATATAATGTTATAGTAACAGCTCACGCTTTTATTATAATTTTCTTCATGGTTATGCCTATTATGATTGGGGGATTTGGTAATTGATTAATTCCTTTAATATTAGGTAGCCCTGATATAGCTTTTCCGCGTATAAATAACATAAGATTTTGGTTACTTCCTCCATCCCTTACTCTTCTTATTATAAGAGGTCTTGTGGAGAGAGGGGTAGGTACGGGTTGGACTGTCTACCCCCCCCTAGCGGGGGCATTAGCCCATAGTGGGGGTGGGGTTGATTTAGCTATTTTTTCACTTCATTTAGCAGGAGCGTCTTCTATTTTAGGGGCTGTAAATTTTATCTCCACTATTATTAATATACGTAGACCTGGTATAAGAATAGACCAAATACCTTTGTTTGTTTGGTCTATTCTTATCACTACAGTTTTATTACTTCTATCATTGCCCGTTTTGGCTGGCGCTATTACCATATTACTTACTGACCGTAACCTAAATACATCTTTTTTTGATCCTAGTGGGGGTGGTGATCCTATTCTGTATCAACATTTATTT--------------------------------------------------------
>E_verrucosus_Port_Baikal_Pb23
-------------------------------------GTAATTATTCGATCTGAATTAAGAACCCCTGGTAATCTAATCGGAGATGACCAATTATATAATGTTATAGTAACAGCTCACGCTTTTATTATAATTTTCTTCATGGTTATGCCTATTATGATTGGGGGATTTGGTAATTGATTAATTCCTTTAATATTAGGTAGCCCTGATATAGCTTTTCCGCGTATAAATAACATAAGATTTTGGTTACTTCCTCCATCCCTTACTCTTCTTATTATAAGAGGTCTTGTGGAGAGAGGGGTAGGTACGGGTTGGACTGTCTACCCCCCCCTAGCGGGGGCATTAGCCCATAGTGGGGGTGGGGTTGATTTAGCTATTTTTTCACTTCATTTAGCAGGAGCGTCTTCTATTTTAGGGGCTGTAAATTTTATCTCCACTATTATTAATATACGTAGACCTGGTATAAGAATAGACCAAATACCTTTGTTTGTTTGGTCTATTCTTATCACTACAGTTTTATTACTTCTATCATTGCCCGTTTTGGCTGGCGCTATTACCATATTACTTACTGACCGTAACCTAAATACATCTTTTTTTGATCCTAGTGGGGGTGGTGATCCTATTCTATATCAACATTTATTT--------------------------------------------------------
>E_verrucosus_Severobaikalsk_S2
-------------------------------------GTGATTATTCGGTCTGAGCTAAGAACACCTGGTAATCTAATCGGAGATGACCAGTTATATAATGTTATAGTAACAGCTCACGCTTTTGTCATGATTTTTTTCATGGTTATACCTATTATAATCGGGGGGTTTGGAAATTGATTAATTCCCTTAATACTAGGGAGCCCTGACATAGCTTTTCCTCGTATAAACAACATAAGATTTTGACTGCTACCTCCTTCCCTTACACTTCTTATTACAAGAGGTCTTGTAGAAAGGGGAGTGGGCACAGGCTGGACTGTGTATCCTCCACTAGCAGGGGCTATAGCCCATAGCGGAGGAGGGGTAGATTTAGCTATTTTTTCACTTCATCTAGCAGGAGCATCTTCTATTTTGGGGGCTGTAAATTTTATTTCCACTATTATTAACATACGTAGACCTGGTATAAGAATAGACCAAATACCTTTGTTTGTCTGGTCTATTCTTATCACTACAGTCTTATTACTCCTGTCTTTACCTGTTTTGGCTGGTGCTATTACTATACTACTCACTGATCGTAATCTAAATACCTCTTTTTTTGACCCTAGAGGGGGAGGGGACCCTATTTTATATCAACATTTATTT--------------------------------------------------------
>E_verrucosus_Severobaikalsk_S3
-------------------------------------GTGATTATTCGGTCTGAGCTAAGAACACCTGGTAATCTAATCGGAGATGACCAGTTATATAATGTTATAGTAACAGCTCACGCTTTTGTCATGATTTTTTTCATGGTTATACCTATTATAATCGGGGGGTTTGGAAATTGATTAATTCCCTTAATACTAGGGAGCCCTGACATAGCTTTTCCTCGTATAAACAACATAAGATTTTGACTGCTACCTCCTTCCCTTACACTTCTTATTACAAGAGGTCTTGTAGAAAGGGGAGTGGGCACAGGCTGGACTGTGTATCCTCCACTAGCAGGGGCTATAGCCCATAGCGGAGGAGGGGTAGATTTAGCTATTTTTTCACTTCATCTAGCAGGAGCATCTTCTATTTTGGGGGCTGTAAATTTTATTTCCACTATTATTAACATACGTAGACCTGGTATAAGAATAGACCAAATACCTTTGTTTGTCTGGTCTATTCTTATCACTACAGTCTTATTACTCCTGTCTTTACCTGTTTTGGCTGGTGCTATTACTATACTACTCACTGATCGTAATCTAAATACCTCTTTTTTTGACCCTAGAGGGGGAGGGGACCCTATTTTATATCAACATTTATTT--------------------------------------------------------
>E_verrucosus_Severobaikalsk_S4
-------------------------------------GTGATTATTCGGTCTGAGCTAAGAACACCTGGTAATCTAATCGGAGATGACCAGTTATATAATGTTATAGTAACAGCTCACGCTTTTGTCATGATTTTTTTCATGGTTATACCTATTATAATCGGGGGGTTTGGAAATTGATTAATTCCCTTAATACTAGGGAGCCCTGACATAGCTTTTCCTCGTATAAACAACATAAGATTTTGACTGCTACCTCCTTCCCTTACACTTCTTATTACAAGAGGTCTTGTAGAAAGGGGAGTGGGCACAGGCTGGACTGTGTATCCTCCACTAGCAGGGGCTATAGCCCATAGCGGAGGAGGGGTAGATTTAGCTATTTTTTCACTTCATCTAGCAGGAGCATCTTCTATTTTGGGGGCTGTAAATTTTATTTCCACTATTATTAACATACGTAGACCTGGTATAAGAATAGACCAAATACCTTTGTTTGTCTGGTCTATTCTTATCACTACAGTCTTATTACTCCTGTCTTTACCTGTTTTGGCTGGTGCTATTACTATGCTACTCACTGATCGTAATCTAAATACCTCTTTTTTTGACCCTAGAGGGGGAGGGGACCCTATTTTATATCAACATTTATTT--------------------------------------------------------
>E_verrucosus_Severobaikalsk_S5
-------------------------------------GTGATTATTCGGTCTGAGCTAAGAACACCTGGTAATCTAATCGGAGATGACCAGTTATATAATGTTATAGTAACAGCTCACGCTTTTGTCATGATTTTTTTCATGGTTATACCTATTATAATCGGGGGGTTTGGAAATTGATTAATTCCCTTAATACTAGGGAGCCCTGACATAGCTTTTCCTCGTATAAACAACATAAGATTTTGACTGCTACCTCCTTCCCTTACACTTCTTATTACAAGAGGTCTTGTAGAAAGGGGAGTGGGCACAGGCTGGACTGTGTATCCTCCACTAGCAGGGGCTATAGCCCATAGCGGAGGAGGGGTAGATTTAGCTATTTTTTCACTTCATCTAGCAGGAGCATCTTCTATTTTGGGGGCTGTAAATTTTATTTCCACTATTATTAATATACGTAGACCTGGTATAAGAATAGACCAAATACCTTTGTTTGTCTGGTCTATTCTTATCACTACAGTCTTATTACTCCTGTCTTTACCTGTTTTGGCTGGTGCTATTACTATACTACTCACTGATCGTAATCTAAATACCTCTTTTTTTGACCCTAGAGGGGGAGGGGACCCTATTTTATATCAACATTTATTT--------------------------------------------------------
>E_verrucosus_Severobaikalsk_S6
-------------------------------------GTGATTATTCGGTCTGAGCTAAGAACACCTGGTAATCTAATCGGAGATGACCAGTTATATAATGTTATAGTAACAGCTCACGCTTTTGTCATGATTTTTTTCATGGTTATACCTATTATAATCGGGGGGTTTGGAAATTGATTAATTCCCTTAATACTAGGGAGCCCTGACATAGCTTTTCCTCGTATAAACAACATAAGATTTTGACTGCTACCTCCTTCCCTTACACTTCTTATTACAAGAGGTCTTGTAGAAAGGGGAGTGGGCACAGGCTGGACTGTGTATCCTCCACTAGCAGGGGCTATAGCCCATAGCGGAGGAGGGGTAGATTTAGCTATTTTTTCACTTCATCTAGCAGGAGCATCTTCTATTTTGGGGGCTGTAAATTTTATTTCCACTATTATTAATATACGTAGACCTGGTATAAGAATAGACCAAATACCTTTGTTTGTCTGGTCTATTCTTATCACTACAGTCTTATTACTCCTGTCTTTACCTGTTTTGGCTGGTGCTATTACTATACTACTCACTGATCGTAATCTAAATACCTCTTTTTTTGACCCTAGAGGGGGAGGGGACCCTATTTTATATCAACATTTATTT--------------------------------------------------------
>E_verrucosus_Severobaikalsk_S9
-------------------------------------GTGATTATTCGGTCTGAGCTAAGAACACCTGGTAATCTAATCGGAGATGACCAGTTATATAATGTTATAGTAACAGCTCACGCTTTTGTCATGATTTTTTTCATGGTTATACCTATTATAATCGGGGGGTTTGGAAATTGGTTAATTCCCTTAATACTAGGGAGCCCTGACATAGCTTTTCCTCGTATAAACAACATAAGATTTTGACTGCTACCTCCTTCCCTTACACTTCTTATTACAAGAGGTCTTGTAGAAAGGGGAGTGGGCACAGGCTGGACTGTGTATCCTCCACTAGCAGGGGCTATAGCCCATAGCGGAGGAGGGGTAGATTTAGCTATTTTTTCACTTCATCTAGCAGGAGCATCTTCTATTTTGGGGGCTGTAAATTTTATTTCCACTATTATTAACATACGTAGACCTGGTATAAGAATAGACCAAATACCTTTGTTTGTCTGGTCTATTCTTATCACTACAGTCTTATTACTCCTGTCTTTACCTGTTTTGGCTGGTGCTATTACTATACTACTCACTGATCGTAATCTAAATACCTCTTTTTTTGACCCTAGAGGGGGAGGGGACCCTATTTTATATCAACATTTATTT--------------------------------------------------------
>E_verrucosus_Severobaikalsk_S11
-------------------------------------GTGATTATTCGGTCTGAGCTAAGAACACCTGGTAATCTAATCGGAGATGACCAGTTATATAATGTTATAGTAACAGCTCACGCTTTTGTCATGATTTTTTTCATGGTTATACCTATTATAATCGGGGGGTTTGGAAATTGATTAATTCCCTTAATACTAGGGAGCCCTGACATAGCTTTTCCTCGTATAAACAACATAAGATTTTGACTGCTACCTCCTTCCCTTACACTTCTTATTACAAGAGGTCTTGTAGAAAGGGGAGTGGGCACAGGCTGGACTGTGTATCCTCCACTAGCAGGGGCTATAGCCCATAGCGGAGGAGGGGTAGATTTAGCTATTTTTTCACTTCATCTAGCAGGAGCATCTTCTATTTTGGGGGCTGTAAATTTTATTTCCACTATTATTAACATACGTAGACCTGGTATAAGAATAGACCAAATACCTTTGTTTGTCTGGTCTATTCTTATCACTACAGTCTTATTACTCCTGTCTTTACCTGTTTTGGCTGGTGCTATTACTATACTACTCACTGATCGTAATCTAAATACCTCTTTTTTTGACCCTAGAGGGGGAGGGGACCCTATTTTATATCAACATTTATTT--------------------------------------------------------
>E_verrucosus_Severobaikalsk_S12
-------------------------------------GTGATTATTCGGTCTGAGCTAAGAACACCTGGTAATCTAATCGGAGATGACCAGTTATATAATGTTATAGTAACAGCTCACGCTTTTGTCATGATTTTTTTCATGGTTATACCTATTATAATCGGGGGGTTTGGAAATTGATTAATTCCCTTAATACTAGGGAGCCCTGACATAGCTTTTCCTCGTATAAACAACATAAGATTTTGACTGCTACCTCCTTCCCTTACACTTCTTATTACAAGAGGTCTTGTAGAAAGGGGAGTGGGCACAGGCTGGACTGTGTATCCTCCACTAGCAGGGGCTATAGCCCATAGCGGAGGAGGGGTAGATTTAGCTATTTTTTCACTTCATCTAGCAGGAGCATCTTCTATTTTGGGGGCTGTAAATTTTATTTCCACTATTATTAATATACGTAGACCTGGTATAAGAATAGACCAAATACCTTTGTTTGTCTGGTCTATTCTTATCACTACAGTCTTATTACTCCTGTCTTTACCTGTTTTGGCTGGTGCTATTACTATACTACTCACTGATCGTAATCTAAATACCTCTTTTTTTGACCCTAGAGGGGGAGGGGACCCTATTTTATATCAACATTTATTT--------------------------------------------------------
>E_verrucosus_Severobaikalsk_S13
-------------------------------------GTGATTATTCGGTCTGAGCTAAGAACACCTGGTAATCTAATCGGAGATGACCAGTTATATAATGTTATAGTAACAGCTCACGCTTTTGTCATGATTTTTTTCATGGTTATACCTATTATAATCGGGGGGTTTGGAAATTGATTAATTCCCTTAATACTAGGGAGCCCTGACATAGCTTTTCCTCGTATAAACAACATAAGATTTTGACTGCTACCTCCTTCCCTTACACTTCTTATTACAAGAGGTCTTGTAGAAAGGGGAGTGGGCACAGGCTGGACTGTGTATCCTCCACTAGCAGGGGCTATAGCCCATAGCGGAGGAGGGGTAGATTTAGCTATTTTTTCACTTCATCTAGCAGGAGCATCTTCTATTTTGGGGGCTGTAAATTTTATTTCCACTATTATTAACATACGTAGACCTGGTATAAGAATAGACCAAATACCTTTGTTTGTCTGGTCTATTCTTATCACTACAGTCTTATTACTCCTGTCTTTACCTGTTTTGGCTGGTGCTATTACTATACTACTCACTGATCGTAATCTAAATACCTCTTTTTTTGACCCTAGAGGGGGAGGGGACCCTATTTTATATCAACATTTATTT--------------------------------------------------------
>E_verrucosus_Severobaikalsk_S14
-------------------------------------GTGATTATTCGGTCTGAGCTAAGAACACCTGGTAATCTAATCGGAGATGACCAGTTATATAATGTTATAGTAACAGCTCACGCTTTTGTCATGATTTTTTTCATGGTTATACCTATTATAATCGGGGGGTTTGGAAATTGATTAATTCCCTTAATACTAGGGAGCCCTGACATAGCTTTTCCTCGTATAAACAACATAAGATTTTGACTGCTACCTCCTTCCCTTACACTTCTTATTACAAGAGGTCTTGTAGAAAGGGGAGTGGGCACAGGCTGGACTGTGTATCCTCCACTAGCAGGGGCTATAGCCCATAGCGGAGGAGGGGTAGATTTAGCTATTTTTTCACTTCATCTAGCAGGAGCATCTTCTATTTTGGGGGCTGTAAATTTTATTTCCACTATTATTAATATACGTAGACCTGGTATAAGAATAGACCAAATACCTTTGTTTGTCTGGTCTATTCTTATCACTACAGTCTTATTACTCCTGTCTTTACCTGTTTTGGCTGGTGCTATTACTATACTACTCACTGATCGTAATCTAAATACCTCTTTTTTTGACCCTAGAGGGGGAGGGGACCCTATTTTATATCAACATTTATTT--------------------------------------------------------
>E_verrucosus_Severobaikalsk_S19
-------------------------------------GTAATTATTCGGTCTGAGCTAAGAACACCTGGTAATCTAATCGGAGATGACCAGTTATATAATGTTATAGTAACAGCTCACGCTTTTGTCATGATTTTTTTCATGGTTATACCTATTATAATCGGGGGGTTTGGAAATTGATTAATTCCCTTAATACTAGGGAGCCCTGACATAGCTTTTCCTCGTATAAACAACATAAGATTTTGACTGCTACCTCCTTCCCTTACACTTCTTATTACAAGAGGTCTTGTAGAAAGGGGAGTGGGCACAGGCTGGACTGTGTATCCTCCACTAGCAGGGGCTATAGCCCATAGCGGAGGAGGGGTAGATTTAGCTATTTTTTCACTTCATCTAGCAGGAGCATCTTCTATTTTGGGGGCTGTAAATTTTATTTCCACTATTATTAATATACGTAGACCTGGTATAAGAATAGACCAAATACCTTTGTTTGTCTGGTCTATTCTTATCACTACAGTCTTATTACTCCTGTCTTTACCTGTTTTGGCTGGTGCTATTACTATACTACTCACTGATCGTAATCTAAATACCTCTTTTTTTGACCCTAGAGGGGGAGGGGACCCTATTTTATATCAACATTTATTT--------------------------------------------------------
>E_verrucosus_Severobaikalsk_S20
-------------------------------------GTGATTATTCGGTCTGAGCTAAGAACACCTGGTAATCTAATCGGAGATGACCAGTTATATAATGTTATAGTAACAGCTCACGCTTTTGTCATGATTTTTTTCATGGTTATACCTATTATAATCGGGGGGTTTGGAAATTGATTAATTCCCTTAATACTAGGGAGCCCTGACATAGCTTTTCCTCGTATAAACAACATAAGATTTTGACTGCTACCTCCTTCCCTTACACTTCTTATTACAAGAGGTCTTGTAGAAAGGGGAGTGGGCACAGGCTGGACTGTGTATCCTCCACTAGCAGGGGCTATAGCCCATAGCGGAGGAGGGGTAGATTTAGCTATTTTTTCACTTCATCTAGCAGGAGCATCTTCTATTTTGGGGGCTGTAAATTTTATTTCCACTATTATTAACATACGTAGACCTGGTATAAGAATAGACCAAATACCTTTGTTTGTCTGGTCTATTCTTATCACTACAGTCTTATTACTCCTGTCTTTACCTGTTTTGGCTGGTGCTATTACTATACTACTCACTGATCGTAATCTAAATACCTCTTTTTTTGACCCTAGAGGGGGAGGGGACCCTATTTTATATCAACATTTATTT--------------------------------------------------------
>E_verrucosus_Severobaikalsk_S21
-------------------------------------GTGATTATTCGGTCTGAGCTAAGAACACCTGGTAATCTAATCGGAGATGACCAGTTATATAATGTTATAGTAACAGCTCACGCTTTTGTCATGATTTTTTTCATGGTTATACCTATTATAATCGGGGGGTTTGGAAATTGATTAATTCCCTTAATACTAGGGAGCCCTGACATAGCTTTTCCTCGTATAAACAACATAAGATTTTGACTGCTACCTCCTTCCCTTACACTTCTTATTACAAGAGGTCTTGTAGAAAGGGGAGTGGGCACAGGCTGGACTGTGTATCCTCCACTAGCAGGGGCTATAGCCCATAGCGGAGGAGGGGTAGATTTAGCTATTTTTTCACTTCATCTAGCAGGAGCATCTTCTATTTTGGGGGCTGTAAATTTTATTTCCACTATTATTAACATACGTAGACCTGGTATAAGAATAGACCAAATACCTTTGTTTGTCTGGTCTATTCTTATCACTACAGTCTTATTACTCCTGTCTTTACCTGTTTTGGCTGGTGCTATTACTATACTACTCACTGATCGTAATCTAAATACCTCTTTTTTTGACCCTAGAGGGGGAGGGGACCCTATTTTATATCAACATTTATTT--------------------------------------------------------
>E_verrucosus_Solontsovyi_Sol1
-------------------------------------GTGATTATTCGGTCTGAGCTAAGAACACCTGGTAATCTAATCGGAGATGACCAGTTATATAATGTTATAGTAACAGCTCACGCTTTTGTCATGATTTTTTTCATGGTTATACCTATTATAATCGGGGGGTTTGGAAATTGATTAATTCCCTTAATACTAGGGAGCCCTGACATAGCTTTTCCTCGTATAAACAACATAAGATTTTGACTGCTACCTCCTTCCCTTACACTTCTTATTACAAGAGGTCTTGTAGAAAGGGGCGTGGGCACAGGCTGGACTGTGTATCCTCCACTAGCAGGGGCTATAGCCCATAGCGGAGGAGGGGTAGATTTAGCTATTTTTTCACTTCATCTAGCAGGAGCATCTTCTATTTTGGGGGCTGTAAATTTTATTTCCACTATTATTAACATACGTAGACCTGGTATAAGAATAGACCAAATACCTTTGTTTGTCTGGTCTATTCTTATCACTACAGTCTTATTACTCCTGTCTTTACCTGTTTTGGCAGGTGCTATTACTATACTACTCACTGATCGTAATCTAAATACCTCTTTTTTTGACCCTAGAGGGGGAGGGGACCCTATTTTATATCAACATTTATTT--------------------------------------------------------
>E_verrucosus_Solontsovyi_Sol2
-------------------------------------GTGATTATTCGGTCTGAGCTAAGAACACCTGGTAATCTAATCGGAGATGACCAGTTATATAATGTTATAGTAACAGCTCACGCTTTTGTCATGATTTTTTTCATGGTTATACCTATTATAATCGGGGGGTTTGGAAATTGATTAATTCCCTTAATACTAGGGAGCCCTGACATAGCTTTTCCTCGTATAAACAACATAAGATTTTGACTGCTACCTCCTTCCCTTACACTTCTTATTACAAGAGGTCTTGTAGAAAGGGGAGTGGGCACAGGCTGGACTGTGTATCCTCCACTAGCAGGGGCTATAGCCCATAGCGGAGGAGGGGTAGATTTAGCTATTTTTTCACTTCATCTAGCAGGAGCATCTTCTATTTTGGGGGCTGTAAATTTTATTTCCACTATTATTAACATACGTAGACCTGGTATAAGAATAGACCAAATACCTTTGTTTGTCTGGTCTATTCTTATCACTACAGTCTTATTACTCCTGTCTTTACCTGTTTTGGCTGGTGCTATTACTATACTACTCACTGATCGTAATCTAAATACCTCTTTTTTTGACCCTAGAGGGGGAGGGGACCCTATTTTATATCAACATTTATTT--------------------------------------------------------
>E_verrucosus_Solontsovyi_Sol3
-------------------------------------GTGATTATTCGGTCTGAGCTAAGAACACCTGGTAATCTAATCGGAGATGACCAGTTATATAATGTTATAGTAACAGCTCACGCTTTTGTCATGATTTTTTTCATGGTTATACCTATTATAATCGGGGGGTTTGGAAATTGATTAATTCCCTTAATACTAGGGAGCCCTGACATAGCTTTTCCTCGTATAAACAACATAAGATTTTGACTGCTACCTCCTTCCCTTACACTTCTTATTACAAGAGGTCTTGTAGAAAGGGGAGTGGGCACAGGCTGGACTGTGTATCCTCCACTGGCAGGGGCTATAGCCCATAGCGGAGGAGGGGTAGATTTAGCTATTTTTTCACTTCATCTAGCAGGAGCATCTTCTATTTTGGGGGCTGTAAATTTTATTTCCACTATTATTAACATACGTAGACCTGGTATAAGAATAGACCAAATACCTTTGTTTGTCTGGTCTATTCTTATCACTACAGTCTTATTACTCCTGTCTTTACCTGTTTTGGCTGGTGCTATTACTATACTACTCACTGATCGTAATCTAAATACCTCTTTTTTTGACCCTAGAGGGGGAGGGGACCCTATTTTATATCAACATTTATTT--------------------------------------------------------
>E_verrucosus_Solontsovyi_Sol4
-------------------------------------GTGATTATTCGGTCTGAGCTAAGAACACCTGGTAATCTAATCGGAGATGACCAGTTATATAATGTTATAGTAACAGCTCACGCTTTTGTCATGATTTTTTTCATGGTTATACCTATTATAATCGGGGGGTTTGGAAATTGATTAATTCCCTTAATACTAGGGAGCCCTGACATAGCTTTTCCTCGTATAAACAACATAAGATTTTGACTGCTACCTCCTTCCCTTACACTTCTTATTACAAGAGGTCTTGTAGAAAGGGGAGTGGGCACAGGCTGGACTGTGTATCCTCCACTGGCAGGGGCTATAGCCCATAGCGGAGGAGGGGTAGATTTAGCTATTTTTTCACTTCATCTAGCAGGAGCATCTTCTATTTTGGGGGCTGTAAATTTTATTTCCACTATTATTAACATACGTAGACCTGGTATAAGAATAGACCAAATACCTTTGTTTGTCTGGTCTATTCTTATCACTACAGTCTTATTACTCCTGTCTTTACCTGTTTTGGCTGGTGCTATTACTATACTACTCACTGATCGTAATCTAAATACCTCTTTTTTTGACCCTAGAGGGGGAGGGGACCCTATTTTATATCAACATTTATTT--------------------------------------------------------
>E_verrucosus_Solontsovyi_Sol5
-------------------------------------GTGATTATTCGGTCTGAGCTAAGAACACCTGGTAATCTAATCGGAGATGACCAGTTATATAATGTTATAGTAACAGCTCACGCTTTTGTCATGATTTTTTTCATGGTTATACCTATTATAATCGGGGGGTTTGGAAATTGGTTAATTCCCTTAATACTAGGGAGCCCTGACATAGCTTTTCCTCGTATAAACAACATAAGATTTTGACTGCTACCTCCTTCCCTTACACTTCTTATTACAAGAGGTCTTGTAGAAAGGGGAGTGGGCACAGGCTGGACTGTGTATCCTCCACTAGCAGGGGCTATAGCCCATAGCGGAGGAGGGGTAGATTTAGCTATTTTTTCACTTCATCTAGCAGGAGCATCTTCTATTTTGGGGGCTGTAAATTTTATTTCCACTATTATTAACATACGTAGACCTGGTATAAGAATAGACCAAATACCTTTGTTTGTCTGGTCTATTCTTATCACTACAGTCTTATTACTCCTGTCTTTACCTGTTTTGGCTGGTGCTATTACTATACTACTCACTGATCGTAATCTAAATACCTCTTTTTTTGACCCTAGAGGGGGAGGGGACCCTATTTTATATCAACATTTATTT--------------------------------------------------------
>E_verrucosus_Solontsovyi_Sol6
-------------------------------------GTGATTATTCGGTCTGAGCTAAGAACACCTGGTAATCTAATCGGAGATGACCAGTTATATAATGTTATAGTAACAGCTCACGCTTTTGTCATGATTTTTTTCATGGTTATACCTATTATAATTGGGGGGTTTGGAAATTGATTAATTCCCTTAATACTAGGGAGCCCTGACATAGCTTTTCCTCGTATAAACAACATAAGATTTTGACTGCTACCTCCTTCCCTTACACTTCTTATTACAAGAGGTCTTGTAGAAAGGGGAGTGGGCACAGGCTGGACTGTGTATCCTCCACTAGCAGGGGCTATAGCCCATAGCGGAGGAGGGGTAGATTTAGCTATTTTTTCACTTCATCTAGCAGGAGCATCTTCTATTTTGGGGGCTGTAAATTTTATTTCCACTATTATTAACATACGTAGACCTGGTATAAGAATAGACCAAATACCTTTGTTTGTCTGGTCTATTCTTATCACTACAGTCTTATTACTCCTGTCTTTACCTGTTTTGGCTGGTGCTATTACTATACTACTCACTGATCGTAATCTAAATACCTCTTTTTTTGACCCTAGAGGGGGAGGGGACCCTATTTTATATCAACATTTATTT--------------------------------------------------------
>E_verrucosus_Solontsovyi_Sol7
-------------------------------------GTGATTATTCGGTCTGAGCTAAGAACACCTGGTAATCTAATCGGAGATGACCAGTTATATAATGTTATAGTAACAGCTCACGCTTTTGTCATGATTTTTTTCATGGTTATACCTATTATAATCGGGGGGTTTGGAAATTGATTAATTCCCTTAATACTAGGGAGCCCTGACATAGCTTTTCCTCGTATAAACAACATAAGATTTTGACTGCTACCTCCTTCCCTTACACTTCTTATTACAAGAGGTCTTGTAGAAAGGGGAGTGGGCACAGGCTGGACTGTGTACCCTCCACTAGCAGGGGCTATAGCCCATAGCGGAGGAGGGGTAGATTTAGCTATTTTTTCACTTCATCTAGCAGGAGCATCTTCTATTTTGGGGGCTGTAAATTTTATTTCCACTATTATTAACATACGTAGACCTGGTATAAGAATAGACCAAATACCTTTGTTTGTCTGGTCTATTCTTATCACTACAGTCTTATTACTCCTGTCTTTACCTGTTTTGGCTGGTGCTATTACTATACTACTCACTGATCGTAATCTAAATACCTCTTTTTTTGACCCTAGAGGGGGAGGGGACCCTATTTTATATCAACATTTATTT--------------------------------------------------------
>E_verrucosus_Solontsovyi_Sol8
-------------------------------------GTGATTATTCGGTCTGAGCTAAGAACACCTGGTAATCTAATCGGAGATGACCAGTTATATAATGTTATAGTAACAGCTCACGCTTTTGTCATGATTTTTTTCATGGTTATACCTATTATAATCGGGGGGTTTGGAAATTGATTAATTCCCTTAATACTAGGGAGCCCTGACATAGCTTTTCCTCGTATAAACAACATAAGATTTTGACTGCTACCTCCTTCCCTTACACTTCTTATTACAAGAGGTCTTGTAGAAAGGGGAGTGGGCACAGGCTGGACTGTGTATCCTCCACTAGCAGGGGCTATAGCCCATAGCGGAGGAGGGGTAGATTTAGCTATTTTTTCACTTCATCTAGCAGGAGCATCTTCTATTTTGGGGGCTGTAAATTTTATTTCCACTATTATTAACATACGTAGACCTGGTATAAGAATAGACCAAATACCTTTGTTTGTCTGGTCTATTCTTATCACTACAGTCTTATTACTCCTGTCTTTACCTGTTTTGGCTGGTGCTATTACTATACTACTCACTGATCGTAATCTAAATACCTCTTTTTTTGACCCTAGAGGGGGAGGGGACCCTATTTTATATCAACATTTATTT--------------------------------------------------------
>E_verrucosus_Solontsovyi_Sol9
-------------------------------------GTGATTATTCGGTCTGAGCTAAGAACACCTGGTAATCTAATCGGAGATGACCAGTTATATAATGTTATAGTAACAGCTCACGCTTTTGTCATGATTTTTTTCATGGTTATACCTATTATAATCGGGGGGTTTGGAAATTGATTAATTCCCTTAATACTAGGGAGCCCTGACATAGCTTTTCCTCGTATAAACAACATAAGATTTTGACTGCTACCTCCTTCCCTTACACTTCTTATTACAAGAGGTCTTGTAGAAAGGGGAGTGGGCACAGGCTGGACTGTGTATCCTCCACTAGCAGGGGCTATAGCCCATAGCGGAGGAGGGGTAGATTTAGCTATTTTTTCACTTCATCTAGCAGGAGCATCTTCTATTTTGGGGGCTGTAAATTTTATTTCCACTATTATTAACATACGTAGACCTGGTATAAGAATAGACCAAATACCTTTGTTTGTCTGGTCTATTCTTATCACTACAGTCTTATTACTCCTGTCTTTACCTGTTTTGGCTGGTGCTATTACTATACTACTCACTGATCGTAATCTAAATACCTCTTTTTTTGACCCTAGAGGGGGAGGGGACCCTATTTTATATCAACATTTATTT--------------------------------------------------------
>E_verrucosus_Solontsovyi_Sol10
-------------------------------------GTGATTATTCGGTCTGAGCTAAGAACACCTGGTAATCTAATCGGAGATGACCAGTTATATAATGTTATAGTAACAGCTCACGCTTTTGTCATGATTTTTTTCATGGTTATACCTATTATAATCGGGGGGTTTGGAAATTGATTAATTCCCTTAATACTAGGGAGCCCTGACATAGCTTTTCCTCGTATAAACAACATAAGATTTTGACTGCTACCTCCTTCCCTTACACTTCTTATTACAAGAGGTCTTGTAGAAAGGGGAGTGGGCACAGGCTGGACTGTGTATCCTCCACTAGCAGGGGCTATAGCCCATAGCGGAGGAGGGGTAGATTTAGCTATTTTTTCACTTCATCTAGCAGGAGCATCTTCTATTTTGGGGGCTGTAAATTTTATTTCCACTATTATTAACATACGTAGACCTGGTATAAGAATAGACCAAATACCTTTGTTTGTCTGGTCTATTCTTATCACTACAGTCTTATTACTCCTGTCTTTACCTGTTTTGGCTGGTGCTATTACTATACTACTCACTGATCGTAATCTAAATACCTCTTTTTTTGACCCTAGAGGGGGAGGGGACCCTATTTTATATCAACATTTATTT--------------------------------------------------------
>E_verrucosus_Solontsovyi_Sol11
-------------------------------------GTGATTATTCGGTCTGAGCTAAGAACACCTGGTAATCTAATCGGAGATGACCAGTTATATAATGTTATAGTAACAGCTCACGCTTTTGTCATGATTTTTTTCATGGTTATACCTATTATAATCGGGGGGTTTGGAAATTGATTAATTCCCTTAATACTAGGGAGCCCTGACATAGCTTTTCCTCGTATAAACAACATAAGATTTTGACTGCTACCTCCTTCCCTTACACTTCTTATTACAAGAGGTCTTGTAGAAAGGGGAGTGGGCACAGGCTGGACTGTGTATCCTCCACTAGCAGGGGCTATAGCCCATAGCGGAGGAGGGGTAGATTTAGCTATTTTTTCACTTCATCTAGCAGGAGCATCTTCTATTTTGGGGGCTGTAAATTTTATTTCCACTATTATTAACATACGTAGACCTGGTATAAGAATAGACCAAATACCTTTGTTTGTCTGGTCTATTCTTATCACTACAGTCTTATTACTCCTGTCTTTACCTGTTTTGGCTGGTGCTATTACTATACTACTCACTGATCGTAATCTAAATACCTCTTTTTTTGACCCTAGAGGGGGAGGGGACCCTATTTTATATCAACATTTATTT--------------------------------------------------------
>E_verrucosus_Svyatoy_Nos_SN1
-------------------------------------GTAATTATCCGGTCCGAACTTAGAACCCCTGGTAATCTCATCGGGGATGATCAATTATATAATGTTATAGTGACAGCTCACGCTTTTATCATAATTTTTTTCATGGTTATACCTATTATAATTGGGGGATTTGGTAATTGACTGGTTCCTTTAATGCTAGGGAGCCCTGATATAGCTTTTCCACGTATAAATAACATAAGATTTTGATTACTCCCTCCATCCCTTACTCTTCTTATTACCAGAGGTCTTGTAGAGAGAGGAGTGGGTACAGGTTGAACTGTATACCCCCCCCTAGCGGGAGCCATAGCCCATAGTGGAGGAGGTGTTGATTTAGCTATCTTTTCACTTCATTTAGCCGGGGCGTCTTCAATTTTAGGGGCCGTAAATTTTATTTCCACTATTATTAATATACGTAGCCCTGGTATAAGAATAGACCAAATACCTTTGTTTGTTTGGTCTATTCTTATTACTACAGTGCTATTACTCCTATCATTACCAGTTTTAGCTGGTGCTATTACTATATTACTTACTGACCGTAATCTAAATACCTCTTTTTTTGACCCTAGTGGAGGGGGTGATCCAATTCTATACCAACATTTATTT--------------------------------------------------------
>E_verrucosus_Svyatoy_Nos_SN2
-------------------------------------GTAATTATTCGGTCCGAACTTAGAACCCCTGGTAATCTCATCGGTGATGATCAATTATATAATGTTATAGTGACAGCTCACGCTTTTATCATAATTTTTTTCATGGTTATACCTATTATAATTGGGGGATTTGGTAATTGACTGGTTCCTTTAATGCTAGGGAGCCCTGATATAGCTTTTCCACGTATAAACAACATAAGATTTTGGTTACTCCCTCCATCCCTTACTCTTCTTATTACCAGAGGTCTTGTAGAGAGAGGAGTGGGTACAGGTTGAACTGTGTACCCCCCCCTAGCGGGAGCCACAGCCCATAGTGGAGGAGGTGTTGATTTAGCTATCTTTTCACTTCATTTAGCCGGGGCGTCTTCAATTTTAGGGGCCGTAAATTTTATTTCCACTATTATTAATATACGTAGCCCGGGTATAAGAATAGACCAAATACCTTTGTTTGTTTGGTCTATTCTTATTACTACAGTGCTATTACTCCTGTCATTACCAGTTTTAGCTGGTGCTATTACCATATTACTTACTGACCGTAATCTAAATACCTCTTTTTTTGACCCTAGTGGAGGGGGTGATCCAATTCTATACCAACATTTATTT--------------------------------------------------------
>E_verrucosus_Svyatoy_Nos_SN3
-------------------------------------GTAATTATTCGGTCCGAACTTAGAACCCCTGGTAATCTCATCGGGGATGATCAATTATATAATGTTATAGTAACAGCTCACGCTTTTATCATAATTTTTTTCATGGTTATACCTATTATAATTGGGGGATTTGGTAATTGACTGGTTCCTTTAATGCTAGGGAGCCCTGATATAGCTTTTCCACGTATAAACAACATAAGATTTTGGTTACTCCCTCCATCCCTTACTCTTCTTATTACCAGAGGTCTTGTAGAGAGAGGAGTGGGTACAGGTTGAACTGTATACCCCCCCCTAGCGGGAGCCATAGCCCATAGTGGAGGAGGTGTTGATTTAGCTATCTTTTCACTTCATTTAGCCGGGGCGTCTTCAATTTTAGGGGCCGTAAATTTTATTTCCACTATTATTAATATACGTAGCCCTGGTATAAGAATAGACCAAATACCTTTGTTTGTTTGGTCTATTCTTATTACTACAGTACTATTACTCCTATCATTACCAGTTTTAGCTGGTGCTATTACTATATTACTTACTGACCGTAATCTAAATACCTCTTTTTTTGACCCTAGTGGAGGGGGTGATCCAATTCTATACCAACATTTATTT--------------------------------------------------------
>E_verrucosus_Svyatoy_Nos_SN4
-------------------------------------GTAATTATTCGGTCCGAACTTAGAACCCCTGGTAATCTCATCGGGGATGATCAATTATATAATGTTATAGTGACAGCTCACGCTTTTGTCATAATTTTTTTCATAGTTATACCTATTATAATTGGGGGATTTGGTAATTGATTGGTTCCTTTAATGCTAGGGAGCCCTGATATAGCTTTTCCACGTATAAACAACATAAGATTTTGGTTACTCCCTCCATCCCTTACTCTTCTTATTACCAGAGGTCTTGTAGAGAGAGGAGTGGGTACAGGTTGAACTGTGTACCCCCCCCTAGCGGGAGCCATAGCCCATAGTGGAGGAGGTGTTGATTTAGCTATCTTTTCACTTCATTTAGCCGGGGCGTCTTCAATTTTAGGGGCCGTAAATTTTATTTCCACTATTATTAATATACGTAGCCCTGGTATAAGAATAGACCAAATACCTTTGTTTGTTTGGTCTATTCTTATTACTACAGTGCTATTACTCCTATCATTACCAGTTTTAGCTGGTGCTATTACCATATTACTTACTGACCGTAATCTAAATACCTCTTTTTTTGACCCTAGTGGAGGGGGTGATCCAATTCTATACCAACATTTATTT--------------------------------------------------------
>E_verrucosus_Svyatoy_Nos_SN5
-------------------------------------GTAATTATTCGGTCCGAACTTAGAACCCCTGGTAATCTCATCGGGGATGATCAATTATATAATGTTATAGTGACAGCTCATGCTTTTATCATAATTTTTTTCATGGTTATACCTATTATAATTGGGGGATTTGGTAATTGACTGGTTCCTTTAATGCTAGGGAGCCCTGATATAGCTTTTCCACGTATAAACAACATAAGATTTTGGTTACTCCCTCCATCCCTTACTCTTCTTATTACCAGAGGTCTTGTAGAGAGAGGAGTGGGTACAGGTTGAACTGTATACCCCCCCCTAGCGGGAGCCATAGCCCATAGTGGAGGAGGTGTTGATTTAGCTATCTTTTCACTTCATTTAGCCGGGGCGTCTTCAATTTTAGGGGCCGTAAATTTTATTTCCACTATTATTAATATACGTAGCCCTGGTATAAGAATAGACCAAATACCTTTGTTTGTTTGGTCTATTCTTATTACTACAGTGCTATTACTCCTATCATTACCAGTTTTAGCTGGTGCTATTACTATATTACTTACTGACCGTAACCTAAATACCTCTTTTTTTGACCCTAGTGGAGGGGGTGATCCAATTCTGTACCAACATTTATTT--------------------------------------------------------
>E_verrucosus_Svyatoy_Nos_SN6
-------------------------------------GTAATTATTCGGTCCGAACTTAGAACCCCTGGTAATCTCATCGGGGATGATCAATTATATAATGTTATAGTGACAGCTCACGCTTTTATCATAATTTTTTTCATGGTTATACCTATTATAATTGGGGGATTTGGTAATTGACTGGTTCCTTTAATGCTAGGGAGACCTGATATAGCTTTTCCACGTATAAACAACATAAGATTTTGGTTACTCCCTCCATCCCTTACTCTTCTTATTACCAGAGGTCTTGTAGAGAGAGGAGTGGGTACAGGTTGAACTGTGTACCCCCCCCTAGCGGGAGCCATAGCCCATAGTGGAGGAGGTGTTGATTTAGCTATCTTTTCACTTCATTTAGCCGGGGCGTCTTCAATTTTAGGGGCCGTAAATTTTATTTCCACTATTATTAATATACGTAGCCCTGGTATAAGAATAGACCAAATACCTTTGTTTGTTTGGTCTATTCTTATTACTACAGTGCTATTACTCCTATCATTACCAGTTTTAGCTGGTGCTATTACCATATTACTTACTGACCGTAATCTAAATACCTCTTTTTTTGACCCTAGTGGAGGGGGTGATCCAATTCTATACCAACATTTATTT--------------------------------------------------------
>E_verrucosus_Svyatoy_Nos_SN7
-------------------------------------GTAATTATTCGGTCCGAACTTAGAACCCCTGGTAATCTCATCGGGGATGATCAATTATATAATGTTATAGTGACAGCTCACGCTTTTATCATAATTTTTTTCATGGTTATACCTATTATAATTGGGGGATTTGGTAATTGACTGGTTCCTTTAATGCTAGGGAGCCCTGATATAGCTTTTCCACGTATAAACAACATAAGATTTTGGTTACTCCCTCCATCCCTTACTCTTCTTATTACCAGAGGTCTTGTAGAGAGAGGAGTGGGTACAGGTTGAACTGTATACCCCCCCCTAGCGGGAGCCATAGCCCATAGTGGAGGAGGTGTTGATTTAGCTATCTTTTCACTTCATTTAGCCGGGGCGTCTTCAATTTTAGGGGCCGTAAATTTTATTTCCACTATTATTAATATACGTAGCCCTGGTATAAGAATAGACCAAATACCTTTGTTTGTTTGGTCTATTCTTATTACTACAGTGCTATTACTCCTATCATTACCAGTTTTAGCTGGTGCTATTACTATATTACTTACTGACCGTAATCTAAATACCTCTTTTTTTGACCCTAGTGGAGGGGGCGATCCAATTCTATACCAACATTTATTT--------------------------------------------------------
>E_verrucosus_Svyatoy_Nos_SN8
-------------------------------------GTAATTATTCGGTCCGAACTTAGAACCCCTGGTAATCTCATCGGGGATGATCAATTATATAATGTTATAGTGACAGCTCACGCTTTTATCATAATTTTTTTCATGGTTATACCTATTATAATTGGGGGATTTGGTAATTGACTGGTTCCTTTAATGCTAGGGAGCCCTGATATAGCTTTTCCACGTATAAACAACATAAGATTTTGGTTACTCCCTCCATCCCTTACTCTTCTTATTACCAGAGGTCTTGTAGAGAGAGGAGTGGGTACAGGTTGAACTGTATACCCCCCCCTAGCGGGAGCCATAGCCCATAGTGGAGGAGGTGTTGATTTAGCTATCTTTTCACTTCATTTAGCCGGGGCGTCTTCAATTTTAGGGGCCGTAAATTTTATTTCCACTATTATTAATATACGTAGCCCTGGTATAAGAATAGATCAAATACCTTTGTTTGTTTGGTCTATTCTTATTACTACAGTGCTATTACTCCTATCATTACCAGTTTTAGCTGGTGCTATTACTATATTACTTACTGACCGTAATCTAAATACCTCTTTTTTTGACCCTAGTGGAGGGGGTGATCCAATTCTATACCAACATTTATTT--------------------------------------------------------
>E_verrucosus_Svyatoy_Nos_SN9
-------------------------------------GTAATTATTCGGTCCGAACTTAGAACCCCTGGTAATCTCATCGGGGATGATCAATTATATAATGTTATAGTGACAGCTCACGCTTTTATCATAATTTTTTTCATGGTTATACCTATTATAATTGGGGGATTTGGTAATTGACTGGTTCCTTTAATGCTAGGGAGCCCTGATATAGCTTTTCCACGTATAAACAACATAAGATTTTGGTTACTCCCTCCATCCCTTACTCTTCTTATTACCAGAGGTCTTGTAGAGAGAGGAGTGGGTACAGGTTGAACTGTGTACCCCCCCCTAGCGGGAGCCATAGCCCATAGTGGAGGAGGTGTTGATTTAGCTATCTTTTCACTTCATTTAGCCGGGGCGTCTTCAATTTTAGGGGCCGTAAATTTTATTTCCACTATTATTAATATACGTAGCCCTGGTATAAGAATAGACCAAATACCTTTGTTTGTTTGGTCTATTCTTATTACTACAGTGCTATTACTCCTGTCATTACCAGTTTTAGCTGGTGCTATTACCATATTACTTACTGACCGTAATCTAAATACCTCTTTTTTTGACCCTAGTGGAGGGGGTGATCCAATTCTATACCAACATTTATTT--------------------------------------------------------
>E_verrucosus_Svyatoy_Nos_SN10
-------------------------------------GTAATTATTCGGTCCGAACTTAGAACCCCTGGTAATCTCATCGGGGATGATCAATTATATAATGTTATAGTGACAGCTCACGCTTTTATCATAATTTTTTTCATGGTTATACCTATTATAATTGGGGGATTTGGTAATTGACTGGTTCCTTTAATGCTAGGGAGCCCTGATATAGCTTTTCCACGTATAAACAACATAAGATTTTGGTTACTCCCTCCATCCCTTACTCTTCTTATTACCAGAGGTCTTGTAGAGAGAGGAGTGGGTACAGGTTGAACTGTATACCCCCCCCTAGCGGGAGCCATAGCCCATAGTGGAGGAGGTGTTGATTTAGCTATCTTTTCACTTCATTTAGCCGGGGCGTCTTCAATTTTAGGGGCCGTAAATTTTATTTCCACTATTATTAATATACGTAGCCCTGGTATAAGAATAGACCAAATACCTTTGTTTGTTTGGTCTATTCTTATTACTACAGTGCTATTACTCCTGTCATTACCAGTTTTAGCTGGTGCTATTACCATATTACTTACTGACCGTAATCTAAATACCTCTTTTTTTGACCCTAGTGGAGGGGGTGATCCAATTCTGTACCAACATTTATTT--------------------------------------------------------
>E_verrucosus_Svyatoy_Nos_SN11
-------------------------------------GTAATTATTCGGTCCGAACTTAGAACCCCTGGTAATCTCATCGGGGATGATCAATTATATAATGTTATAGTGACAGCTCACGCTTTTATCATAATTTTTTTCATGGTTATACCTATTATAATTGGGGGATTTGGTAATTGACTGGTTCCTTTAATGCTAGGGAGCCCTGATATAGCTTTTCCACGTATAAACAACATAAGATTTTGGTTACTCCCTCCATCCCTTACTCTTCTTATTACCAGAGGTCTTGTAGAGAGAGGAGTGGGTACAGGTTGAACTGTATACCCCCCCCTAGCGGGAGCCATAGCCCATAGTGGAGGAGGTGTTGATTTAGCTATCTTTTCACTTCATTTAGCCGGGGCGTCTTCAATTTTAGGGGCCGTAAATTTCATTTCCACTATTATTAATATACGTAGCCCTGGTATAAGAATAGACCAAATACCTTTGTTTGTTTGGTCTATTCTTATTACTACAGTGCTATTACTCCTATCATTACCAGTTTTAGCTGGTGCTATTACTATATTACTTACTGACCGTAACCTAAATACCTCTTTTTTTGACCCTAGTGGAGGGGGTGATCCAATTCTATACCAACATTTATTT--------------------------------------------------------
>E_verrucosus_Ulan-Nur_UN1
-------------------------------------GTGATTATTCGGTCTGAGCTAAGAACACCTGGTAATCTAATCGGAGATGACCAATTATATAATGTTATAGTAACAGCTCACGCTTTTGTCATGATTTTTTTCATGGTTATACCTATTATAATCGGGGGGTTTGGAAATTGATTAATTCCCTTAATACTAGGGAGCCCAGACATAGCTTTTCCTCGTATAAACAACATAAGATTTTGATTGCTACCTCCTTCCCTTACACTTCTTATTACAAGAGGTCTTGTAGAAAGGGGAGTGGGTACAGGCTGGACTGTGTATCCTCCACTAGCAGGGGCTATAGCCCATAGTGGAGGAGGGGTAGATTTAGCTATTTTTTCACTTCATCTAGCAGGAGCATCTTCTATTTTGGGTGCTGTAAATTTTATTTCCACTATTATTAACATACGTAGACCTGGTATAAGAATAGACCAAATACCTTTGTTTGTCTGGTCTATTCTTATCACTACAGTCTTATTACTCCTATCTTTACCTGTTTTGGCTGGTGCTATTACTATACTACTCACTGATCGTAATCTAAATACCTCTTTTTTTGACCCTAGAGGGGGAGGGGACCCTATTTTATACCAACATTTATTT--------------------------------------------------------
>E_verrucosus_Ulan-Nur_UN2
-------------------------------------GTGATTATTCGGTCTGAGCTAAGAACACCTGGTAATCTAATCGGAGATGACCAATTATATAATGTTATAGTAACAGCTCACGCTTTTGTCATGATTTTTTTCATGGTTATACCTATTATAATCGGGGGGTTTGGAAATTGATTAATTCCCTTAATACTAGGGAGCCCTGACATAGCTTTTCCTCGTATAAACAACATAAGATTTTGATTGCTACCTCCTTCCCTTACACTTCTTATTACAAGAGGTCTTGTAGAAAGGGGAGTGGGTACAGGCTGGACTGTGTATCCTCCACTAGCAGGGGCTATAGCCCATAGTGGAGGAGGGGTAGATTTAGCTATTTTTTCACTTCATCTAGCAGGAGCATCTTCTATTTTGGGTGCTGTAAATTTTATTTCCACTATTATTAACATACGTAGACCTGGTATAAGAATAGACCAAATACCTTTGTTTGTCTGGTCTATTCTTATCACTACAGTCTTATTACTCCTATCTTTACCTGTTTTGGCTGGTGCTATTACTATACTACTCACTGATCGTAATCTAAATACCTCTTTTTTTGACCCTAGAGGGGGAGGGGACCCTATTTTATACCAACATTTATTT--------------------------------------------------------
>E_verrucosus_Ulan-Nur_UN4
-------------------------------------GTGATTATTCGGTCTGAGCTAAGAACACCTGGTAATCTAATCGGAGATGACCAATTATATAATGTTATAGTAACAGCTCACGCTTTTGTCATGATTTTTTTCATGGTTATACCTATTATAATCGGGGGGTTTGGAAATTGATTAATTCCCTTAATACTAGGGAGCCCTGACATAGCTTTTCCTCGTATAAACAACATAAGATTTTGATTGCTACCTCCTTCCCTTACACTTCTTATTACAAGAGGTCTTGTAGAAAGGGGAGTGGGTACAGGCTGGACTGTGTATCCTCCACTAGCAGGGGCTATAGCCCATAGTGGAGGAGGGGTAGATTTAGCTATTTTTTCACTTCATCTAGCAGGAGCATCTTCTATTTTGGGTGCTGTAAATTTTATTTCCACTATTATTAACATACGTAGACCTGGTATAAGAATAGACCAAATACCTTTGTTTGTCTGGTCTATTCTTATCACTACAGTCTTATTACTCCTATCTTTACCTGTTTTGGCTGGTGCTATTACTATACTACTCACTGATCGTAATCTAAATACCTCTTTTTTTGACCCTAGAGGGGGAGGGGACCCTATTTTATACCAACATTTATTT--------------------------------------------------------
>E_verrucosus_Ust-Barguzin_UB1
-------------------------------------GTAATTATTCGGTCCGAACTTAGAACCCCTGGTAATCTCATCGGGGACGATCAATTATATAATGTTATAGTGACAGCTCACGCTTTTATCATAATTTTTTTCATGGTTATACCTATTATAATTGGGGGATTTGGTAATTGACTGGTTCCTTTAATGCTAGGGAGCCCTGATATAGCTTTTCCACGTATAAACAACATAAGATTTTGGTTACTCCCTCCATCCCTTACTCTTCTTATTACCAGAGGTCTTGTAGAGAGAGGAGTGGGTACAGGTTGAACTGTATACCCCCCCCTAGCGGGAGCCATAGCCCATAGTGGAGGAGGTGTTGATTTAGCTATCTTTTCACTTCATTTAGCCGGGGCGTCTTCAATTTTAGGGGCCGTAAATTTTATTTCCACTATTATTAATATACGTAGCCCTGGTATAAGAATAGACCAAATACCTTTGTTTGTTTGGTCTATTCTTATTACTACAGTGCTATTACTCCTATCATTACCAGTTTTAGCTGGTGCTATTACTATATTACTTACTGACCGTAATCTAAATACCTCTTTTTTTGACCCTAGTGGAGGGGGTGATCCAATTCTATACCAACATTTATTT--------------------------------------------------------
>E_verrucosus_Ust-Barguzin_UB2
-------------------------------------GTAATTATCCGGTCCGAACTTAGAACCCCTGGTAATCTCATCGGGGATGATCAATTATATAATGTTATAGTGACAGCTCACGCTTTTATCATAATTTTTTTCATGGTTATACCTATTATAATTGGGGGATTTGGTAACTGACTGGTTCCTTTAATGCTAGGGAGCCCTGATATAGCTTTTCCACGTATAAACAACATAAGATTTTGGTTACTCCCTCCATCCCTTACTCTTCTTATTACCAGAGGTCTTGTAGAGAGAGGAGTGGGTACAGGTTGAACTGTATACCCCCCCCTAGCGGGGGCCATAGCCCATAGTGGAGGAGGTGTTGATTTAGCTATCTTTTCACTTCATTTAGCCGGGGCGTCTTCAATTTTAGGGGCCGTAAATTTTATTTCCACTATTATTAATATACGTAGCCCTGGTATAAGAATAGACCAAATACCTTTGTTTGTTTGGTCTATTCTTATTACTACAGTGCTGTTACTCCTGTCATTACCAGTTTTAGCTGGTGCTATTACTATATTACTTACTGACCGTAATCTAAATACCTCTTTTTTTGACCCTAGTGGAGGGGGTGATCCAATTCTATACCAACATTTATTT--------------------------------------------------------
>E_verrucosus_Ust-Barguzin_UB3
-------------------------------------GTAATTATTCGGTCCGAACTTAGAACCCCTGGTAATCTCATCGGGGATGATCAATTATATAATGTTATAGTAACAGCTCACGCTTTTGTCATAATTTTTTTCATGGTTATACCTATTATAATTGGGGGATTTGGTAATTGACTGGTTCCTTTAATGCTAGGGAGCCCTGATATAGCTTTTCCACGTATAAACAACATAAGATTTTGGTTACTCCCCCCATCCCTTACTCTTCTTATTACCAGAGGTCTTGTAGAGAGAGGAGTGGGTACAGGTTGAACTGTATACCCCCCCCTAGCGGGAGCCATAGCCCATAGTGGAGGAGGTGTTGATTTAGCTATCTTTTCACTTCATTTAGCCGGGGCGTCTTCAATTTTAGGGGCCGTAAATTTTATTTCCACTATTATTAATATACGTAGCCCTGGTATAAGAATAGACCAAATACCTTTGTTTGTTTGGTCTATTCTTATTACTACAGTGCTATTACTCCTATCATTACCAGTTTTAGCTGGTGCTATTACTATATTACTTACTGACCGTAATCTAAATACCTCTTTTTTTGACCCTAGTGGAGGGGGGGATCCAATTCTATACCAACATTTATTT--------------------------------------------------------
>E_verrucosus_Ust-Barguzin_UB4
-------------------------------------GTAATTATTCGGTCCGAACTTAGAACCCCTGGTAATCTCATCGGGGATGATCAATTATATAATGTTATAGTGACAGCTCACGCTTTTATCATAATTTTTTTCATGGTTATACCTATTATAATTGGGGGATTTGGTAATTGACTGGTTCCTTTAATGCTAGGGAGCCCTGATATAGCTTTTCCACGTATAAACAACATAAGATTCTGGTTACTCCCTCCATCCCTTACTCTTCTTATTACCAGAGGTCTTGTAGAGAGAGGAGTGGGTACAGGTTGAACTGTATACCCCCCCCTAGCGGGAGCCATAGCCCATAGTGGAGGAGGTGTTGATTTAGCTATCTTTTCACTTCATTTAGCCGGGGCGTCTTCAATTTTAGGGGCCGTAAATTTTATTTCCACTATTATTAATATACGTAGCCCTGGTATAAGAATAGACCAAATACCTCTGTTTGTTTGGTCTATTCTTATTACTACAGTGCTATTACTCCTATCATTACCAGTTTTAGCTGGTGCTATTACTATATTACTTACTGACCGTAATCTAAATACCTCTTTTTTTGACCCTAGTGGAGGGGGTGATCCAATTCTATACCAACATTTATTT--------------------------------------------------------
>E_verrucosus_Ust-Barguzin_UB5
-------------------------------------GTAATTATTCGGTCCGAACTTAGAACCCCTGGTAATCTCATCGGGGATGATCAATTATATAATGTTATAGTGACAGCTCACGCTTTTATCATAATTTTTTTCATGGTTATACCTATTATAATTGGGGGATTTGGTAATTGACTGGTTCCTTTAATGCTAGGGAGCCCTGATATAGCTTTTCCACGTATAAACAACATAAGATTTTGGTTACTCCCTCCATCCCTTACTCTTCTTATTACCAGAGGTCTTGTAGAGAGAGGAGTGGGTACAGGTTGAACTGTATACCCCCCCCTAGCGGGAGCCATAGCCCATAGTGGAGGAGGTGTTGATTTAGCTATCTTTTCACTTCATTTAGCCGGGGCGTCTTCAATTTTAGGGGCCGTAAATTTTATTTCCACTATTATTAATATACGTAGCCCTGGTATAAGAATAGACCAAATACCTTTGTTTGTTTGGTCTATTCTTATTACTACAGTGCTATTACTCCTATCATTACCAGTTTTAGCTGGTGCTATTACTATATTACTTACTGACCGTAATCTAAATACCTCTTTTTTTGACCCTAGTGGAGGGGGTGATCCAATTCTATACCAACATTTATTT--------------------------------------------------------
>E_verrucosus_Ust-Barguzin_UB6
-------------------------------------GTAATTATTCGGTCCGAACTTAGAACCCCTGGCAATCTCATCGGGGATGATCAATTATATAATGTTATAGTGACAGCTCACGCTTTTATCATAATTTTTTTCATGGTTATACCTATTATAATTGGGGGATTTGGTAATTGACTGGTTCCTTTAATGCTAGGGAGCCCTGATATAGCTTTTCCACGTATAAACAACATAAGATTTTGGTTACTCCCTCCATCCCTTACTCTTCTTATTACCAGAGGTCTTGTAGAGAGAGGAGTGGGTACAGGTTGAACTGTGTACCCCCCCCTAGCGGGAGCCATAGCCCATAGTGGAGGAGGTGTTGATTTAGCTATCTTTTCACTTCATTTAGCCGGGGCGTCTTCAATTTTAGGGGCCGTAAATTTTATTTCCACTATTATTAATATACGTAGCCCTGGTATAAGAATAGACCAAATACCTTTGTTTGTTTGGTCTATTCTTATTACTACAGTGCTATTACTCCTATCATTACCAGTTTTAGCTGGTGCTATTACTATATTACTTACTGACCGTAATCTAAATACCTCTTTTTTTGACCCTAGTGGAGGGGGTGATCCAATTCTATACCAACATTTATTT--------------------------------------------------------
>E_verrucosus_Warnachka_W1
-------------------------------------GTGATTATTCGGTCTGAGCTAAGAACACCTGGTAATCTAATCGGAGATGACCAGTTATATAATGTTATAGTAACAGCTCACGCTTTTGTCATGATTTTTTTCATGGTTATACCTATTATAATTGGGGGGTTTGGAAATTGATTAATTCCCTTAATACTAGGGAGCCCTGACATAGCTTTTCCTCGTATAAACAACATAAGATTTTGATTGCTACCTCCTTCCCTTACACTTCTTATTACAAGAGGTCTTGTAGAAAGGGGAGTGGGTACAGGCTGGACTGTGTATCCTCCACTAGCAGGGGCTATAGCCCATAGTGGAGGAGGGGTAGATTTAGCTATTTTTTCACTTCATCTAGCAGGAGCATCTTCTATTTTGGGGGCTGTAAATTTTATTTCCACTATTATTAACATACGTAGACCTGGTATAAGAATAGACCAAATACCCTTGTTTGTCTGGTCTATTCTTATCACTACAGTCTTATTACTGCTGTCTTTACCTGTTTTGGCTGGTGCTATTACTATACTACTCACTGATCGTAATCTAAATACCTCTTTTTTTGACCCTAGAGGGGGAGGGGATCCTATTTTATACCAACATTTATTT--------------------------------------------------------
>E_verrucosus_Warnachka_W2
-------------------------------------GTGATTATTCGGTCTGAGCTAAGAACACCTGGTAATCTAATCGGAGATGACCAGTTATATAATGTTATAGTAACAGCTCACGCTTTTGTCATGATTTTTTTCATGGTTATACCTATTATAATTGGGGGGTTTGGAAATTGATTAATTCCCTTAATACTAGGGAGCCCTGACATAGCTTTTCCTCGTATAAACAACATAAGATTTTGATTACTACCTCCTTCCCTTACACTTCTTATTACAAGAGGTCTTGTAGAAAGGGGAGTGGGTACAGGCTGGACTGTGTATCCTCCACTAGCAGGGGCTATAGCCCATAGTGGGGGAGGGGTAGATTTAGCTATTTTTTCACTTCATCTAGCAGGAGCATCTTCTATTTTGGGGGCTGTAAATTTTATTTCCACTATTATTAACATACGTAGACCTGGCATAAGAATAGACCAAATACCTTTGTTTGTCTGGTCTATTCTTATCACTACAGTCTTATTACTGCTGTCTTTACCTGTTTTGGCTGGTGCTATTACTATACTACTCACTGATCGTAATCTAAATACCTCTTTTTTTGACCCTAGAGGGGGAGGGGATCCTATTTTATACCAACATTTATTT--------------------------------------------------------
>E_verrucosus_Warnachka_W3
-------------------------------------GTGATTATTCGGTCTGAGCTAAGAACACCTGGTAATCTAATCGGAGATGACCAGTTATATAATGTTATAGTAACAGCTCACGCTTTTGTCATGATTTTTTTCATGGTTATACCTATTATAATTGGGGGGTTTGGAAATTGATTAATTCCCTTAATACTAGGGAGCCCTGACATAGCTTTTCCTCGTATAAACAACATAAGATTTTGATTGCTACCTCCTTCCCTTACACTTCTTATTACAAGAGGTCTTGTAGAAAGGGGAGTGGGTACAGGCTGGACTGTGTATCCTCCACTAGCAGGGGCTATAGCCCATAGTGGAGGAGGGGTAGATTTAGCTATTTTTTCACTTCATCTAGCAGGAGCATCTTCTATTTTGGGGGCTGTAAATTTTATTTCCACTATTATTAACATACGTAGACCTGGTATAAGAATAGACCAAATACCTTTGTTTGTCTGGTCTATTCTTATCACTACAGTCTTATTACTGCTGTCTTTACCTGTTTTGGCTGGTGCTATTACTATACTACTCACTGATCGTAATCTAAATACCTCTTTTTTTGACCCTAGAGGGGGAGGGGATCCTATTTTATACCAACATTTATTT--------------------------------------------------------
>E_verrucosus_Warnachka_W5
-------------------------------------GTGATTATTCGGTCTGAGCTAAGAACACCTGGTAATCTAATCGGAGATGACCAATTATATAATGTTATAGTAACAGCTCACGCTTTTGTCATGATTTTTTTCATGGTTATACCTATTATAATTGGGGGGTTTGGAAATTGATTAATTCCCTTAATACTAGGGAGCCCTGACATAGCTTTTCCTCGTATAAACAACATAAGATTTTGATTACTACCTCCTTCCCTTACACTTCTTATTACAAGAGGTCTTGTAGAAAGGGGAGTGGGTACAGGCTGGACTGTGTATCCTCCACTAGCAGGGGCTATAGCCCATAGTGGAGGAGGGGTAGATTTAGCTATTTTTTCACTTCATCTAGCAGGAGCATCTTCTATTTTGGGGGCTGTAAATTTTATTTCCACTATTATTAACATACGTAGACCTGGTATAAGAATAGACCAAATACCTTTGTTTGTCTGGTCTATTCTTATCACTACAGTCTTATTACTGCTGTCTTTACCTGTTTTGGCTGGTGCTATTACTATACTACTCACTGATCGTAATCTAAATACCTCTTTCTTTGACCCTAGAGGGGGAGGGGATCCTATTTTATACCAACATTTATTT--------------------------------------------------------
>E_verrucosus_Warnachka_W6
-------------------------------------GTGATTATTCGGTCTGAGCTAAGAACACCTGGTAATCTAATCGGAGATGACCAGTTATATAATGTTATAGTAACAGCTCACGCTTTTGTCATGATTTTTTTCATGGTTATACCTATTATAATTGGGGGGTTTGGAAATTGATTAATTCCCTTAATACTAGGGAGCCCTGACATAGCTTTTCCTCGTATAAACAACATAAGATTTTGATTACTACCTCCTTCCCTCACACTTCTTATTACAAGAGGTCTTGTAGAAAGGGGAGTGGGCACAGGCTGGACTGTGTATCCTCCACTAGCAGGGGCTATAGCCCATAGTGGAGGAGGGGTAGATTTAGCTATTTTTTCACTTCATCTAGCAGGAGCATCTTCTATTTTGGGGGCTGTAAATTTTATTTCCACTATTATTAACATACGTAGACCTGGTATAAGAATAGACCAAATACCTTTGTTTGTCTGGTCTATTCTTATCACTACAGTCTTATTACTGCTGTCTTTACCTGTTTTGGCTGGTGCTATTACTATACTACTCACTGATCGTAATCTAAATACCTCTTTTTTTGACCCTAGAGGGGGAGGGGATCCTATTTTATACCAACATTTATTT--------------------------------------------------------
>E_verrucosus_Warnachka_W10
-------------------------------------GTGATTATTCGGTCTGAGCTAAGAACACCTGGTAATCTAATCGGAGATGACCAGTTATATAATGTTATAGTAACAGCTCACGCTTTTGTCATGATTTTTTTCATGGTTATACCTATTATAATTGGGGGGTTTGGAAATTGATTAATTCCCTTAATATTAGGGAGCCCTGACATAGCTTTTCCTCGTATAAACAACATAAGATTTTGATTACTACCTCCTTCCCTTACACTTCTTATTACAAGAGGTCTTGTAGAAAGGGGAGTGGGTACAGGCTGGACTGTGTATCCTCCGCTAGCAGGGGCTATAGCCCATAGTGGAGGAGGGGTAGATTTAGCTATTTTTTCACTTCATCTAGCAGGAGCATCTTCTATTTTGGGGGCTGTAAATTTTATTTCCACTATTATTAACATACGTAGACCTGGTATAAGAATAGACCAAATACCTTTGTTTGTCTGGTCTATTCTTATCACTACAGTCTTATTACTGCTGTCTTTACCTGTTTTGGCTGGTGCTATTACTATACTACTCACTGATCGTAATCTAAATACCTCTTTTTTTGACCCTAGAGGGGGAGGGGATCCTATTTTATACCAACATTTATTT--------------------------------------------------------
>E_verrucosus_Warnachka_W11
-------------------------------------GTGATTATTCGGTCTGAGCTAAGAACACCTGGTAATCTAATCGGAGATGACCAGTTATATAATGTTATAGTAACAGCTCACGCTTTTGTCATGATTTTTTTCATGGTTATACCTATTATAATTGGGGGGTTTGGAAATTGATTAATTCCCTTAATACTAGGGAGCCCTGACATAGCTTTTCCTCGTATAAACAACATAAGATTTTGATTACTACCTCCTTCCCTTACACTTCTTATTACAAGAGGTCTTGTAGAAAGGGGAGTGGGTACAGGCTGGACTGTGTATCCTCCACTAGCAGGGGCTATAGCCCATAGTGGAGGAGGGGTAGATTTAGCTATTTTTTCACTTCATCTAGCAGGAGCATCTTCTATTTTGGGGGCTGTAAATTTTATTTCCACTATTATTAACATACGTAGACCTGGTATAAGAATAGACCAAATACCTTTGTTTGTCTGGTCTATTCTTATCACTACAGTCTTATTACTGCTGTCTTTACCTGTTTTGGCTGGTGCTATTACTATACTACTCACTGATCGTAATCTAAATACCTCTTTTTTTGACCCTAGAGGGGGAGGGGATCCTATTTTATACCAACATTTATTT--------------------------------------------------------
>E_verrucosus_Warnachka_W12
-------------------------------------GTGATTATTCGGTCTGAGCTAAGAACACCTGGTAATCTAATCGGAGATGACCAATTATATAATGTTATAGTAACAGCTCACGCTTTTGTCATGATTTTTTTCATGGTTATACCTATTATAATTGGGGGGTTTGGAAATTGATTAATTCCCTTAATACTAGGGAGCCCTGACATAGCTTTTCCTCGTATAAACAACATAAGATTTTGATTACTACCTCCTTCCCTTACACTTCTTATTACAAGAGGTCTTGTAGAAAGGGGAGTGGGTACAGGCTGGACTGTGTATCCTCCACTAGCAGGGGCTATAGCCCATAGTGGAGGAGGGGTAGATTTAGCTATTTTTTCACTTCATCTAGCAGGAGCATCTTCTATTTTGGGGGCTGTAAATTTTATTTCCACTATTATTAACATACGTAGACCTGGTATAAGAATAGACCAAATACCTTTGTTTGTCTGGTCTATTCTTATCACTACAGTCTTATTACTGCTGTCTTTACCTGTTTTGGCTGGTGCTATTACTATACTACTCACTGATCGTAATCTAAATACCTCTTTTTTTGACCCTAGAGGGGGAGGGGATCCTATTTTATACCAACATTTATTT--------------------------------------------------------
>E_verrucosus_Warnachka_W15
-------------------------------------GTGATTATTCGGTCTGAGCTAAGAACACCTGGTAATCTAATCGGAGATGACCAGTTATATAATGTTATAGTAACAGCTCACGCTTTTGTCATGATTTTTTTCATGGTTATACCTATTATAATTGGGGGGTTTGGAAATTGATTAATTCCCTTAATACTAGGGAGCCCTGACATAGCTTTTCCTCGTATAAACAACATAAGATTTTGATTACTACCTCCTTCCCTTACACTTCTTATTACAAGAGGTCTTGTAGAAAGGGGAGTGGGTACAGGCTGGACTGTGTATCCTCCACTAGCAGGGGCTATAGCCCATAGTGGAGGAGGGGTAGATTTAGCTATTTTTTCACTTCATCTAGCAGGAGCATCTTCTATTTTGGGGGCTGTAAATTTTATTTCCACTATTATTAACATACGTAGACCTGGTATAAGAATAGACCAAATACCTTTGTTTGTCTGGTCTATTCTTATCACTACAGTCTTATTACTGCTGTCTTTACCTGTTTTGGCTGGTGCTATTACTATACTACTCACTGATCGTAATCTAAATACCTCTTTTTTTGACCCTAGAGGGGGAGGGGATCCTATTTTATACCAACATTTATTT--------------------------------------------------------
>E_verrucosus_Zavorotnaya_Z1
-------------------------------------GTGATTATTCGGTCTGAGCTAAGAACACCTGGTAATCTAATCGGAGATGACCAGTTATATAATGTTATAGTAACAGCTCACGCTTTTGTCATGATTTTTTTCATGGTTATACCTATTATAATCGGGGGGTTTGGAAATTGATTAATTCCCTTAATACTAGGGAGCCCTGACATAGCTTTTCCTCGTATAAACAACATAAGATTTTGACTGCTACCTCCTTCCCTTACACTTCTTATTACAAGAGGTCTTGTAGAAAGGGGAGTGGGCACAGGCTGGACTGTGTATCCTCCACTAGCAGGGGCTATAGCCCATAGCGGAGGAGGGGTAGATTTAGCTATTTTTTCACTTCATCTAGCAGGAGCATCTTCTATTTTGGGGGCTGTAAATTTTATTTCCACTATTATTAACATACGTAGACCTGGTATAAGAATAGACCAAATACCTTTGTTTGTCTGGTCTATTCTTATCACTACAGTCTTATTACTCCTGTCTTTACCTGTTTTGGCTGGTGCTATTACTATACTACTCACTGATCGTAATCTAAATACCTCTTTTTTTGACCCTAGAGGGGGAGGGGACCCTATTTTATATCAACATTTATTT--------------------------------------------------------
>E_verrucosus_Zavorotnaya_Z2
-------------------------------------GTGATTATTCGGTCTGAGCTAAGAACACCTGGTAATCTAATCGGAGATGACCAGTTATATAATGTTATAGTAACAGCTCACGCTTTTGTCATGATTTTTTTCATGGTTATACCTATTATAATCGGGGGGTTTGGAAATTGATTAATTCCCTTAATACTAGGGAGCCCTGACATAGCTTTTCCTCGTATAAACAACATAAGATTTTGACTGCTACCTCCTTCCCTTACACTTCTTATTACAAGAGGTCTTGTAGAAAGGGGAGTGGGCACAGGCTGGACTGTGTATCCTCCACTAGCAGGGGCTATAGCCCATAGCGGAGGAGGGGTAGATTTAGCTATTTTTTCACTTCATCTAGCAGGAGCATCTTCTATTTTGGGGGCTGTAAATTTTATTTCCACTATTATTAACATACGTAGACCTGGTATAAGAATAGACCAAATACCTTTGTTTGTCTGGTCTATTCTTATCACTACAGTCTTATTACTCCTGTCTTTACCTGTTTTGGCTGGTGCTATTACTATACTACTCACTGATCGTAATCTAAATACCTCTTTTTTTGACCCTAGAGGGGGAGGGGACCCTATTTTATATCAACATTTATTT--------------------------------------------------------
>E_verrucosus_Zavorotnaya_Z3
-------------------------------------GTGATTATTCGGTCTGAGCTAAGAACACCTGGTAATCTAATCGGAGATGACCAGTTATATAATGTTATAGTAACAGCTCACGCTTTTGTCATGATTTTTTTCATGGTTATACCTATTATAATCGGGGGGTTTGGAAATTGATTAATTCCCTTAATACTAGGGAGCCCTGACATAGCTTTTCCTCGTATAAACAACATAAGATTTTGACTGCTACCTCCTTCCCTTACACTTCTTATTACAAGAGGTCTTGTAGAAAGGGGAGTGGGCACAGGCTGGACTGTGTATCCTCCACTAGCAGGGGCTATAGCCCATAGCGGAGGAGGGGTAGATTTAGCTATTTTTTCACTTCATCTAGCAGGAGCATCTTCTATTTTGGGGGCTGTAAATTTTATTTCCACTATTATTAACATACGTAGACCTGGTATAAGAATAGACCAAATACCTTTGTTTGTCTGGTCTATTCTTATCACTACAGTCTTATTACTCTTGTCTTTACCTGTTTTGGCTGGTGCTATTACTATACTACTCACTGATCGTAATCTAAATACCTCTTTTTTTGACCCTAGAGGGGGAGGGGACCCTATTTTATATCAACATTTATTT--------------------------------------------------------
>E_verrucosus_Zavorotnaya_Z4
-------------------------------------GTGATTATTCGGTCTGAGCTAAGAACACCTGGTAATCTAATCGGAGATGACCAGTTATATAATGTTATAGTAACAGCTCACGCTTTTGTCATGATTTTTTTCATGGTTATACCTATTATAATCGGGGGGTTTGGAAATTGATTAATTCCCTTAATACTAGGGAGCCCTGACATAGCTTTTCCTCGTATAAACAACATAAGATTTTGACTGCTACCTCCTTCCCTTACACTTCTTATTACAAGAGGTCTTGTAGAAAGGGGAGTGGGCACAGGCTGGACTGTGTATCCTCCACTAGCAGGGGCTATAGCCCATAGCGGAGGAGGGGTAGATTTAGCTATTTTTTCACTTCATCTAGCAGGAGCATCTTCTATTTTGGGGGCTGTAAATTTTATTTCCACTATTATTAACATACGTAGACCTGGTATAAGAATAGACCAAATACCTTTGTTTGTCTGGTCTATTCTTATCACTACAGTCTTATTACTCCTGTCTTTACCTGTTTTGGCTGGTGCTATTACTATACTACTCACTGATCGTAATCTAAATACCTCTTTTTTTGACCCTAGAGGGGGAGGGGACCCTATTTTATATCAACATTTATTT--------------------------------------------------------
>E_verrucosus_Zavorotnaya_Z5
-------------------------------------GTGATTATTCGGTCTGAGCTAAGAACACCTGGTAATCTAATCGGAGATGACCAGTTATATAATGTTATAGTAACAGCTCACGCTTTTGTCATGATTTTTTTCATGGTTATACCTATTATAATCGGGGGGTTTGGAAATTGATTAATTCCCTTAATACTAGGGAGCCCTGACATAGCTTTTCCTCGTATAAACAACATAAGATTTTGACTGCTACCTCCTTCCCTTACACTTCTTATTACAAGAAGTCTTGTAGAAAGGGGAGTGGGCACAGGCTGGACTGTGTATCCTCCACTAGCAGGGGCTATAGCCCATAGCGGAGGAGGGGTAGATTTAGCTATTTTTTCACTTCATCTAGCAGGAGCATCTTCTATTTTGGGGGCTGTAAATTTTATTTCCACTATTATTAACATACGTAGACCTGGTATAAGAATAGACCAAATACCTTTGTTTGTCTGGTCTATTCTTATCACTACAGTCTTATTACTCCTGTCTTTACCTGTTTTGGCTGGTGCTATTACTATACTACTCACTGATCGTAATCTAAATACCTCTTTTTTTGACCCTAGAGGGGGAGGGGACCCTATTTTATATCAACATTTATTT--------------------------------------------------------
>E_cyaneus_Baikalsk_A1
---------GGCTAGAATAGTCGGAACATCTATAAGCGTAATTATTCGGTCTGAGTTAAGAGCTCCTGGTAATTTAATTGGAGATGACCAATTATATAACGTTATAGTAACAGCCCATGCTTTTGTTATAATTTTCTTTATAGTAATGCCTATCATAATTGGCGGATTTGGTAACTGGTTAGTCCCATTAATACTAGGAAGCCCTGATATAGCTTTTCCACGTATAAACAATATAAGATTTTGACTTTTACCGCCTTCTCTTACTCTTCTTATCGCCAGTGGTCTTGTTGAAAGAGGAGTGGGAACAGGTTGAACTGTATATCCCCCTTTAGCTAGAGTAATAGCTCATAGAGGAGGAGCTGTTGATCTAGCTATTTTTTCTCTTCACTTAGCCGGAGCGTCCTCTATTTTAGGAGCTGTAAATTTTATTTCTACTATTGTTAATATACGTAGGCCAGGTATAAGAATGGATCAAATACCTTTATTTGTTTGGTCCATTCTTATTACTACTATTTTACTACTTTTATCCTTACCTGTGCTGGCTGGGGCAATCACTATGTTGCTTACTGATCGAAACTTAAATACTTCTTTTTTTGATCCTAGGGGGGGTGGTGACCCGATCCTATACCAACATCTATTT--------------------------------------------------------
>E_cyaneus_Baikalsk_A2
---------GGCTAGAATAGTCGGAACATCTATAAGCGTAATTATTCGGTCTGAGTTAAGAGCTCCTGGTAATTTAATTGGAGATGACCAATTATATAACGTTATAGTAACAGCCCATGCTTTTGTTATAATTTTCTTTATAGTAATGCCTATCATAATTGGCGGATTTGGTAACTGGTTAGTCCCATTAATACTAGGAAGCCCTGATATAGCTTTTCCACGTATAAACAATATAAGATTTTGACTTTTACCGCCTTCTCTTACTCTTCTTATCGCCAGTGGTCTTGTTGAAAGAGGAGTGGGAACAGGTTGAACTGTATATCCCCCTTTAGCTAGAGTAATAGCTCATAGAGGAGGAGCTGTTGATCTAGCTATTTTTTCTCTTCACTTAGCCGGAGCGTCCTCTATTTTAGGAGCTGTAAATTTTATTTCTACTATTGTTAATATACGTAGGCCAGGTATAAGAATGGATCAAATACCTTTATTTGTTTGATCCATTCTTATTACTACTATTTTACTACTTTTATCCTTACCTGTGCTGGCTGGGGCAATCACTATGTTGCTTACTGATCGAAACTTAAATACTTCTTTTTTTGATCCTAGGGGGGGTGGTGACCCGATCCTATACCAACATCTATTT--------------------------------------------------------
>E_cyaneus_Baikalsk_A3
---------GGCTAGAATAGTCGGAACATCTATAAGCGTAATTATTCGGTCTGAGTTAAGAGCTCCTGGTAATTTAATTGGAGATGACCAATTATATAACGTTATAGTAACAGCCCATGCTTTTGTTATAATTTTCTTTATAGTAATGCCTATTATAATTGGCGGATTTGGTAACTGGTTAGTCCCATTAATACTAGGAAGCCCTGATATAGCTTTTCCACGTATAAACAATATAAGATTTTGACTTTTACCGCCTTCTCTTACTCTTCTTATCGCCAGTGGTCTTGTTGAAAGAGGAGTGGGAACAGGTTGAACTGTATATCCCCCTTTAGCTAGAGTAATAGCTCATAGAGGAGGAGCTGTTGATCTAGCTATTTTTTCTCTTCACTTAGCCGGAGCATCCTCTATTTTAGGAGCTGTAAATTTTATTTCTACTATTGTTAATATACGTAGGCCAGGTATAAGAATGGACCAAATACCTTTATTTGTTTGGTCCATTCTTATTACTACTATTTTACTACTTCTATCCTTACCTGTACTGGCTGGAGCAATCACTATGTTGCTTACTGACCGAAACTTAAATACTTCTTTTTTTGACCCTAGGGGAGGTGGTGACCCAATCCTATACCAACATCTATTT--------------------------------------------------------
>E_cyaneus_Baikalsk_A5
---------GGCTAGAATAGTCGGAACATCTATAAGCGTAATTATTCGGTCTGAGTTAAGAGCTCCTGGTAATTTAATTGGAGATGACCAATTATATAACGTTATAGTAACAGCCCATGCTTTTGTTATAATTTTCTTTATAGTAATGCCTATTATAATTGGCGGATTTGGTAACTGGTTAGTCCCATTAATACTAGGAAGCCCTGATATAGCTTTTCCACGTATAAACAATATAAGATTTTGACTTTTACCGCCTTCTCTTACTCTTCTTATCGCCAGTGGTCTTGTTGAAAGAGGAGTGGGAACAGGTTGAACTGTATATCCCCCTTTAGCTAGAGTAATAGCTCATAGAGGAGGAGCTGTTGATCTAGCTATTTTTTCTCTTCACTTAGCCGGAGCATCCTCTATTTTAGGAGCTGTAAATTTTATTTCTACTATTGTTAATATACGTAGGCCAGGTATAAGAATGGACCAAATACCTTTATTTGTTTGGTCCATTCTTATTACTACTATTTTACTACTTCTATCCTTACCTGTACTGGCTGGAGCAATCACTATGTTGCTTACTGACCGAAACTTAAATACTTCTTTTTTTGACCCTAGGGGAGGTGGTGACCCAATCCTATACCAACATCTATTT--------------------------------------------------------
>E_cyaneus_Baikalsk_A7
---------GGCTAGAATAGTCGGAACATCTATAAGCGTAATTATTCGGTCTGAGTTAAGAGCTCCTGGTAATTTAATTGGAGATGACCAATTATATAACGTTATAGTAACAGCCCATGCTTTTGTTATAATTTTCTTTATAGTAATGCCTATCATAATTGGCGGATTTGGTAACTGGTTAGTCCCATTAATACTAGGAAGCCCTGATATAGCTTTTCCACGTATAAACAATATAAGATTTTGACTTTTACCGCCTTCTCTTACTCTTCTTATCGCCAGTGGTCTTGTTGAAAGAGGAGTGGGAACAGGTTGAACTGTATATCCCCCTTTAGCTAGAGTAATAGCTCATAGAGGGGGAGCTGTTGATCTAGCTATTTTTTCTCTTCACTTAGCCGGAGCGTCCTCTATTTTAGGAGCTGTAAATTTTATTTCTACTATTGTTAATATACGTAGGCCAGGTATAAGAATGGACCAAATACCTTTATTTGTTTGATCCATTCTTATTACTACTATTTTACTACTTTTATCCTTACCTGTGCTGGCTGGGGCAATCACTATGTTGCTTACTGATCGAAACTTAAATACTTCTTTTTTTGATCCTAGGGGGGGTGGTGACCCGATCCTATACCAACATCTATTT--------------------------------------------------------
>E_cyaneus_Baikalsk_A9
---------GGCTAGAATAGTCGGAACATCTATAAGCGTAATTATTCGGTCTGAGTTAAGAGCTCCTGGTAATTTAATTGGAGATGACCAATTATATAACGTTATAGTAACAGCCCATGCTTTTGTTATAATTTTCTTTATAGTAATGCCTATTATAATTGGCGGATTTGGTAACTGGTTAGTCCCATTAATACTAGGAAGCCCTGATATAGCTTTTCCACGTATAAACAATATAAGATTTTGACTTTTACCGCCTTCTCTTACTCTTCTTATCGCCAGTGGTCTTGTTGAAAGAGGAGTGGGAACAGGTTGAACTGTATATCCCCCTTTAGCTAGAGTAATAGCTCATAGAGGAGGAGCTGTTGATCTAGCTATTTTTTCTCTTCACTTAGCCGGAGCATCCTCTATTTTAGGAGCTGTAAATTTTATTTCTACTATTGTTAATATACGTAGGCCAGGTATAAGAATGGACCAAATACCTTTATTTGTTTGGTCCATTCTTATTACTACTATTTTACTACTTCTATCCTTACCTGTACTGGCTGGAGCAATCACTATGTTGCTTACTGACCGAAACTTAAATACTTCTTTTTTTGACCCTAGGGGAGGTGGTGACCCAATCCTATACCAACATCTATTT--------------------------------------------------------
>E_cyaneus_Baikalsk_A14
---------GGCTAGAATAGTCGGAACATCTATAAGCGTAATTATTCGGTCTGAGTTAAGAGCTCCTGGTAATTTAATTGGAGATGACCAATTATATAACGTTATAGTAACAGCTCATGCTTTTGTTATAATTTTCTTTATAGTAATGCCTATCATAATTGGCGGATTTGGTAACTGGTTAGTCCCATTAATACTAGGAAGCCCTGATATAGCTTTTCCACGTATAAACAATATAAGATTTTGACTTTTACCGCCTTCTCTTACTCTTCTTATCGCCAGTGGTCTTGTTGAAAGAGGAGTGGGAACAGGTTGAACTGTATATCCCCCTTTAGCTAGAGTAATAGCTCATAGAGGAGGAGCTGTTGATCTAGCTATTTTTTCTCTTCACTTAGCCGGAGCGTCCTCTATTTTAGGAGCTGTAAATTTTATTTCTACTATTGTTAATATACGTAGGCCAGGTATAAGAATGGATCAAATACCTTTATTTGTTTGGTCCATTCTTATTACTACTATTTTACTACTTTTATCCTTACCTGTGCTGGCTGGGGCAATCACTATGTTGCTTACTGATCGAAACTTAAATACTTCTTTTTTTGATCCTAGGGGGGGTGGTGACCCGATCCTATACCAACATCTATTT--------------------------------------------------------
>E_cyaneus_Baikalsk_A15
---------GGCTAGAATAGTCGGAACATCTATAAGCGTAATTATTCGGTCTGAGTTAAGAGCTCCTGGTAATTTAATTGGAGATGACCAATTATATAACGTTATAGTAACAGCCCATGCTTTTGTTATAATTTTCTTTATAGTAATGCCTATCATAATTGGCGGATTTGGTAACTGGTTAGTCCCATTAATACTAGGAAGCCCTGATATAGCTTTTCCACGTATAAACAATATAAGATTTTGACTTTTACCGCCTTCTCTTACTCTTCTTATCGCCAGTGGTCTTGTTGAAAGAGGAGTGGGAACAGGTTGAACTGTATATCCCCCTTTAGCTAGAGTAATAGCTCATAGAGGAGGAGCTGTTGATCTAGCTATTTTTTCTCTTCACTTAGCCGGAGCGTCCTCTATTTTAGGAGCTGTAAATTTTATTTCTACTATTGTTAATATACGTAGGCCAGGTATAAGAATGGATCAAATACCTTTATTTGTTTGGTCCATTCTTATTACTACTATTTTACTACTTTTATCCTTACCTGTGCTGGCTGGGGCAATCACTATGTTGCTTACTGATCGAAACTTAAATACTTCTTTTTTTGATCCTAGGGGGGGTGGTGACCCGATCCTATACCAACATCTATTT--------------------------------------------------------
>E_cyaneus_Baikalskoe_B2
---------GGCTAGAATAGTCGGAACATCTATAAGCGTAATTATTCGGTCTGAGTTAAGAGCCCCTGGTAATTTAATTGGAGATGACCAATTATATAACGTTATAGTAACAGCCCATGCTTTTGTTATAATTTTCTTTATAGTAATGCCTATCATAATTGGCGGATTTGGTAACTGGTTAGTCCCATTAATACTAGGAAGCCCTGACATAGCTTTTCCACGTATAAACAATATAAGATTTTGACTTTTACCACCTTCTCTTACTCTTCTTATCGCCAGTGGTCTTGTTGAAAGAGGAGTGGGAACAGGTTGAACTGTATATCCCCCTTTAGCTAGAGTAATAGCTCATAGAGGAGGAGCTGTTGATCTAGCTATTTTTTCTCTTCACTTAGCCGGAGCGTCCTCTATTTTAGGAGCTGTAAATTTTATTTCTACTATTGTTAATATACGTAGGCCAGGTATAAGAATGGACCAAATACCTTTATTTGTTTGATCCATTCTTATTACTACTATTTTACTACTTTTATCCTTACCTGTGCTGGCTGGGGCAATCACTATGTTGCTTACTGATCGAAACTTAAATACTTCTTTTTTTGACCCTAGGGGAGGTGGTGACCCGATCCTATACCAACATCTATTT--------------------------------------------------------
>E_cyaneus_Baikalskoe_B6
---------GGCTAGAATAGTCGGAACATCTATAAGCGTAATTATTCGGTCTGAGTTAAGAGCCCCTGGTAATTTAATTGGAGATGACCAATTATATAACGTTATAGTAACAGCCCATGCTTTTGTTATAATTTTCTTTATAGTAATGCCTATCATAATTGGCGGATTTGGTAACTGGTTAGTCCCATTAATACTAGGAAGCCCTGACATAGCTTTTCCACGTATAAACAATATAAGATTTTGACTTTTACCACCTTCTCTTACTCTTCTTATCGCCAGTGGTCTTGTTGAAAGAGGAGTGGGAACAGGTTGAACTGTATATCCCCCTTTAGCTAGAGTAATAGCTCATAGAGGAGGAGCTGTTGATCTAGCTATTTTTTCTCTTCACTTAGCCGGAGCGTCCTCTATTTTAGGAGCTGTAAATTTTATTTCTACTATTGTTAATATACGTAGGCCAGGTATAAGAATGGACCAAATACCTTTATTTGTTTGATCCATTCTTATTACTACTATTTTACTACTTTTATCCTTACCTGTGCTGGCTGGGGCAATCACTATGTTGCTTACTGATCGAAACTTAAATACTTCTTTTTTTGACCCTAGGGGAGGTGGTGACCCGATCCTATACCAACATCTATTT--------------------------------------------------------
>E_cyaneus_Baikalskoe_B7
---------GGCTAGAATAGTCGGAACATCTATAAGCGTAATTATTCGGTCTGAGTTAAGAGCTCCTGGTAATTTAATTGGAGATGACCAATTATATAATGTTATAGTAACAGCCCATGCTTTTGTTATAATTTTCTTTATAGTAATGCCTATCATAATTGGCGGATTTGGTAACTGGTTAGTCCCATTAATACTAGGAAGCCCTGATATAGCTTTTCCACGTATAAACAATATAAGATTTTGACTTTTACCGCCTTCTCTTACTCTTCTTATCGCCAGTGGTCTTGTTGAAAGAGGAGTGGGAACAGGTTGAACTGTATATCCCCCTTTAGCTAGATTAATAGCTCATAGAGGAGGAGCTGTTGATCTAGCTATTTTTTCTCTTCACTTAGCCGGAGCGTCCTCTATTTTAGGAGCTGTAAATTTTATTTCTACTATTGTTAATATACGTAGGCCAGGTATAAGAATGGACCAAATACCTTTATTTGTTTGATCCATTCTTATTACTACTATTTTACTACTTTTATCCTTACCTGTGCTGGCTGGGGCAATCACTATGTTGCTTACTGACCGAAACTTAAATACTTCTTTTTTTGACCCTAGGGGAGGTGGTGACCCGATCCTATACCAACATCTATTT--------------------------------------------------------
>E_cyaneus_Baikalskoe_B8
---------GGCTAGAATAGTCGGAACATCTATAAGCGTAATTATTCGGTCTGAGTTAAGAGCTCCTGGTAATTTAATTGGAGATGACCAATTATATAATGTTATAGTAACAGCCCATGCTTTTGTTATAATTTTCTTTATAGTAATGCCTATCATAATTGGCGGATTTGGTAACTGGTTAGTCCCATTAATACTAGGAAGCCCTGATATAGCTTTTCCACGTATAAACAATATAAGATTTTGACTTTTACCGCCTTCTCTTACTCTTCTTATAGCCAGTGGTCTTGTTGAAAGAGGAGTGGGAACAGGTTGAACTGTATATCCCCCTTTAGCTAGAGTAATAGCTCATAGAGGAGGAGCTGTTGATCTAGCTATTTTTTCTCTTCACTTAGCCGGAGCGTCCTCTATTTTAGGAGCTGTAAATTTTATTTCTACTATTGTTAATATACGTAGGCCAGGTATAAGAATGGACCAAATACCTTTATTTGTTTGATCCATTCTTATTACTACTATTTTACTACTTTTATCCTTACCTGTGCTGGCTGGGGCAATCACTATGTTGCTTACTGATCGAAACTTAAATACTTCTTTTTTTGACCCTAGGGGAGGTGGTGACCCGATCCTATACCAACATCTATTT--------------------------------------------------------
>E_cyaneus_Baikalskoe_B9
---------GGCTAGAATAGTCGGAACATCTATAAGCGTAATTATTCGGTCTGAGTTAAGAGCCCCTGGTAATTTAATTGGAGATGACCAATTATATAACGTTATAGTAACAGCCCATGCTTTTGTTATAATTTTCTTTATAGTAATGCCTATCATAATTGGCGGATTTGGTAACTGGTTAGTCCCATTAATACTAGGAAGCCCTGACATAGCTTTTCCACGTATAAACAATATAAGATTTTGACTTTTACCACCTTCTCTTACTCTTCTTATCGCCAGTGGTCTTGTTGAAAGAGGAGTGGGAACAGGTTGAACTGTATATCCCCCTTTAGCTAGAGTAATAGCTCATAGAGGAGGAGCTGTTGATCTAGCTATTTTTTCTCTTCACTTAGCCGGAGCGTCCTCTATTTTAGGAGCTGTAAATTTTATTTCTACTATTGTTAATATACGTAGGCCAGGTATAAGAATGGACCAAATACCTTTATTTGTTTGATCCATTCTTATTACTACTATTTTACTACTTTTATCCTTACCTGTGCTGGCTGGGGCAATCACTATGTTGCTTACTGATCGAAACTTAAATACTTCTTTTTTTGACCCTAGGGGAGGTGGTGACCCGATCCTATACCAACATCTATTT--------------------------------------------------------
>E_cyaneus_Baikalskoe_B10
---------GGCTAGAATAGTCGGAACATCTATAAGCGTAATTATTCGGTCTGAGTTAAGAGCTCCTGGTAATTTAATTGGAGATGACCAATTATATAATGTTATAGTAACAGCCCATGCTTTTGTTATAATTTTCTTTATAGTAATGCCTATCATAATTGGCGGATTTGGTAACTGGTTAGTCCCATTAATACTAGGAAGCCCTGATATAGCTTTTCCACGTATAAACAATATAAGATTTTGACTTTTACCGCCTTCTCTTACTCTTCTTATAGCCAGTGGTCTTGTTGAAAGAGGAGTGGGAACAGGTTGAACTGTATATCCCCCTTTAGCTAGAGTAATAGCTCATAGAGGAGGAGCTGTTGATCTAGCTATTTTTTCTCTTCACTTAGCCGGAGCGTCCTCTATTTTAGGAGCTGTAAATTTTATTTCTACTATTGTTAATATACGTAGGCCAGGTATAAGAATGGACCAAATACCTTTATTTGTTTGATCCATTCTTATTACTACTATTTTACTACTTTTATCCTTACCTGTGCTGGCTGGGGCAATCACTATGTTGCTTACTGATCGAAACTTAAATACTTCTTTTTTTGACCCTAGGGGAGGTGGTGACCCGATCCTATACCAACATCTATTT--------------------------------------------------------
>E_cyaneus_Baikalskoe_B11
---------GGCTAGAATAGTCGGAACATCTATAAGCGTAATTATTCGGTCTGAGTTAAGAGCTCCTGGTAATTTAATTGGAGATGACCAATTATATAATGTTATAGTAACAGCCCATGCTTTTGTTATAATTTTCTTTATAGTAATGCCTATCATAATTGGCGGATTTGGTAACTGGTTAGTCCCATTAATACTAGGAAGCCCTGATATAGCTTTTCCACGTATAAACAATATAAGATTTTGACTTTTACCGCCTTCTCTTACTCTTCTTATCGCCAGTGGTCTTGTTGAAAGAGGAGTGGGAACAGGTTGAACTGTATATCCCCCTTTAGCTAGAGTAATAGCTCATAGAGGGGGAGCTGTTGATCTAGCTATTTTTTCTCTTCACTTAGCCGGAGCGTCCTCTATTTTAGGAGCTGTAAATTTTATTTCTACTATTGTTAATATACGTAGGCCAGGTATAAGAATGGACCAAATACCTTTATTTGTTTGGTCCATTCTTATTACTACTATTTTACTACTTTTATCCTTACCTGTGCTGGCTGGGGCAATCACTATGTTGCTTACTGATCGAAACTTAAATACTTCTTTTTTTGACCCTAGGGGAGGTGGTGACCCGATCCTATACCAACATCTATTT--------------------------------------------------------
>E_cyaneus_Baikalskoe_B12
---------GGCTAGAATAGTCGGAACATCTATAAGCGTAATTATTCGGTCTGAGTTAAGAGCCCCTGGTAATTTAATTGGAGATGACCAATTATATAACGTTATAGTAACAGCCCATGCTTTTGTTATAATTTTCTTTATAGTAATGCCTATCATAATTGGCGGATTTGGTAACTGGTTAGTCCCATTAATACTAGGAAGCCCTGACATAGCTTTTCCACGTATAAACAATATAAGATTTTGACTTTTACCACCTTCTCTTACTCTTCTTATCGCCAGTGGTCTTGTTGAAAGAGGAGTGGGAACAGGTTGAACTGTATATCCCCCTTTAGCTAGAGTAATAGCTCATAGAGGAGGAGCTGTTGATCTAGCTATTTTTTCTCTTCACTTAGCCGGAGCGTCCTCTATTTTAGGAGCTGTAAATTTTATTTCTACTATTGTTAATATACGTAGGCCAGGTATAAGAATGGACCAAATACCTTTATTTGTTTGATCCATTCTTATTACTACTATTTTACTACTTTTATCCTTACCTGTGCTGGCTGGGGCAATCACTATGTTGCTTACTGATCGAAACTTAAATACTTCTTTTTTTGACCCTAGGGGAGGTGGTGACCCGATCCTATACCAACATCTATTT--------------------------------------------------------
>E_cyaneus_Baikalskoe_B16
---------GGCTAGAATAGTCGGAACATCTATAAGCGTAATTATTCGGTCTGAGTTAAGAGCCCCTGGTAATTTAATTGGAGATGACCAATTATATAACGTTATAGTAACAGCCCATGCTTTTGTTATAATTTTCTTTATAGTAATGCCTATCATAATTGGCGGATTTGGTAACTGGTTAGTCCCATTAATACTAGGAAGCCCTGACATAGCTTTTCCACGTATAAACAATATAAGATTTTGACTTTTACCACCTTCTCTTACTCTTCTTATCGCCAGTGGTCTTGTTGAAAGAGGAGTGGGAACAGGTTGAACTGTATATCCCCCTTTAGCTAGAGTAATAGCTCATAGAGGAGGAGCTGTTGATCTAGCTATTTTTTCTCTTCACTTAGCCGGAGCGTCCTCTATTTTAGGAGCTGTAAATTTTATTTCTACTATTGTTAATATACGTAGGCCAGGTATAAGAATGGACCAAATACCTTTATTTGTTTGATCCATTCTTATTACTACTATTTTACTACTTTTATCCTTACCTGTGCTGGCTGGGGCAATCACTATGTTGCTTACTGATCGAAACTTAAATACTTCTTTTTTTGACCCTAGGGGAGGTGGTGACCCGATCCTATACCAACATCTATTT--------------------------------------------------------
>E_cyaneus_Baikalskoe_B17
---------GGCTAGAATAGTCGGAACATCTATAAGCGTAATTATTCGGTCTGAGTTAAGAGCTCCTGGTAATTTAATTGGAGATGACCAATTATATAACGTTATAGTAACAGCCCATGCTTTTGTTATAATTTTCTTTATAGTAATGCCTATCATAATTGGCGGATTTGGTAACTGGTTAGTCCCATTAATACTAGGGAGCCCTGATATAGCTTTTCCACGTATAAACAATATAAGATTTTGACTTTTACCGCCTTCTCTTACTCTTCTTATCGCCAGTGGTCTTGTTGAAAGAGGAGTGGGAACAGGTTGAACTGTATATCCCCCTTTAGCTAGAGTAATAGCTCATAGAGGAGGAGCTGTTGATCTAGCTATTTTTTCTCTTCACTTAGCCGGAGCGTCCTCTATTTTAGGAGCTGTAAATTTTATTTCTACTATTGTTAATATACGTAGGCCAGGTATAAGAATGGATCAAATACCTTTATTTGTTTGATCCATTCTTATTACTACTATTTTACTACTTTTATCCTTACCTGTGCTGGCTGGGGCAATCACTATGTTGCTTACTGATCGAAACTTAAATACTTCTTTTTTTGACCCTAGGGGAGGTGGTGACCCGATCCTATACCAACATCTATTT--------------------------------------------------------
>E_cyaneus_Bolshie_Koty_2012_2K1
---------GGCTAGAATAGTCGGAACATCTATAAGCGTAATTATTCGGTCTGAGTTAAGAGCTCCTGGTAATTTAATTGGAGATGACCAATTATATAACGTTATAGTAACAGCCCATGCTTTTGTTATAATTTTCTTTATAGTAATGCCTATTATAATTGGCGGATTTGGTAACTGGTTAGTCCCATTAATACTAGGAAGCCCTGATATAGCTTTTCCACGTATAAACAATATAAGATTTTGACTTTTACCGCCTTCTCTTACTCTTCTTATCGCCAGTGGTCTTGTTGAAAGAGGAGTGGGAACAGGTTGAACTGTATATCCCCCTTTAGCTAGAGTAATAGCTCATAGAGGAGGAGCTGTTGATCTAGCTATTTTTTCTCTTCACTTAGCCGGAGCATCCTCTATTTTAGGAGCTGTAAATTTTATTTCTACTATTGTTAATATACGTAGGCCAGGTATAAGAATGGACCAAATACCTTTATTTGTTTGATCCATTCTTATTACTACTATTTTACTACTTTTATCCTTACCTGTACTGGCTGGAGCAATCACTATGTTGCTTACTGACCGAAACTTAAATACTTCTTTTTTTGACCCTAGGGGAGGTGGTGACCCAATCCTATACCAACATCTATTT--------------------------------------------------------
>E_cyaneus_Bolshie_Koty_2012_2K2
---------GGCTAGAATAGTCGGAACATCTATAAGCGTAATTATTCGGTCTGAGTTAAGGGCTCCTGGTAATTTAATTGGAGATGACCAATTATATAACGTTATAGTAACAGCCCATGCTTTTGTTATAATTTTCTTTATAGTAATGCCTATCATAATTGGCGGATTTGGTAACTGGTTAGTCCCATTAATACTAGGAAGTCCTGATATAGCTTTTCCACGTATAAACAATATAAGATTTTGACTTTTACCGCCTTCTCTTACTCTTCTTATCGCCAGTGGTCTTGTTGAAAGAGGAGTGGGAACAGGTTGAACTGTATACCCCCCTTTAGCTAGAGTAATAGCTCATAGAGGAGGAGCTGTTGATCTAGCTATTTTTTCTCTTCACTTAGCCGGAGCGTCCTCTATTTTAGGAGCTGTAAATTTTATTTCTACTATTGTTAATATACGTAGGCCAGGTATAAGAATGGACCAAATACCTTTATTTGTTTGATCCATTCTTATTACTACTATTTTACTACTTTTATCCTTACCTGTACTGGCTGGGGCAATCACTATGTTGCTTACTGATCGAAACTTAAATACTTCTTTTTTTGACCCTAGTGGAGGTGGTGACCCAATCCTATACCAACATCTATTT--------------------------------------------------------
>E_cyaneus_Bolshie_Koty_2012_2K3
---------GGCTAGAATAGTCGGAACATCTATAAGCGTAATTATTCGGTCTGAGTTAAGGGCTCCTGGTAATTTAATTGGAGATGACCAATTATATAACGTTATAGTAACAGCCCATGCTTTTGTTATAATTTTCTTTATAGTAATGCCTATCATAATTGGCGGATTTGGTAACTGGTTAGTCCCATTAATACTAGGAAGTCCTGATATAGCTTTTCCACGTATAAACAATATAAGATTTTGACTTTTACCGCCTTCTCTTACTCTTCTTATCGCCAGTGGTCTTGTTGAAAGAGGAGTGGGAACAGGTTGAACTGTATACCCCCCTTTAGCTAGAGTAATAGCTCATAGAGGAGGAGCTGTTGATCTAGCTATTTTTTCTCTTCACTTAGCCGGAGCGTCCTCTATTTTAGGAGCTGTAAATTTTATTTCTACTATTGTTAATATACGTAGGCCAGGTATAAGAATGGACCAAATACCTTTATTTGTTTGATCCATTCTTATTACTACTATTTTACTACTTTTATCCTTACCTGTACTGGCTGGGGCAATCACTATGTTGCTTACTGATCGAAACTTAAATACTTCTTTTTTTGACCCTAGTGGAGGTGGTGACCCAATCCTATACCAACATCTATTT--------------------------------------------------------
>E_cyaneus_Bolshie_Koty_2012_2K6
---------GGCTAGAATAGTCGGAACATCTATAAGCGTAATTATTCGGTCTGAGTTAAGGGCTCCTGGTAATTTAATTGGAGATGACCAATTATATAACGTTATAGTAACAGCCCATGCTTTTGTTATAATTTTCTTTATAGTAATGCCTATCATAATTGGCGGATTTGGTAACTGGTTAGTCCCATTAATACTAGGAAGTCCTGATATAGCTTTTCCACGTATAAACAATATAAGATTTTGACTTTTACCGCCTTCTCTTACTCTTCTTATCGCCAGTGGTCTTGTTGAAAGAGGAGTGGGAACAGGTTGAACTGTATACCCCCCTTTAGCTAGAGTAATAGCTCATAGAGGAGGAGCTGTTGATCTAGCTATTTTTTCTCTTCACTTAGCCGGAGCGTCCTCTATTTTAGGAGCTGTAAATTTTATTTCTACTATTGTTAATATACGTAGGCCAGGTATAAGAATGGACCAAATACCTTTATTTGTTTGATCCATTCTTATTACTACTATTTTACTACTTTTATCCTTACCTGTACTGGCTGGGGCAATCACTATGTTGCTTACTGACCGAAACTTAAATACTTCTTTTTTTGACCCTAGTGGAGGTGGTGACCCAATCCTATACCAACATCTATTT--------------------------------------------------------
>E_cyaneus_Bolshie_Koty_2012_2K11
---------GGCTAGAATAGTCGGAACATCTATAAGCGTAATTATTCGGTCTGAGTTAAGAGCTCCTGGTAATTTAATTGGAGATGACCAATTATATAACGTTATAGTAACAGCCCATGCTTTTATTATAATTTTCTTTATAGTAATGCCTATTATAATTGGCGGATTTGGTAACTGGTTAGTCCCATTAATACTAGGAAGCCCTGATATAGCTTTTCCACGTATAAACAATATAAGATTTTGACTTTTACCGCCTTCTCTTACTCTTCTTATCGCCAGTGGTCTTGTTGAAAGAGGAGTGGGAACAGGTTGAACTGTATATCCCCCTTTAGCTAGAGTAATAGCTCATAGAGGAGGAGCTGTTGATCTAGCTATTTTTTCTCTTCACTTAGCCGGAGCATCCTCTATTTTAGGAGCTGTAAATTTTATTTCTACTATTGTTAATATACGTAGGCCAGGTATAAGAATGGACCAAATACCTTTATTTGTTTGATCCATTCTTATTACTACTATTTTACTACTTTTATCCTTACCTGTACTGGCTGGAGCAATCACTATGTTGCTTACTGACCGAAACTTAAATACTTCTTTTTTTGACCCTAGGGGAGGTGGTGACCCAATCCTATACCAACATCTATTT--------------------------------------------------------
>E_cyaneus_Bolshie_Koty_2012_2K13
---------GGCTAGAATAGTCGGAACATCTATAAGCGTAATTATTCGGTCTGAGTTAAGAGCTCCTGGTAACTTAATTGGAGATGACCAATTATATAATGTTATAGTAACAGCCCATGCTTTTGTTATAATTTTCTTTATAGTAATGCCTATCATAATTGGCGGATTTGGTAACTGGTTAGTCCCATTAATACTAGGAAGCCCTGATATAGCTTTTCCACGTATAAACAATATAAGATTTTGACTTTTACCGCCTTCTCTTACTCTTCTTATCGCCAGTGGTCTTGTTGAAAGAGGAGTGGGAACAGGTTGAACTGTCTATCCCCCTTTAGCTAGAGTAATAGCTCATAGAGGAGGAGCTGTTGATCTAGCTATTTTTTCTCTTCACTTAGCCGGAGCGTCCTCTATTTTAGGAGCTGTAAATTTTATTTCTACTATTGTTAATATACGTAGGCCAGGTATAAGAATGGACCAAATACCTTTATTTGTTTGATCCATTCTTATTACTACTATTTTACTACTTTTATCCTTACCTGTGCTGGCTGGGGCAATCACTATGTTGCTTACTGATCGAAACTTAAATACTTCTTTTTTTGACCCTAGGGGAGGTGGTGACCCGATCCTATACCAACATCTATTT--------------------------------------------------------
>E_cyaneus_Bolshie_Koty_2012_2K14
---------GGCTAGAATAGTCGGAACATCTATAAGCGTAATTATTCGGTCTGAGTTAAGAGCTCCTGGTAATTTAATTGGAGATGACCAATTATATAACGTTATAGTAACAGCCCATGCTTTTGTTATAATTTTCTTTATAGTAATGCCTATTATAATTGGCGGATTTGGTAACTGGTTAGTCCCATTAATACTAGGAAGCCCTGATATAGCTTTTCCACGTATAAACAATATAAGATTTTGACTTTTACCGCCTTCTCTTACTCTTCTTATCGCCAGTGGTCTTGTTGAAAGAGGAGTGGGAACAGGTTGAACTGTATATCCCCCTTTAGCTAGAGTAATAGCTCATAGAGGAGGAGCTGTTGATCTAGCTATTTTTTCTCTTCACTTAGCCGGAGCATCCTCTATTTTAGGAGCTGTAAATTTTATTTCTACTATTGTTAATATACGTAGGCCAGGTATAAGAATGGACCAAATACCTTTATTTGTTTGATCCATTCTTATTACTACTATTTTACTACTTTTATCCTTACCTGTACTGGCTGGAGCAATCACTATGTTGCTTACTGACCGAAACTTAAATACTTCTTTTTTTGACCCTAGGGGAGGTGGTGACCCAATCCTATACCAACATCTATTT--------------------------------------------------------
>E_cyaneus_Bolshie_Koty_2012_2K15
---------GGCTAGAATAGTCGGAACATCTATAAGCGTAATTATTCGGTCTGAGTTAAGGGCTCCTGGTAATTTAATTGGAGATGACCAATTATATAACGTTATAGTAACAGCCCATGCTTTTGTTATAATTTTCTTTATAGTAATGCCTATCATAATTGGCGGATTTGGTAACTGGTTAGTCCCATTAATACTAGGAAGTCCTGATATAGCTTTTCCACGTATAAACAATATAAGATTTTGACTTTTACCGCCTTCTCTTACTCTTCTTATCGCCAGTGGTCTTGTTGAAAGAGGAGTGGGAACAGGTTGAACTGTATACCCCCCTTTAGCTAGAGTAATAGCTCATAGAGGAGGAGCTGTTGATCTAGCTATTTTTTCTCTTCACTTAGCCGGAGCGTCCTCTATTTTAGGAGCTGTAAATTTTATTTCTACTATTGTTAATATACGTAGGCCAGGTATAAGAATGGACCAAATACCTTTATTTGTTTGATCCATTCTTATTACTACTATTTTACTACTTTTATCCTTACCTGTACTGGCTGGGGCAATCACTATGTTGCTTACTGATCGAAACTTAAATACTTCTTTTTTTGACCCTAGTGGAGGTGGTGACCCAATCCTATACCAACATCTATTT--------------------------------------------------------
>E_cyaneus_Bolshie_Koty_2013_3K1
---------GGCTAGAATAGTCGGAACATCTATAAGCGTAATTATTCGGTCTGAGTTAAGAGCTCCTGGTAATTTAATTGGAGATGACCAATTATATAACGTTATAGTAACAGCCCATGCTTTTGTTATAATTTTCTTTATAGTAATGCCTATTATAATTGGCGGATTTGGTAACTGGTTAGTCCCATTAATACTAGGAAGCCCTGATATAGCTTTTCCACGTATAAACAATATAAGATTTTGACTTTTACCGCCTTCTCTTACTCTTCTTATCGCCAGTGGTCTTGTTGAAAGAGGAGTGGGAACAGGTTGAACTGTATATCCCCCTTTAGCTAGAGTAATAGCTCATAGAGGAGGAGCTGTTGATCTAGCTATTTTTTCTCTTCACTTAGCCGGAGCATCCTCTATTTTAGGAGCTGTAAATTTTATTTCTACTATTGTTAATATACGTAGGCCAGGTATAAGAATGGACCAAATACCTTTATTTGTTTGATCCATTCTTATTACTACTATTTTACTACTTTTATCCTTACCTGTACTGGCTGGAGCAATCACTATGTTGCTTACTGACCGAAACTTAAATACTTCTTTTTTTGACCCTAGGGGAGGTGGTGACCCAATCCTATACCAACATCTATTT--------------------------------------------------------
>E_cyaneus_Bolshie_Koty_2013_3K2
---------GGCTAGAATAGTCGGAACATCTATAAGCGTAATTATTCGGTCTGAGTTAAGAGCTCCTGGTAATTTAATTGGAGATGACCAATTATATAACGTTATAGTAACAGCCCATGCTTTTGTTATAATTTTCTTTATAGTAATGCCTATTATAATTGGCGGATTTGGTAACTGGTTAGTCCCATTAATACTAGGAAGCCCTGATATAGCTTTTCCACGTATAAACAATATAAGATTTTGACTTTTACCGCCTTCTCTTACTCTTCTTATCGCCAGTGGTCTTGTTGAAAGAGGAGTGGGAACAGGTTGAACTGTATATCCCCCTTTAGCTAGAGTAATAGCTCATAGAGGAGGAGCTGTTGATCTAGCTATTTTTTCTCTTCACTTAGCCGGAGCATCCTCTATTTTAGGAGCTGTAAATTTTATTTCTACTATTGTTAATATACGTAGGCCAGGTATAAGAATGGACCAAATACCTTTATTTGTTTGATCCATTCTTATTACTACTATTTTACTACTTTTATCCTTACCTGTACTGGCTGGAGCAATCACTATGTTGCTTACTGACCGAAACTTAAATACTTCTTTTTTTGACCCTAGGGGAGGTGGTGACCCAATCCTATACCAACATCTATTT--------------------------------------------------------
>E_cyaneus_Bolshie_Koty_2013_3K4
---------GGCTAGAATAGTCGGAACATCTATAAGCGTAATTATTCGGTCTGAGTTAAGGGCTCCTGGTAATTTAATTGGAGATGACCAATTATATAACGTTATAGTAACAGCCCATGCTTTTGTTATAATTTTCTTTATAGTAATGCCTATCATAATTGGCGGATTTGGTAACTGGTTAGTCCCATTAATACTAGGAAGTCCTGATATAGCTTTTCCACGTATAAACAATATAAGATTTTGACTTTTACCGCCTTCTCTTACTCTTCTTATCGCCAGTGGTCTTGTTGAAAGAGGAGTGGGAACAGGTTGAACTGTATACCCCCCTTTAGCTAGAGTAATAGCTCATAGAGGAGGAGCTGTTGATCTAGCTATTTTTTCTCTTCACTTAGCCGGAGCGTCCTCTATTTTAGGAGCTGTAAATTTTATTTCTACTATTGTTAATATACGTAGGCCAGGTATAAGAATGGACCAAATACCTTTATTTGTTTGATCCATTCTTATTACTACTATTTTACTACTTTTATCCTTACCTGTACTGGCAGGGGCAATCACTATGTTGCTTACTGATCGAAACTTAAATACTTCTTTTTTTGACCCTAGTGGAGGTGGTGACCCAATCCTATACCAACATCTATTT--------------------------------------------------------
>E_cyaneus_Bolshie_Koty_2013_3K5
---------GGCTAGAATAGTCGGAACATCTATAAGCGTAATTATTCGGTCTGAGTTAAGGGCTCCTGGTAATTTAATTGGAGATGACCAATTATATAACGTTATAGTAACAGCCCATGCTTTTGTTATAATTTTCTTTATAGTAATGCCTATCATAATTGGCGGATTTGGTAACTGGTTAGTCCCATTAATACTAGGAAGTCCTGATATAGCTTTTCCACGTATAAACAATATAAGATTTTGACTTTTACCGCCTTCTCTTACTCTTCTTATCGCCAGTGGTCTTGTTGAAAGAGGAGTGGGAACAGGTTGAACTGTATACCCCCCTTTAGCTAGAGTAATAGCTCATAGAGGAGGAGCTGTTGATCTAGCTATTTTTTCTCTTCACTTAGCCGGAGCGTCCTCTATTTTAGGAGCTGTAAATTTTATTTCTACTATTGTTAATATACGTAGGCCAGGTATAAGAATGGACCAAATACCTTTATTTGTTTGATCCATTCTTATTACTACTATTTTACTACTTTTATCCTTACCTGTACTGGCTGGGGCAATCACTATGTTGCTTACTGATCGAAACTTAAATACTTCTTTTTTTGACCCTAGTGGAGGTGGTGACCCAATCCTATACCAACATCTATTT--------------------------------------------------------
>E_cyaneus_Bolshie_Koty_2013_3K6
---------GGCTAGAATAGTCGGAACATCTATAAGCGTAATTATTCGGTCTGAGTTAAGGGCTCCTGGTAATTTAATTGGAGATGACCAATTATATAACGTTATAGTAACAGCCCATGCTTTTGTTATAATTTTCTTTATAGTAATGCCTATCATAATTGGCGGATTTGGTAACTGGTTAGTCCCATTAATACTAGGAAGTCCTGATATAGCTTTTCCACGTATAAACAATATAAGATTTTGACTTTTACCGCCTTCTCTTACTCTTCTTATCGCCAGTGGTCTTGTTGAAAGAGGAGTGGGAACAGGTTGAACTGTATATCCCCCTTTAGCTAGAGTAATAGCTCATAGAGGAGGAGCTGTTGATCTAGCTATTTTTTCTCTTCACTTAGCCGGAGCGTCCTCTATTTTAGGAGCTGTAAATTTTATTTCTACTATTGTTAATATACGTAGGCCAGGTATAAGAATGGACCAAATACCTTTATTTGTTTGATCCATTCTTATTACTACTATTTTATTACTTTTATCCTTACCTGTACTAGCTGGGGCAATCACTATGTTGCTTACTGACCGAAACTTAAATACTTCTTTTTTTGACCCTAGTGGAGGTGGTGACCCAATCCTATACCAACATCTATTT--------------------------------------------------------
>E_cyaneus_Bolshie_Koty_2013_3K7
---------GGCTAGAATAGTCGGAACATCTATAAGCGTAATTATTCGGTCTGAGTTAAGAGCTCCTGGTAATTTAATTGGAGATGACCAATTATATAACGTTATAGTAACAGCCCATGCTTTTGTTATAATTTTCTTTATAGTAATGCCTATCATAATTGGCGGATTTGGTAACTGGTTAGTCCCATTAATACTAGGGAGCCCTGATATAGCTTTTCCACGTATAAATAATATAAGATTTTGACTTTTACCGCCTTCTCTTACTCTTCTTATCGCCAGTGGTCTTGTTGAAAGAGGAGTGGGAACAGGTTGAACTGTATATCCCCCTTTAGCTAGAGTAATAGCTCATAGAGGAGGAGCTGTTGATCTAGCTATTTTTTCTCTTCACTTAGCCGGAGCGTCCTCTATTTTAGGAGCTGTAAATTTTATTTCTACTATTGTTAATATACGTAGGCCAGGTATAAGAATGGATCAAATACCTTTATTTGTTTGATCCATTCTTATTACTACTATTTTACTACTTTTATCCTTACCTGTGCTGGCTGGGGCAATCACTATGTTACTTACTGATCGAAACTTAAATACTTCTTTTTTTGACCCTAGGGGAGGTGGTGACCCGATCCTATACCAACATCTATTT--------------------------------------------------------
>E_cyaneus_Bolshie_Koty_2013_3K8
---------GGCTAGAATAGTCGGAACATCTATAAGCGTAATTATTCGGTCTGAGTTAAGAGCTCCTGGTAATTTAATTGGAGATGACCAATTATATAACGTTATAGTAACAGCCCATGCTTTTGTTATAATTTTCTTTATAGTAATGCCTATTATAATTGGCGGATTTGGTAACTGGTTAGTCCCATTAATACTAGGAAGCCCTGATATAGCTTTTCCACGTATAAACAATATAAGATTTTGACTTTTACCGCCTTCTCTTACTCTTCTTATCGCCAGTGGTCTTGTTGAAAGAGGAGTGGGAACAGGTTGAACTGTATATCCCCCTTTAGCTAGAGTAATAGCTCATAGAGGAGGAGCTGTTGATCTAGCTATTTTTTCTCTTCACTTAGCCGGAGCATCCTCTATTTTAGGAGCTGTAAATTTTATTTCTACTATTGTTAATATACGTAGGCCAGGTATAAGAATGGACCAAATACCTTTATTTGTTTGATCCATTCTTATTACTACTATTTTACTACTTTTATCCTTACCTGTACTGGCTGGAGCAATCACTATGTTGCTTACTGACCGAAACTTAAATACTTCTTTTTTTGACCCTAGGGGAGGTGGTGACCCAATCCTATACCAACATCTATTT--------------------------------------------------------
>E_cyaneus_Bolshie_Koty_2013_3K9
---------GGCTAGAATAGTCGGAACATCTATAAGCGTAATTATTCGGTCTGAGTTAAGGGCTCCTGGTAATTTAATTGGAGATGACCAATTATATAACGTTATAGTAACAGCCCATGCTTTTGTTATAATTTTCTTTATAGTAATGCCTATCATAATTGGCGGATTTGGTAACTGGTTAGTCCCATTAATACTAGGAAGTCCTGATATAGCTTTTCCACGTATAAACAATATAAGATTTTGACTTTTACCGCCTTCTCTTACTCTTCTTATCGCCAGTGGTCTTGTTGAAAGAGGAGTGGGAACAGGTTGAACTGTATACCCCCCTTTAGCTAGAGTAATAGCTCATAGAGGAGGAGCTGTTGATCTAGCTATTTTTTCTCTTCACTTAGCCGGAGCGTCCTCTATTTTAGGAGCTGTAAATTTTATTTCTACTATTGTTAATATACGTAGGCCAGGTATAAGAATGGACCAAATACCTTTATTTGTTTGATCCATTCTTATTACTACTATTTTACTACTTTTATCCTTACCTGTACTGGCTGGGGCAATCACTATGTTGCTTACTGATCGAAACTTAAATACTTCTTTTTTTGACCCTAGTGGAGGTGGTGACCCAATCCTATACCAACATCTATTT--------------------------------------------------------
>E_cyaneus_Bolshie_Koty_2013_3K11
---------GGCTAGAATAGTCGGAACATCTATAAGCGTAATTATTCGGTCTGAGTTAAGGGCTCCTGGTAATTTAATTGGAGATGACCAATTATATAACGTTATAGTAACAGCCCATGCTTTTGTTATAATTTTCTTTATAGTAATGCCTATCATAATTGGCGGATTTGGTAACTGGTTAGTCCCATTAATACTAGGAAGTCCTGATATAGCTTTTCCACGTATAAACAATATAAGATTTTGACTTTTACCGCCTTCTCTTACTCTTCTTATCGCCAGTGGTCTTGTTGAAAGAGGAGTGGGAACAGGTTGAACTGTATACCCCCCTTTAGCTAGAGTAATAGCTCATAGAGGAGGAGCTGTTGATCTAGCTATTTTTTCTCTTCACTTAGCCGGAGCGTCCTCTATTTTAGGAGCTGTAAATTTTATTTCTACTATTGTTAATATACGTAGGCCAGGTATAAGAATGGACCAAATACCTTTATTTGTTTGATCCATTCTTATTACTACTATTTTATTACTTTTATCCTTACCTGTACTAGCTGGGGCAATCACTATGTTGCTTACTGACCGAAACTTAAATACTTCTTTTTTTGACCCTAGTGGAGGTGGTGACCCAATCCTATACCAACATCTATTT--------------------------------------------------------
>E_cyaneus_Bolshie_Koty_2013_3K14
---------GGCTAGAATAGTCGGAACATCTATAAGCGTAATTATTCGGTCTGAGTTAAGAGCTCCTGGTAATTTAATTGGAGATGACCAATTATATAACGTTATAGTAACAGCCCATGCTTTTGTTATAATTTTCTTTATAGTAATGCCTATTATAATTGGCGGATTTGGTAACTGGTTAGTCCCATTAATACTAGGAAGCCCTGATATAGCTTTTCCACGTATAAACAATATAAGATTTTGACTTTTACCGCCTTCTCTTACTCTTCTTATCGCCAGTGGTCTTGTTGAAAGAGGAGTGGGAACAGGTTGAACTGTATATCCCCCTTTAGCTAGAGTAATAGCTCATAGAGGAGGAGCTGTTGATCTAGCTATTTTTTCTCTTCACTTAGCCGGAGCATCCTCTATTTTAGGAGCTGTAAATTTTATTTCTACTATTGTTAATATACGTAGGCCAGGTATAAGAATGGACCAAATACCTTTATTTGTTTGATCCATTCTTATTACTACTATTTTACTACTTTTATCCTTACCTGTACTGGCTGGAGCAATCACTATGTTGCTTACTGACCGAAACTTAAATACTTCTTTTTTTGACCCTAGGGGAGGTGGTGACCCAATCCTATACCAACATCTATTT--------------------------------------------------------
>E_cyaneus_Bolshie_Koty_2013_3K15
---------GGCTAGAATAGTCGGAACATCTATAAGCGTAATTATTCGGTCTGAGTTAAGAGCTCCTGGTAATTTAATTGGAGATGACCAATTATATAACGTTATAGTAACAGCCCATGCTTTTGTTATAATTTTCTTTATAGTAATGCCTATTATAATTGGCGGATTTGGTAACTGGTTAGTCCCATTAATACTAGGAAGCCCTGATATAGCTTTTCCACGTATAAACAATATAAGATTTTGACTTTTACCGCCTTCTCTTACTCTTCTTATCGCCAGTGGTCTTGTTGAAAGAGGAGTGGGAACAGGTTGAACTGTATATCCCCCTTTAGCTAGAGTAATAGCTCATAGAGGAGGAGCTGTTGATCTAGCTATTTTTTCTCTTCACTTAGCCGGAGCATCCTCTATTTTAGGAGCTGTAAATTTTATTTCTACTATTGTTAATATACGTAGGCCAGGTATAAGAATGGACCAAATACCTTTATTTGTTTGATCCATTCTTATTACTACTATTTTACTACTTTTATCCTTACCTGTACTGGCTGGAGCAATCACTATGTTGCTTACTGACCGAAACTTAAATACTTCTTTTTTTGACCCTAGGGGAGGTGGTGACCCAATCCTATACCAACATCTATTT--------------------------------------------------------
>E_cyaneus_Bolshoy_Ushkaniy_BU1
---------GGCTAGAATAGTCGGAACATCTATAAGCGTAATTATTCGGTCTGAGTTAAGAGCCCCAGGTAATTTAATTGGAGATGACCAATTATATAATGTTATAGTAACAGCCCATGCTTTTGTTATAATTTTCTTTATAGTAATGCCTATCATAATTGGCGGATTTGGTAACTGGTTAGTCCCATTAATACTAGGAAGCCCTGATATAGCTTTTCCACGTATAAACAATATAAGATTTTGACTTTTACCGCCTTCTCTTACTCTTCTTATCGCCAGTGGTCTTGTTGAAAGAGGAGTGGGAACAGGTTGAACTGTATATCCCCCTTTAGCTAGAGTAATAGCTCATAGAGGAGGAGCTGTTGATCTAGCTATTTTTTCTCTTCACTTAGCCGGAGCGTCCTCTATTTTAGGAGCTGTAAATTTTATTTCTACTATTGTTAATATACGTAGGCCAGGTATAAGAATGGACCAAATACCTTTATTTGTTTGATCCATTCTTATTACTACTATTTTACTACTTTTATCCTTACCTGTGCTGGCTGGGGCAATCACTATGTTGCTTACTGATCGAAACTTAAATACTTCTTTTTTTGACCCTAGGGGAGGTGGTGACCCGATCCTATACCAACATCTATTT--------------------------------------------------------
>E_cyaneus_Bolshoy_Ushkaniy_BU2
---------GGCTAGAATAGTCGGAACATCTATAAGCGTAATTATTCGGTCTGAGTTAAGAGCCCCTGGTAATTTAATTGGAGATGACCAATTATATAATGTTATAGTAACAGCCCATGCTTTTGTTATAATTTTCTTTATAGTAATGCCTATCATAATTGGCGGATTTGGTAACTGGTTAGTCCCATTAATACTAGGAAGCCCTGATATAGCTTTTCCACGTATAAACAATATAAGATTTTGACTTTTACCGCCTTCTCTTACTCTTCTTATCGCCAGTGGTCTTGTTGAAAGAGGAGTGGGAACAGGTTGAACTGTATATCCCCCTTTAGCTAGAGTAATAGCTCATAGAGGAGGAGCTGTTGATCTAGCTATTTTTTCTCTTCACTTAGCCGGAGCGTCCTCTATTTTAGGAGCTGTAAATTTTATTTCTACTATTGTTAATATACGTAGGCCAGGTATAAGAATGGACCAAATACCTTTATTTGTTTGATCCATTCTTATTACTACTATTTTACTACTTTTATCCTTACCTGTGCTGGCTGGGGCAATCACTATGTTGCTTACTGATCGAAACTTAAATACTTCTTTTTTTGACCCTAGGGGAGGTGGTGACCCGATCCTATACCAACATCTATTT--------------------------------------------------------
>E_cyaneus_Bolshoy_Ushkaniy_BU4
---------GGCTAGAATAGTCGGAACATCTATAAGCGTAATTATTCGGTCTGAGTTAAGAGCCCCTGGTAATTTAATTGGAGATGACCAATTATATAATGTTATAGTAACAGCCCATGCTTTTGTTATAATTTTCTTTATAGTAATGCCTATCATAATTGGCGGATTTGGTAACTGGTTAGTCCCATTAATACTAGGAAGCCCTGATATAGCTTTTCCACGTATAAACAATATAAGATTTTGACTTTTACCGCCTTCTCTTACTCTTCTTATCGCCAGTGGTCTTGTTGAAAGAGGAGTGGGAACAGGTTGAACTGTATATCCCCCTTTAGCTAGAGTAATAGCTCATAGAGGAGGAGCTGTTGATCTAGCTATTTTTTCTCTTCACTTAGCCGGAGCGTCCTCTATTTTAGGAGCTGTAAATTTTATTTCTACTATTGTTAATATACGTAGGCCAGGTATAAGAATGGACCAAATACCTTTATTTGTTTGATCCATTCTTATTACTACTATTTTACTACTTTTATCCTTACCTGTGCTGGCTGGGGCAATCACTATGTTGCTTACTGATCGAAACTTAAATACTTCTTTTTTTGACCCTAGGGGAGGTGGTGACCCGATCCTATACCAACATCTATTT--------------------------------------------------------
>E_cyaneus_Bolshoy_Ushkaniy_BU6
---------GGCTAGAATAGTCGGAACATCTATAAGCGTAATTATTCGGTCTGAGTTAAGAGCCCCTGGTAATTTAATTGGAGATGACCAATTATATAATGTTATAGTAACAGCCCATGCTTTTGTTATAATTTTCTTTATAGTAATGCCTATCATAATTGGCGGATTTGGTAACTGGTTAGTCCCATTAATACTAGGAAGCCCTGATATAGCTTTTCCACGTATAAACAATATAAGATTTTGACTTTTACCGCCTTCTCTTACTCTTCTTATCGCCAGTGGTCTTGTTGAAAGAGGAGTGGGAACAGGTTGAACTGTATATCCCCCTTTAGCTAGAGTAATAGCTCATAGAGGAGGAGCTGTTGATCTAGCTATTTTTTCTCTTCACTTAGCCGGGGCGTCCTCTATTTTAGGAGCTGTAAATTTTATTTCTACTATTGTTAATATACGTAGGCCAGGTATAAGAATGGACCAAATACCTTTATTTGTTTGATCCATTCTTATTACTACTATTTTACTACTTTTATCCTTACCTGTGCTGGCTGGGGCAATCACTATGTTGCTTACTGATCGAAACTTAAATACTTCTTTTTTTGACCCTAGGGGAGGTGGTGACCCGATCCTATACCAACATCTATTT--------------------------------------------------------
>E_cyaneus_Bolshoy_Ushkaniy_BU7
---------GGCTAGAATAGTCGGAACATCTATAAGCGTAATTATTCGGTCTGAGTTAAGAGCCCCTGGTAATTTAATTGGAGATGACCAATTATATAATGTTATAGTAACAGCCCATGCTTTTGTTATAATTTTCTTTATAGTAATGCCTATCATAATTGGCGGATTTGGTAACTGGTTAGTCCCATTAATACTAGGAAGCCCTGATATAGCTTTTCCACGTATAAACAATATAAGATTTTGACTTTTACCGCCTTCTCTTACTCTTCTTATCGCCAGTGGTCTTGTTGAAAGAGGAGTGGGAACAGGTTGAACTGTATATCCCCCTTTAGCTAGAGTAATAGCTCATAGAGGAGGAGCTGTTGATCTAGCTATTTTTTCTCTTCACTTAGCCGGAGCGTCCTCTATTTTAGGAGCTGTAAATTTTATTTCTACTATTGTTAATATACGTAGGCCAGGTATAAGAATGGACCAAATACCTTTATTTGTTTGATCCATTCTTATTACTACTATTTTACTACTTTTATCCTTACCTGTGCTGGCTGGGGCAATCACTATGTTGCTTACTGATCGAAACTTAAATACTTCTTTTTTTGACCCTAGGGGAGGTGGTGACCCGATCCTATACCAACATCTATTT--------------------------------------------------------
>E_cyaneus_Bolshoy_Ushkaniy_BU8
---------GGCTAGAATAGTCGGAACATCTATAAGCGTAATTATTCGGTCTGAGTTAAGAGCCCCTGGTAATTTAATTGGAGATGACCAATTATATAATGTTATAGTAACAGCCCATGCTTTTGTTATAATTTTCTTTATAGTAATGCCTATCATAATTGGCGGATTTGGTAACTGGTTAGTCCCATTAATACTAGGAAGCCCTGATATAGCTTTTCCACGTATAAACAATATAAGATTTTGACTTTTACCGCCTTCTCTTACTCTTCTTATCGCCAGTGGTCTTGTTGAAAGAGGAGTGGGAACAGGTTGAACTGTATATCCCCCTTTAGCTAGAGTAATAGCTCATAGAGGAGGAGCTGTTGATCTAGCTATTTTTTCTCTTCACTTAGCCGGAGCGTCCTCTATTTTAGGAGCTGTAAATTTTATTTCTACTATTGTTAATATACGTAGGCCAGGTATAAGAATGGACCAAATACCTTTATTTGTTTGATCCATTCTTATTACTACTATTTTACTACTTTTATCCTTACCTGTGCTGGCTGGGGCAATCACTATGTTGCTTACTGATCGAAACTTAAATACTTCTTTTTTTGACCCTAGGGGAGGTGGTGACCCGATCCTATACCAACATCTATTT--------------------------------------------------------
>E_cyaneus_Bolshoy_Ushkaniy_BU9
---------GGCTAGAATAGTCGGAACATCTATAAGCGTAATTATTCGGTCTGAGTTAAGAGCCCCTGGTAATTTAATTGGAGATGACCAATTATATAATGTTATAGTAACAGCCCATGCTTTTGTTATAATTTTCTTTATAGTAATGCCTATCATAATTGGCGGATTTGGTAACTGGTTAGTCCCATTAATACTAGGAAGCCCTGATATAGCTTTTCCACGTATAAACAATATAAGATTTTGACTTTTACCGCCTTCTCTTACTCTTCTTATCGCCAGTGGTCTTGTTGAAAGAGGAGTGGGAACAGGTTGAACTGTATATCCCCCTTTAGCTAGAGTAATAGCTCATAGAGGAGGAGCTGTTGATCTAGCTATTTTTTCTCTTCACTTAGCCGGAGCGTCCTCTATTTTAGGAGCTGTAAATTTTATTTCTACTATTGTTAATATACGTAGGCCAGGTATAAGAATGGACCAAATACCTTTATTTGTTTGATCCATTCTTATTACTACTATTTTACTACTTTTATCCTTACCTGTGCTGGCTGGGGCAATCACTATGTTGCTTACTGATCGAAACTTAAATACTTCTTTTTTTGACCCTAGGGGAGGTGGTGACCCGATCCTATACCAACATCTATTT--------------------------------------------------------
>E_cyaneus_Bolshoy_Ushkaniy_BU10
---------GGCTAGAATAGTCGGAACATCTATAAGCGTAATTATTCGGTCTGAGTTAAGAGCCCCTGGTAATTTAATTGGAGATGACCAATTATATAATGTTATAGTAACAGCCCATGCTTTTGTTATAATTTTCTTTATAGTAATGCCTATCATAATTGGCGGATTTGGTAACTGGTTAGTCCCATTAATACTAGGAAGCCCTGATATAGCTTTTCCACGTATAAACAATATAAGATTTTGACTTTTACCGCCTTCTCTTACTCTTCTTATCGCCAGTGGTCTTGTTGAAAGAGGAGTGGGAACAGGTTGAACTGTATATCCCCCTTTAGCTAGAGTAATAGCTCATAGAGGAGGAGCTGTTGATCTAGCTATTTTTTCTCTTCACTTAGCCGGAGCGTCCTCTATTTTAGGAGCTGTAAATTTTATTTCTACTATTGTTAATATACGTAGGCCAGGTATAAGAATGGACCAAATACCTTTATTTGTTTGATCCATTCTTATTACTACTATTTTACTACTTTTATCCTTACCTGTGCTGGCTGGGGCAATCACTATGTTGCTTACTGATCGAAACTTAAATACTTCTTTTTTTGACCCTAGGGGAGGTGGTGATCCGATCCTATACCAACATCTATTT--------------------------------------------------------
>E_cyaneus_Bolshoy_Ushkaniy_BU11
---------GGCTAGAATAGTCGGAACATCTATAAGCGTAATTATTCGGTCTGAGTTAAGAGCCCCTGGTAATTTAATTGGAGATGACCAATTATATAATGTTATAGTAACAGCCCATGCTTTTGTTATAATTTTCTTTATAGTAATGCCTATCATAATTGGCGGATTTGGTAACTGGTTAGTCCCATTAATACTAGGAAGCCCTGATATAGCTTTTCCACGTATAAACAATATAAGATTTTGACTTTTACCGCCTTCTCTTACTCTTCTTATCGCCAGTGGTCTTGTTGAAAGAGGAGTGGGAACAGGTTGAACTGTATATCCCCCTTTAGCTAGAGTAATAGCTCATAGAGGAGGAGCTGTTGATCTAGCTATTTTTTCTCTTCACTTAGCCGGAGCGTCCTCTATTTTAGGAGCTGTAAATTTTATTTCTACTATTGTTAATATACGTAGGCCAGGTATAAGAATGGACCAAATACCTTTATTTGTTTGATCCATTCTTATTACTACTATTTTACTACTTTTATCCTTACCTGTGCTGGCTGGGGCAATCACTATGTTGCTTACTGATCGAAACTTAAATACTTCTTTTTTTGACCCTAGGGGAGGTGGTGACCCGATCCTATACCAACATCTATTT--------------------------------------------------------
>E_cyaneus_Bolshoy_Ushkaniy_BU12
---------GGCTAGAATAGTCGGAACATCTATAAGCGTAATTATTCGGTCTGAGTTAAGAGCCCCTGGTAATTTAATTGGAGATGACCAATTATATAATGTTATAGTAACAGCCCATGCTTTTGTTATAATTTTCTTTATAGTAATGCCTATCATAATTGGCGGATTTGGTAACTGGTTAGTCCCATTAATACTAGGAAGCCCTGATATAGCTTTTCCACGTATAAACAATATAAGATTTTGACTTTTACCGCCTTCTCTTACTCTTCTTATCGCCAGTGGTCTTGTTGAAAGAGGAGTGGGAACAGGTTGAACTGTATATCCCCCTTTAGCTAGAGTAATAGCTCATAGAGGAGGAGCTGTTGATCTAGCTATTTTTTCTCTTCACTTAGCCGGAGCGTCCTCTATTTTAGGAGCTGTAAATTTTATTTCTACTATTGTTAATATACGTAGGCCAGGTATAAGAATGGACCAAATACCTTTATTTGTTTGATCCATTCTTATTACTACTATTTTACTACTTTTATCCTTACCTGTGCTGGCTGGGGCAATCACTATGTTGCTTACTGATCGAAACTTAAATACTTCTTTTTTTGACCCTAGGGGAGGTGGTGACCCGATCCTATACCAACATCTATTT--------------------------------------------------------
>E_cyaneus_Kluevka_V1
---------GGCTAGAATAGTCGGAACATCTATAAGCGTAATTATTCGGTCTGAGTTAAGAGCTCCTGGTAATTTAATTGGAGATGACCAATTATATAACGTTATAGTAACAGCCCATGCTTTTGTTATAATTTTCTTTATAGTAATGCCTATCATAATTGGCGGATTTGGTAACTGGTTAGTCCCATTAATACTAGGAAGCCCTGATATAGCTTTTCCACGTATAAACAATATAAGATTTTGACTTTTACCGCCTTCTCTTACTCTTCTTATCGCCAGTGGTCTTGTTGAAAGAGGAGTGGGAACAGGCTGAACTGTATATCCCCCTTTAGCTAGAGTAATAGCTCATAGAGGAGGAGCTGTTGATCTAGCTATTTTTTCTCTTCACTTAGCCGGAGCGTCCTCTATTTTAGGAGCTGTAAATTTTATTTCTACTATTGTTAATATACGTAGGCCAGGTATAAGAATGGATCAAATACCTTTATTTGTTTGGTCCATTCTTATTACTACTATTTTACTACTTTTATCCTTACCTGTGCTGGCTGGGGCAATCACTATGTTGCTTACTGACCGAAACTTAAATACTTCTTTTTTTGATCCTAGGGGGGGTGGTGACCCGATCCTATACCAACATCTATTT--------------------------------------------------------
>E_cyaneus_Kluevka_V2
---------GGCTAGAATAGTCGGAACATCTATAAGCGTAATTATTCGGTCTGAGTTAAGAGCTCCTGGTAATTTAATTGGAGATGACCAATTATATAACGTTATAGTAACAGCCCATGCTTTTGTTATAATTTTCTTTATAGTAATGCCTATCATAATTGGCGGATTTGGTAACTGGTTAGTCCCATTAATACTAGGAAGCCCTGATATAGCTTTTCCACGTATAAACAATATAAGATTTTGACTTTTACCGCCTTCTCTTACTCTTCTTATCGCCAGTGGTCTTGTTGAAAGAGGAGTGGGAACAGGTTGAACTGTATATCCCCCTTTAGCTAGAGTAATAGCTCATAGAGGAGGAGCTGTTGATCTAGCTATTTTTTCTCTTCACTTAGCCGGAGCGTCCTCTATTTTAGGAGCTGTAAATTTTATTTCTACTATTGTTAATATACGTAGGCCAGGTATAAGAATGGATCAAATACCTTTATTTGTTTGATCCATTCTTATTACTACTATTTTACTACTTTTATCCTTACCTGTGCTGGCTGGGGCAATCACTATGTTGCTTACTGATCGAAACTTAAATACTTCTTTTTTTGATCCTAGGGGGGGTGGTGACTCGATCCTATACCAACATCTATTT--------------------------------------------------------
>E_cyaneus_Kluevka_V3
---------GGCTAGAATAGTCGGAACATCTATAAGCGTAATTATTCGATCTGAGTTAAGAGCTCCTGGTAATTTAATTGGAGATGACCAATTATATAACGTTATAGTAACAGCCCATGCTTTTGTTATAATTTTCTTTATAGTAATGCCTATCATAATTGGCGGATTTGGTAACTGGTTAGTCCCATTAATACTAGGAAGCCCTGATATAGCTTTTCCACGTATAAACAATATAAGATTTTGACTTTTACCGCCTTCTCTTACTCTCCTTATCGCCAGTGGTCTTGTTGAAAGAGGAGTGGGAACAGGTTGAACTGTATATCCCCCTTTAGCTAGAGTAATAGCTCATAGAGGAGGAGCTGTTGATCTAGCTATTTTTTCTCTTCACTTAGCCGGAGCGTCCTCTATTTTAGGAGCTGTAAATTTTATTTCTACTATTGTTAATATACGTAGGCCAGGTATAAGAATGGACCAAATACCTTTATTTGTTTGATCCATTCTTATTACTACTATTTTACTACTTTTATCCTTACCTGTGCTGGCTGGGGCAATCACTATGTTGCTTACTGATCGAAACTTAAATACTTCTTTTTTTGATCCTAGGGGGGGTGGTGACCCGATCCTATACCAACATCTATTT--------------------------------------------------------
>E_cyaneus_Kluevka_V5
---------GGCTAGAATAGTCGGAACATCTATAAGCGTAATTATTCGGTCTGAGTTAAGAGCTCCTGGTAATTTAATTGGAGATGACCAATTATATAACGTTATAGTAACAGCCCATGCTTTTGTTATAATTTTCTTTATAGTAATGCCTATTATAATTGGCGGATTTGGTAACTGGTTAGTCCCATTAATACTAGGAAGCCCTGATATAGCTTTTCCACGTATAAACAATATAAGATTTTGACTTTTACCGCCTTCTCTTACTCTTCTTATCGCCAGTGGTCTTGTTGAAAGAGGAGTGGGAACAGGTTGAACTGTATATCCCCCTTTAGCTAGAGTAATAGCTCATAGAGGAGGAGCTGTTGATCTAGCTATTTTTTCTCTTCACTTAGCCGGAGCATCCTCTATTTTAGGAGCTGTAAATTTTATTTCTACTATTGTTAATATACGTAGGCCAGGTATAAGAATGGACCAAATACCTTTATTTGTTTGGTCCATTCTTATTACTACTATTTTACTACTTCTATCCTTACCTGTACTGGCTGGAGCAATCACTATGTTGCTTACTGACCGAAACTTAAATACTTCTTTTTTTGACCCTAGGGGAGGTGGTGACCCAATCCTATACCAACATCTATTT--------------------------------------------------------
>E_cyaneus_Kluevka_V6
---------GGCTAGAATAGTCGGAACATCTATAAGCGTAATTATTCGGTCTGAGTTAAGAGCTCCTGGTAATTTAATTGGAGATGACCAATTATATAACGTTATAGTAACAGCCCATGCTTTTGTTATAATTTTCTTTATAGTAATGCCTATCATAATTGGCGGATTTGGTAACTGGTTAGTCCCATTAATACTAGGAAGCCCTGATATAGCTTTTCCACGTATAAACAATATAAGATTTTGACTTTTACCGCCTTCTCTTACTCTTCTTATCGCCAGTGGTCTTGTTGAAAGAGGAGTGGGAACAGGTTGAACTGTATATCCCCCTTTAGCTAGAGTAATAGCTCATAGAGGAGGAGCTGTTGATCTAGCTATTTTTTCTCTTCACTTAGCCGGAGCGTCCTCTATTTTAGGAGCTGTAAATTTTATTTCTACTATTGTTAATATACGTAGGCCAGGTATAAGAATGGATCAAATACCTTTATTTGTTTGATCCATTCTTATTACTACTATTTTACTACTTTTATCCTTACCTGTGCTGGCTGGGGCAATCACTATGTTGCTTACTGATCGAAACTTAAATACTTCTTTTTTTGATCCTAGGGGGGGTGGTGACCCGATCCTATACCAACATCTATTT--------------------------------------------------------
>E_cyaneus_Kluevka_V7
---------GGCTAGAATAGTCGGAACATCTATAAGCGTAATTATTCGGTCTGAGTTAAGAGCTCCTGGTAATTTAATTGGAGATGACCAATTATATAACGTTATAGTAACAGCCCATGCTTTTGTTATAATTTTCTTTATAGTAATGCCTATCATAATTGGCGGATTTGGTAACTGGTTAGTCCCATTAATACTAGGAAGCCCTGATATAGCTTTTCCACGTATAAACAATATAAGATTTTGACTTTTACCGCCTTCTCTTACTCTTCTTATCGCCAGTGGTCTTGTTGAAAGAGGAGTGGGAACAGGTTGAACTGTATATCCCCCTTTAGCTAGAGTAATAGCTCATAGAGGAGGAGCTGTTGATCTAGCTATTTTTTCTCTTCACTTAGCCGGAGCGTCCTCTATTTTAGGAGCTGTAAATTTTATTTCTACTATTGTTAATATACGTAGGCCAGGTATAAGAATGGATCAAATACCTTTATTTGTTTGATCCATTCTTATTACTACTATTTTACTACTTTTATCCTTACCTGTGCTGGCTGGGGCAATCACTATGTTGCTTACTGATCGAAACTTAAATACTTCTTTTTTTGATCCTAGGGGAGGTGGTGACCCGATCCTATACCAACATCTATTT--------------------------------------------------------
>E_cyaneus_Kluevka_V8
---------GGCTAGAATAGTCGGAACATCTATAAGCGTAATTATTCGGTCTGAGTTAAGAGCTCCTGGTAATTTAATTGGAGATGACCAATTATATAACGTTATAGTAACAGCCCATGCTTTTGTTATAATTTTCTTTATAGTAATGCCTATCATAATTGGCGGATTTGGTAACTGGTTAGTCCCATTAATACTAGGAAGCCCTGATATAGCTTTTCCACGTATAAACAATATAAGATTTTGACTTTTACCGCCTTCTCTTACTCTTCTTATCGCCAGTGGTCTTGTTGAAAGAGGAGTGGGAACAGGTTGAACTGTATATCCCCCTTTAGCTAGAGTAATAGCTCATAGAGGAGGAGCTGTTGATCTAGCTATTTTTTCTCTTCACTTAGCCGGAGCGTCCTCTATTTTAGGAGCTGTAAATTTTATTTCTACTATTGTTAATATACGTAGGCCAGGTATAAGAATGGATCAAATACCTTTATTTGTTTGGTCCATTCTTATTACTACTATTTTACTACTTTTATCCTTACCTGTGCTGGCTGGGGCAATCACTATGTTGCTTACTGATCGAAACTTAAATACTTCTTTTTTTGATCCTAGGGGGGGTGGTGACCCGATCCTATACCAACATCTATTT--------------------------------------------------------
>E_cyaneus_Kluevka_V9
---------GGCTAGAATAGTCGGAACATCTATAAGCGTAATTATTCGGTCTGAGTTAAGAGCTCCTGGTAATTTAATTGGAGATGACCAATTATATAACGTTATAGTAACAGCCCATGCTTTTGTTATAATTTTCTTTATAGTAATGCCTATCATAATTGGCGGATTTGGTAACTGGTTAGTCCCATTAATACTAGGAAGCCCTGATATAGCTTTTCCACGTATAAACAATATAAGATTTTGACTTTTACCGCCTTCTCTTACTCTTCTTATCGCCAGTGGTCTTGTTGAAAGAGGAGTGGGAACAGGTTGAACTGTATATCCCCCTTTAGCTAGAGTAATAGCTCATAGAGGAGGAGCTGTTGATCTAGCTATTTTTTCTCTTCACTTAGCCGGAGCGTCCTCTATTTTAGGAGCTGTAAATTTTATTTCTACTATTGTTAATATACGTAGGCCAGGTATAAGAATGGATCAAATACCTTTATTTGTTTGGTCCATTCTTATTACTACTATTTTACTACTTTTATCCTTACCTGTGCTGGCTGGGGCAATCACTATGTTGCTTACTGATCGAAACTTAAATACTTCTTTTTTTGATCCTAGGGGGGGTGGTGACCCGATCCTATACCAACATCTATTT--------------------------------------------------------
>E_cyaneus_Kotelnikovskyi_N3
---------GGCTAGAATAGTCGGAACATCTATAAGCGTAATTATTCGGTCTGAGTTAAGAGCCCCTGGTAATTTAATTGGAGATGACCAATTATATAACGTTATAGTAACAGCCCATGCTTTTGTTATAATTTTCTTTATAGTAATGCCTATCATAATTGGCGGATTTGGTAACTGGTTAGTCCCATTAATACTAGGAAGCCCTGACATAGCTTTTCCACGTATAAACAATATAAGATTTTGACTTTTACCACCTTCTCTTACTCTTCTTATCGCCAGTGGTCTTGTTGAAAGAGGAGTGGGAACAGGTTGAACTGTATATCCCCCTTTAGCTAGAGTAATAGCTCATAGAGGAGGAGCTGTTGATCTAGCTATTTTTTCTCTTCACTTAGCCGGAGCGTCCTCTATTTTAGGAGCTGTAAATTTTATTTCTACTATTGTTAATATACGTAGGCCAGGTATAAGAATGGACCAAATACCTTTATTTGTTTGATCCATTCTTATTACTACTATTTTACTACTTTTATCCTTACCTGTGCTGGCTGGGGCAATCACTATGTTGCTTACTGATCGAAACTTAAATACTTCTTTTTTTGACCCTAGGGGAGGTGGTGACCCGATCCTATACCAACATCTATTT--------------------------------------------------------
>E_cyaneus_Kotelnikovskyi_N4
---------GGCTAGAATAGTCGGAACATCTATAAGCGTAATTATTCGGTCTGAGTTAAGAGCCCCTGGTAATTTAATTGGAGATGACCAATTATATAACGTTATAGTAACAGCCCATGCTTTTGTTATAATTTTCTTTATAGTAATGCCTATCATAATTGGCGGATTTGGTAACTGGTTAGTCCCATTAATACTAGGAAGCCCTGACATAGCTTTTCCACGTATAAACAATATAAGATTTTGACTTTTACCACCTTCTCTTACTCTTCTTATCGCCAGTGGTCTTGTTGAAAGAGGAGTGGGAACAGGTTGAACTGTATATCCCCCTTTAGCTAGAGTAATAGCTCATAGAGGAGGAGCTGTTGATCTAGCTATTTTTTCTCTTCACTTAGCCGGAGCGTCCTCTATTTTAGGAGCTGTAAATTTTATTTCTACTATTGTTAATATACGTAGGCCAGGTATAAGAATGGACCAAATACCTTTATTTGTTTGATCCATTCTTATTACTACTATTTTACTACTTTTATCCTTACCTGTGCTGGCTGGGGCAATCACTATGTTGCTTACTGATCGAAACTTAAATACTTCTTTTTTTGACCCTAGGGGAGGTGGTGACCCGATCCTATACCAACATCTATTT--------------------------------------------------------
>E_cyaneus_Kotelnikovskyi_N6
---------GGCTAGAATAGTCGGAACATCTATAAGCGTAATTATTCGGTCTGAGTTAAGAGCCCCTGGTAATTTAATTGGAGATGACCAATTATATAACGTTATAGTAACAGCCCATGCTTTTGTTATAATTTTCTTTATAGTAATGCCTATCATAATTGGCGGATTTGGTAACTGGTTAGTCCCATTAATACTAGGAAGCCCTGACATAGCTTTTCCACGTATAAACAATATAAGATTTTGACTTTTACCACCTTCTCTTACTCTTCTTATCGCCAGTGGTCTTGTTGAAAGAGGAGTGGGAACAGGTTGAACTGTATATCCCCCTTTAGCTAGAGTAATAGCTCATAGAGGAGGAGCTGTTGATCTAGCTATTTTTTCTCTTCACTTAGCCGGAGCGTCCTCTATTTTAGGAGCTGTAAATTTTATTTCTACTATTGTTAATATACGTAGGCCAGGTATAAGAATGGACCAAATACCTTTATTTGTTTGATCCATTCTTATTACTACTATTTTACTACTTTTATCCTTACCTGTGCTGGCTGGGGCAATCACTATGTTGCTTACTGATCGAAACTTAAATACTTCTTTTTTTGACCCTAGGGGAGGTGGTGACCCGATCCTATACCAACATCTATTT--------------------------------------------------------
>E_cyaneus_Listvyanka_Y1
---------GGCTAGAATAGTCGGAACATCTATAAGCGTAATTATTCGGTCTGAGTTAAGGGCTCCTGGTAATTTAATTGGAGATGACCAATTATATAACGTTATAGTAACAGCCCATGCTTTTGTTATAATTTTCTTTATAGTAATGCCTATCATAATTGGCGGATTTGGTAACTGGTTAGTCCCATTAATACTAGGAAGTCCTGATATAGCTTTTCCACGTATAAACAATATAAGATTTTGACTTTTACCGCCTTCTCTTACTCTTCTTATCGCCAGTGGTCTTGTTGAAAGAGGAGTGGGAACAGGTTGAACTGTATACCCCCCTTTAGCTAGAGTAATAGCTCATAGAGGAGGAGCTGTTGATCTAGCTATTTTTTCTCTTCACTTAGCCGGAGCGTCCTCTATTTTAGGAGCTGTAAATTTTATTTCTACTATTGTTAATATACGTAGGCCAGGTATAAGAATGGACCAAATACCTTTATTTGTTTGATCCATTCTTATTACTACTATTTTACTACTTTTATCCTTACCTGTACTGGCTGGGGCAATCACTATGTTGCTTACTGATCGAAACTTAAATACTTCTTTTTTTGACCCTAGTGGAGGTGGTGACCCAATCCTATACCAACATCTATTT--------------------------------------------------------
>E_cyaneus_Listvyanka_Y2
---------GGCTAGAATAGTCGGAACATCTATAAGCGTAATTATTCGGTCTGAGTTAAGGGCTCCTGGTAATTTAATTGGAGATGACCAATTATATAACGTTATAGTAACAGCCCATGCTTTTGTTATAATTTTCTTTATAGTAATGCCTATCATAATTGGCGGATTTGGTAACTGGTTAGTCCCATTAATACTAGGAAGTCCTGATATAGCTTTTCCACGTATAAACAATATAAGATTTTGACTTTTACCGCCTTCTCTTACTCTTCTTATCGCCAGTGGTCTTGTTGAAAGAGGAGTGGGAACAGGTTGAACTGTATACCCCCCTTTAGCTAGAGTAATAGCTCATAGAGGAGGAGCTGTTGATCTAGCTATTTTTTCTCTTCACTTAGCCGGAGCGTCCTCTATTTTAGGAGCTGTAAATTTTATTTCTACTATTGTTAATATACGTAGGCCAGGTATAAGAATGGACCAAATACCTTTATTTGTTTGATCCATTCTTATTACTACTATTTTACTACTTTTATCCTTACCTGTACTGGCTGGGGCAATCACTATGTTGCTTACTGATCGAAACTTAAATACTTCTTTTTTTGACCCTAGTGGAGGTGGTGACCCAATCCTATACCAACATCTATTT--------------------------------------------------------
>E_cyaneus_Listvyanka_Y7
---------GGCTAGAATAGTCGGAACATCTATAAGCGTAATTATTCGGTCTGAGTTAAGGGCTCCTGGTAATTTAATTGGAGATGACCAATTATATAACGTTATAGTAACAGCCCATGCTTTTGTTATAATTTTCTTTATAGTAATGCCTATCATAATTGGCGGATTTGGTAACTGGTTAGTCCCATTAATACTAGGAAGTCCTGATATAGCTTTTCCACGTATAAACAATATAAGATTTTGACTTTTACCGCCTTCTCTTACTCTTCTTATCGCCAGTGGTCTTGTTGAAAGAGGAGTGGGAACAGGTTGAACTGTATACCCCCCTTTAGCTAGAGTAATAGCTCATAGAGGAGGAGCTGTTGATCTAGCTATTTTTTCTCTTCACTTAGCCGGAGCGTCCTCTATTTTAGGAGCTGTAAATTTTATTTCTACTATTGTTAATATACGTAGGCCAGGTATAAGAATGGACCAAATACCTTTATTTGTTTGATCCATTCTTATTACTACTATTTTACTACTTTTATCCTTACCTGTACTGGCTGGGGCAATCACTATGTTGCTTACTGATCGAAACTTAAATACTTCTTTTTTTGACCCTAGTGGAGGTGGTGACCCAATCCTATACCAACATCTATTT--------------------------------------------------------
>E_cyaneus_Listvyanka_Y10
---------GGCTAGAATAGTCGGAACATCTATAAGCGTAATTATTCGGTCTGAGTTAAGGGCTCCTGGTAATTTAATTGGAGATGACCAATTATATAACGTTATAGTAACAGCCCATGCTTTTGTTATAATTTTCTTTATAGTAATGCCTATCATAATTGGCGGATTTGGTAACTGGTTAGTCCCATTAATACTAGGAAGTCCTGATATAGCTTTTCCACGTATAAACAATATAAGATTTTGACTTTTACCGCCTTCTCTTACTCTTCTTATCGCCAGTGGTCTTGTTGAAAGAGGAGTGGGAACAGGTTGAACTGTATACCCCCCTTTAGCTAGAGTAATAGCTCATAGAGGAGGAGCTGTTGATCTAGCTATTTTTTCTCTTCACTTAGCCGGAGCGTCCTCTATTTTAGGAGCTGTAAATTTTATTTCTACTATTGTTAATATACGTAGGCCAGGTATAAGAATGGACCAAATACCTTTATTTGTTTGATCCATTCTTATTACTACTATTTTACTACTTTTATCCTTACCTGTACTGGCTGGGGCAATCACTATGTTGCTTACTGATCGAAACTTAAATACTTCTTTTTTTGACCCTAGTGGAGGTGGTGACCCAATCCTATACCAACATCTATTT--------------------------------------------------------
>E_cyaneus_Listvyanka_Y12
---------GGCTAGAATAGTCGGAACATCTATAAGCGTAATTATTCGGTCTGAGTTAAGGGCTCCTGGTAATTTAATTGGAGATGACCAATTATATAACGTTATAGTAACAGCCCATGCTTTTGTTATAATTTTCTTTATAGTAATGCCTATCATAATTGGCGGATTTGGTAACTGGTTAGTCCCATTAATACTAGGAAGTCCTGATATAGCTTTTCCACGTATAAACAATATAAGATTTTGACTTTTACCGCCTTCTCTTACTCTTCTTATCGCCAGTGGTCTTGTTGAAAGAGGAGTGGGAACAGGTTGAACTGTATACCCCCCTTTAGCTAGAGTAATAGCTCATAGAGGAGGAGCTGTTGATCTAGCTATTTTTTCTCTTCACTTAGCCGGAGCGTCCTCTATTTTAGGAGCTGTAAATTTTATTTCTACTATTGTTAATATACGTAGGCCAGGTATAAGAATGGACCAAATACCTTTATTTGTTTGATCCATTCTTATTACTACTATTTTACTACTTTTATCCTTACCTGTACTGGCTGGGGCAATCACTATGTTGCTTACTGATCGAAACTTAAATACTTCTTTTTTTGACCCTAGTGGAGGTGGTGACCCAATCCTATACCAACATCTATTT--------------------------------------------------------
>E_cyaneus_Listvyanka_Y18
---------GGCTAGAATAGTCGGAACATCTATAAGCGTAATTATTCGGTCTGAGTTAAGGGCTCCTGGTAATTTAATTGGAGATGACCAATTATATAACGTTATAGTAACAGCCCATGCTTTTGTTATAATTTTCTTTATAGTAATGCCTATCATAATTGGCGGATTTGGTAACTGGTTAGTCCCATTAATACTAGGAAGTCCTGATATAGCTTTTCCACGTATAAACAATATAAGATTTTGACTTTTACCGCCTTCTCTTACTCTTCTTATCGCCAGTGGTCTTGTTGAAAGAGGAGTGGGAACAGGTTGAACTGTATACCCCCCTTTAGCTAGAGTAATAGCTCATAGAGGAGGAGCTGTTGATCTAGCTATTTTTTCTCTTCACTTAGCCGGAGCGTCCTCTATTTTAGGAGCTGTAAATTTTATTTCTACTATTGTTAATATACGTAGGCCAGGTATAAGAATGGACCAAATACCTTTATTTGTTTGATCCATTCTTATTACTACTATTTTACTACTTTTATCCTTACCTGTACTGGCTGGGGCAATCACTATGTTGCTTACTGATCGAAACTTAAATACTTCTTTTTTTGACCCTAGTGGAGGTGGTGACCCAATCCTATACCAACATCTATTT--------------------------------------------------------
>E_cyaneus_Maloe_More_2012_2M4
---------GGCTAGAATAGTCGGAACATCTATAAGCGTAATTATTCGGTCTGAGTTAAGAGCTCCTGGTAATTTAATTGGAGATGACCAATTATATAATGTTATAGTAACAGCCCATGCTTTTGTTATAATTTTCTTTATAGTAATGCCTATCATAATTGGAGGATTTGGTAACTGGTTAGTCCCATTAATACTAGGAAGCCCTGATATAGCTTTTCCACGTATAAACAATATAAGATTTTGACTTTTACCGCCTTCTCTTACTCTTCTTATCGCCAGTGGTCTTGTTGAAAGAGGAGTGGGAACAGGTTGAACTGTATATCCCCCTTTAGCTAGAGTAATAGCTCATAGAGGAGGAGCTGTTGATCTAGCTATTTTTTCTCTTCACTTAGCCGGAGCGTCCTCTATTTTAGGAGCTGTAAATTTTATTTCTACTATTGTTAATATACGTAGGCCAGGTATAAGAATGGACCAAATACCTTTATTTGTTTGATCCATTCTTATTACTACTATTTTACTACTTTTATCCTTACCTGTGCTGGCTGGGGCAATCACTATGTTGCTTACTGATCGAAACTTAAATACTTCTTTTTTTGACCCTAGGGGAGGTGGTGACCCGATCCTATACCAACATCTATTT--------------------------------------------------------
>E_cyaneus_Maloe_More_2012_2M5
---------GGCTAGAATAGTCGGAACATCTATAAGCGTAATTATTCGGTCTGAGTTAAGGGCTCCTGGTAATTTAATTGGAGATGACCAATTATATAACGTTATAGTAACAGCCCATGCTTTTGTTATAATTTTCTTTATAGTAATGCCTATCATAATTGGCGGATTTGGTAACTGGTTAGTCCCATTAATACTAGGAAGTCCTGATATAGCTTTTCCACGTATAAACAATATAAGATTTTGACTTTTACCACCTTCTCTTACTCTTCTTATCGCCAGTGGTCTTGTTGAAAGAGGAGTGGGAACAGGTTGAACTGTATACCCCCCTTTAGCTAGAGTAATAGCTCATAGAGGAGGAGCTGTTGATCTAGCTATTTTTTCTCTTCACTTAGCCGGAGCGTCCTCTATTTTAGGAGCTGTAAATTTTATTTCTACTATTGTTAATATACGTAGGCCAGGTATAAGAATGGACCAAATACCTTTATTTGTTTGATCCATTCTTATTACTACTATTTTACTACTTTTATCCTTACCTGTACTGGCTGGGGCAATCACTATGTTGCTTACTGATCGAAACTTAAATACTTCTTTTTTTGACCCTAGTGGAGGTGGTGACCCAATCCTATACCAACATCTATTT--------------------------------------------------------
>E_cyaneus_Maloe_More_2012_2M9
---------GGCTAGAATAGTCGGAACATCTATAAGCGTAATTATTCGGTCTGAGTTAAGGGCTCCTGGTAATTTAATTGGAGATGACCAATTATATAACGTTATAGTAACAGCCCATGCTTTTGTTATAATTTTCTTTATAGTAATGCCTATCATAATTGGCGGATTTGGTAACTGGTTAGTCCCATTAATACTAGGGAGTCCTGATATAGCTTTTCCACGTATAAACAATATAAGATTTTGACTTTTACCGCCTTCTCTTACTCTTCTTATCGCCAGTGGTCTTGTTGAAAGAGGAGTGGGAACAGGTTGAACTGTATACCCCCCTTTAGCTAGAGTAATAGCTCATAGAGGAGGAGCTGTTGATCTAGCTATTTTTTCTCTTCACTTAGCCGGAGCGTCCTCTATTTTAGGAGCTGTAAATTTTATTTCTACTATTGTAAATATACGTAGGCCAGGTATAAGAATGGACCAAATACCTTTATTTGTTTGATCCATTCTTATTACTACTATTTTACTACTTTTATCCTTACCTGTACTGGCCGGGGCAATCACTATGTTGCTTACTGATCGAAACTTAAATACTTCTTTTTTTGACCCTAGTGGAGGTGGTGACCCAATCCTATACCAACATCTATTT--------------------------------------------------------
>E_cyaneus_Maloe_More_2012_2M11
---------GGCTAGAATAGTCGGGACATCTATAAGCGTAATTATTCGGTCTGAGTTAAGGGCTCCTGGTAATTTAATTGGAGATGACCAATTATATAACGTTATAGTAACAGCCCATGCTTTTGTTATAATTTTCTTTATAGTAATGCCTATCATAATTGGCGGATTTGGTAACTGGTTAGTCCCATTAATACTAGGGAGTCCTGATATAGCTTTTCCACGTATAAACAATATAAGATTTTGACTTTTACCGCCTTCTCTTACTCTTCTTATCGCCAGTGGTCTTGTTGAAAGAGGAGTGGGAACAGGTTGAACTGTATACCCCCCTTTAGCTAGAGTAATAGCTCATAGAGGAGGAGCTGTTGATCTAGCTATTTTTTCTCTTCACTTAGCCGGAGCGTCCTCTATTTTAGGAGCTGTAAATTTTATTTCTACTATTGTTAATATACGTAGGCCAGGTATAAGAATGGACCAAATACCTTTATTTGTTTGATCCATTCTTATTACTACTATTTTACTACTTTTATCCTTACCTGTACTGGCTGGGGCAATCACTATGTTGCTTACTGACCGAAACTTAAATACTTCTTTTTTTGACCCTAGCGGAGGTGGTGACCCGATCCTATACCAACATCTATTT--------------------------------------------------------
>E_cyaneus_Maloe_More_2012_2M13
---------GGCTAGAATAGTCGGAACATCTATAAGCGTAATTATTCGGTCTGAGTTAAGGGCTCCTGGTAATTTAATTGGAGACGACCAATTATATAATGTTATGGTAACAGCCCATGCTTTTGTTATAATTTTCTTTATAGTAATGCCTATCATAATTGGCGGATTTGGTAACTGGTTAGTCCCATTAATACTAGGAAGACCTGATATAGCTTTTCCACGTATAAACAATATAAGATTTTGACTTTTACCTCCTTCTCTTACTCTTCTTATCGCCAGTGGTCTTGTTGAAAGAGGAGTGGGAACAGGTTGAACTGTATACCCTCCTTTAGCTAGAGTAATAGCTCATAGAGGAGGAGCTGTTGATCTAGCTATTTTTTCTCTTCACTTAGCCGGAGCGTCCTCTATTTTAGGAGCTGTAAATTTTATTTCTACTATTGTTAATATACGTAGGCCAGGTATAAGAATGGACCAAATACCTTTATTTGTTTGATCCATTCTTATTACTACTATTTTATTACTTTTATCCTTACCTGTACTGGCTGGGGCAATCACTATGTTGCTTACTGATCGAAACTTAAATACTTCTTTTTTTGACCCTAGTGGAGGTGGTGATCCAATCCTATACCAACATCTATTT--------------------------------------------------------
>E_cyaneus_Maloe_More_2012_2M14
---------GGCTAGAATAGTCGGAACATCTATAAGCGTAATTATTCGGTCTGAGTTAAGGGCTCCTGGTAATTTAATTGGAGATGACCAATTATATAACGTTATAGTAACAGCCCATGCTTTTGTTATAATTTTCTTTATAGTAATGCCTATCATAATTGGCGGATTTGGTAATTGGTTAGTCCCATTAATACTAGGAAGTCCTGATATAGCTTTTCCACGTATAAACAATATAAGATTTTGACTTTTACCGCCTTCTCTTACTCTTCTTATCGCCAGTGGTCTTGTTGAAAGAGGAGTGGGAACAGGTTGAACTGTATACCCCCCTTTAGCTAGAGTAATAGCTCATAGAGGAGGAGCTGTTGATCTAGCTATTTTTTCTCTTCACTTAGCCGGAGCGTCCTCTATTTTAGGAGCTGTAAATTTTATTTCTACTATTGTTAATATACGTAGGCCAGGTATAAGAATGGACCAAATACCTTTATTTGTTTGATCCATTCTTATTACTACTATTTTACTACTTTTATCCTTACCTGTACTAGCTGGGGCAATCACTATGTTGCTTACTGATCGAAACTTAAATACTTCTTTTTTTGACCCTAGTGGAGGTGGTGACCCAATCCTATACCAACATCTATTT--------------------------------------------------------
>E_cyaneus_Maloe_More_2012_2M15
---------GGCTAGAATAGTCGGAACATCTATAAGCGTAATTATTCGGTCTGAGTTAAGGGCTCCTGGTAATTTAATTGGAGATGACCAATTATATAACGTTATAGTAACAGCCCATGCTTTTGTTATAATTTTCTTTATAGTAATGCCTATCATAATTGGCGGATTTGGTAACTGGTTAGTCCCATTAATACTAGGAAGTCCTGATATAGCTTTTCCACGTATAAACAATATAAGATTTTGACTTTTACCGCCTTCTCTTACTCTTCTTATCGCCAGTGGTCTTGTTGAAAGAGGAGTGGGAACAGGTTGAACTGTTTACCCCCCTTTAGCTAGAGTAATAGCTCATAGAGGAGGAGCTGTTGATCTAGCTATTTTTTCTCTTCACTTAGCCGGAGCGTCCTCTATTTTAGGAGCTGTAAATTTTATTTCTACTATTGTTAATATACGTAGGCCAGGTATAAGAATGGACCAAATACCTTTATTTGTTTGATCCATTCTTATTACTACTATTTTACTACTTTTATCCTTACCTGTACTGGCTGGGGCAATCACTATGTTGCTTACTGATCGAAACTTAAATACTTCTTTTTTTGACCCTAGTGGAGGTGGTGACCCAATCCTATACCAACATCTATTT--------------------------------------------------------
>E_cyaneus_Maloe_More_2012_2M16
---------GGCTAGAATAGTCGGAACATCTATAAGCGTAATTATTCGGTCTGAGTTAAGAGCTCCTGGTAATTTAATTGGAGATGACCAATTATATAACGTTATAGTAACAGCCCATGCTTTTGTTATAATTTTCTTTATAGTAATGCCTATCATAATTGGCGGATTTGGTAACTGGTTAGTCCCATTAATACTAGGGAGCCCTGATATAGCTTTTCCACGTATAAACAATATAAGATTTTGACTTTTACCGCCTTCTCTTACTCTTCTTATCGCCAGTGGTCTTGTTGAAAGAGGAGTGGGAACAGGTTGAACTGTATATCCCCCTTTAGCTAGAGTAATAGCTCATAGAGGAGGAGCTGTTGATCTAGCTATTTTTTCTCTTCACTTAGCCGGAGCGTCCTCTATTTTAGGAGCTGTAAATTTTATTTCTACTATTGTTAATATACGTAGGCCAGGTATAAGAATGGATCAAATACCTTTATTTGTTTGATCCATTCTTATTACTACTATTTTACTACTTTTATCCTTACCTGTGCTGGCTGGGGCAATCACTATGTTGCTTACTGATCGAAACTTAAATACTTCTTTTTTTGACCCTAGGGGAGGTGGTGACCCGATCCTATACCAACATCTATTT--------------------------------------------------------
>E_cyaneus_Maloe_More_2013_3M1
---------GGCTAGAATAGTCGGAACATCTATAAGCGTAATTATTCGGTCTGAGTTAAGGGCTCCTGGTAATTTAATTGGAGATGACCAATTATATAACGTTATAGTAACAGCCCATGCTTTTGTTATAATTTTCTTTATAGTAATGCCTATCATAATTGGCGGATTTGGTAACTGGTTAGTCCCATTAATACTAGGAAGTCCTGATATAGCTTTTCCACGTATAAACAATATAAGATTTTGACTTTTACCGCCTTCTCTTACTCTTCTTATCGCCAGTGGTCTTGTTGAAAGAGGAGTGGGAACAGGTTGAACTGTCTATCCCCCTTTAGCTAGAGTAATAGCTCATAGAGGAGGGGCTGTTGATCTAGCTATTTTTTCTCTTCACTTAGCCGGAGCGTCCTCTATTTTAGGAGCTGTAAATTTTATTTCTACTATTGTTAATATACGTAGGCCAGGTATAAGAATGGACCAAATACCTTTATTTGTTTGATCCATTCTTATTACTACTATTTTACTACTTTTATCCTTACCTGTATTGGCTGGGGCAATCACTATGTTGCTTACTGATCGAAACTTAAATACTTCTTTTTTTGACCCTAGTGGAGGTGGTGACCCAATCCTATACCAACATCTATTT--------------------------------------------------------
>E_cyaneus_Maloe_More_2013_3M2
---------GGCTAGAATAGTCGGAACATCTATAAGCGTAATTATTCGGTCTGAGTTAAGGGCTCCTGGTAATTTAATTGGAGATGACCAATTATATAACGTTATAGTAACAGCCCATGCTTTTGTTATAATTTTCTTTATAGTAATGCCTATCATAATTGGCGGATTTGGTAATTGGTTAGTCCCATTAATACTAGGAAGTCCTGATATAGCTTTTCCACGTATAAACAATATAAGATTTTGACTTTTACCGCCTTCTCTTACTCTTCTTATCGCCAGTGGTCTTGTTGAAAGAGGAGTGGGAACAGGTTGAACTGTATACCCCCCTTTAGCTAGAGTAATAGCTCATAGAGGAGGAGCTGTTGATCTAGCTATTTTTTCTCTTCACTTAGCCGGAGCGTCCTCTATTTTAGGAGCTGTAAATTTTATTTCTACTATTGTTAATATACGTAGGCCAGGTATAAGAATGGACCAAATACCTTTATTTGTTTGATCCATTCTTATTACTACTATTTTACTACTTTTATCCTTACCTGTACTAGCTGGGGCAATCACTATGTTGCTTACTGATCGAAACTTAAATACTTCTTTTTTTGACCCTAGTGGAGGTGGTGACCCAATCCTATACCAACATCTATTT--------------------------------------------------------
>E_cyaneus_Maloe_More_2013_3M3
---------GGCTAGAATAGTCGGAACATCTATAAGCGTAATTATTCGGTCTGAGTTAAGAGCTCCTGGTAATTTAATTGGAGATGACCAATTATATAACGTTATAGTAACAGCCCATGCTTTTGTTATAATTTTCTTTATAGTAATGCCTATCATAATTGGCGGATTTGGTAACTGGTTAGTCCCATTAATACTAGGAAGCCCTGACATAGCTTTTCCACGTATAAACAATATAAGATTTTGACTTTTACCGCCTTCTCTTACTCTTCTTATCGCCAGTGGTCTTGTTGAAAGAGGAGTGGGAACAGGTTGAACTGTATATCCCCCTTTAGCTAGAGTAATAGCTCATAGAGGAGGAGCTGTTGATCTAGCTATTTTTTCTCTTCACTTAGCCGGAGCGTCCTCTATTTTAGGAGCTGTAAATTTTATTTCTACTATTGTTAATATACGTAGGCCAGGTATAAGAATAGACCAAATACCTTTATTTGTTTGGTCCATTCTTATTACTACTATTTTACTACTTTTATCCTTACCTGTGCTGGCTGGGGCAATCACTATGTTACTTACTGATCGAAACTTAAATACTTCTTTTTTTGACCCTAGGGGAGGTGGTGACCCGATCCTATACCAACATCTATTT--------------------------------------------------------
>E_cyaneus_Maloe_More_2013_3M4
---------GGCTAGAATAGTCGGAACATCTATAAGCGTAATTATTCGGTCTGAGTTAAGGGCTCCTGGTAATTTAATTGGAGATGACCAATTATATAACGTTATAGTAACAGCCCATGCTTTTGTTATAATTTTCTTTATAGTAATGCCTATCATAATTGGCGGATTTGGTAACTGGTTAGTCCCATTAATACTAGGAAGTCCTGATATAGCTTTTCCACGTATAAACAATATAAGATTTTGACTTTTACCGCCTTCTCTTACTCTTCTTATCGCCAGTGGTCTTGTTGAAAGAGGAGTGGGAACAGGTTGAACTGTATATCCCCCTTTAGCTAGAGTAATAGCTCATAGAGGAGGAGCTGTTGATCTAGCTATTTTTTCTCTTCACTTAGCCGGAGCGTCCTCTATTTTAGGAGCTGTAAATTTTATTTCTACTATTGTTAATATACGTAGGCCAGGTATAAGAATGGACCAAATACCTTTATTTGTTTGATCCATTCTTATTACTACTATTTTACTACTTTTATCCTTACCTGTACTGGCTGGGGCAATCACTATGTTGCTTACTGACCGAAACTTAAATACTTCTTTTTTTGACCCTAGTGGAGGTGGTGACCCAATCCTATACCAACATCTATTT--------------------------------------------------------
>E_cyaneus_Maloe_More_2013_3M5
---------GGCTAGAATAGTCGGAACATCTATAAGCGTAATTATTCGGTCTGAGTTAAGAGCTCCTGGTAATTTAATTGGAGATGACCAATTATATAACGTTATAGTAACAGCCCATGCTTTTGTTATAATTTTCTTTATAGTAATGCCTATCATAATTGGCGGATTTGGTAACTGGTTAGTCCCATTAATACTAGGAAGCCCTGACATAGCTTTTCCACGTATAAACAATATAAGATTTTGACTTTTACCGCCTTCTCTTACTCTTCTTATCGCCAGTGGTCTTGTTGAAAGAGGAGTGGGAACAGGTTGAACTGTATATCCCCCTTTAGCTAGAGTAATAGCTCATAGAGGAGGAGCTGTTGATCTAGCTATTTTTTCTCTTCACTTAGCCGGAGCGTCCTCTATTTTAGGAGCTGTAAATTTTATTTCTACTATTGTTAATATACGTAGGCCAGGTATAAGAATAGACCAAATACCTTTATTTGTTTGATCCATTCTTATTACTACTATTTTACTACTTTTATCCTTACCTGTGCTGGCTGGGGCAATCACTATGTTACTTACTGATCGAAACTTAAATACTTCTTTTTTTGACCCTAGGGGAGGTGGTGACCCGATCCTATACCAACATCTATTT--------------------------------------------------------
>E_cyaneus_Maloe_More_2013_3M6
---------GGCTAGAATAGTCGGAACATCTATAAGCGTAATTATTCGGTCTGAGTTAAGGGCTCCTGGTAATTTAATTGGAGATGACCAATTATATAACGTTATAGTAACAGCCCATGCTTTTGTTATAATTTTCTTTATAGTAATGCCTATCATAATTGGCGGATTTGGTAACTGGTTAGTCCCATTAATACTAGGAAGTCCTGATATAGCTTTTCCACGTATAAACAATATAAGATTTTGACTTTTACCGCCTTCTCTTACTCTTCTTATCGCCAGTGGTCTTGTTGAAAGAGGAGTGGGAACAGGTTGAACTGTCTACCCCCCTTTAGCTAGAGTAATAGCTCATAGAGGAGGAGCTGTTGATCTAGCTATTTTTTCTCTTCACTTAGCCGGAGCGTCCTCTATTTTAGGAGCTGTAAATTTTATTTCTACTATTGTTAATATACGTAGGCCAGGTATAAGAATGGACCAAATACCTTTATTTGTTTGATCTATTCTTATTACTACTATTTTACTACTTTTATCCTTACCTGTACTGGCTGGGGCAATCACTATGTTGCTTACTGACCGAAACTTAAATACTTCTTTTTTTGACCCTAGCGGAGGTGGTGACCCAATCCTATACCAACATCTATTT--------------------------------------------------------
>E_cyaneus_Maloe_More_2013_3M7
---------GGCTAGAATAGTCGGAACATCTATAAGCGTAATTATTCGGTCTGAGTTAAGGGCTCCTGGTAATTTAATTGGAGATGACCAGTTATATAACGTTATAGTAACAGCCCATGCTTTTGTTATAATTTTCTTTATAGTAATGCCTATCATAATTGGCGGATTTGGTAACTGGTTAGTCCCATTAATACTAGGAAGTCCTGATATAGCTTTTCCACGTATAAACAATATAAGATTTTGACTTTTACCGCCTTCTCTTACTCTTCTTATCGCCAGTGGTCTTGTTGAAAGAGGAGTGGGAACAGGTTGAACTGTTTACCCCCCTTTAGCTAGAGTAATAGCTCATAGAGGAGGAGCTGTTGATCTAGCTATTTTTTCTCTTCACTTAGCCGGAGCGTCCTCTATTTTAGGAGCTGTAAATTTTATTTCTACTATTGTTAATATACGTAGGCCAGGTATAAGAATGGACCAAATACCTTTATTTGTTTGATCCATTCTTATTACTACTATTTTACTACTTTTATCCTTACCTGTACTGGCTGGGGCAATCACTATGTTGCTTACTGATCGAAACTTAAATACTTCTTTTTTTGACCCTAGTGGAGGTGGTGACCCAATCCTATACCAACATCTATTT--------------------------------------------------------
>E_cyaneus_Maloe_More_2013_3M8
---------GGCTAGAATAGTCGGGACATCTATAAGCGTAATTATTCGGTCTGAGTTAAGGGCTCCTGGTAATTTAATTGGAGATGACCAATTATATAACGTTATAGTAACAGCCCATGCTTTTGTTATAATTTTCTTTATAGTAATGCCTATCATAATTGGCGGATTTGGTAACTGGTTAGTCCCATTAATACTAGGGAGTCCTGATATAGCTTTTCCACGTATAAACAATATAAGATTTTGACTTTTACCGCCTTCTCTTACTCTTCTTATCGCCAGTGGTCTTGTTGAAAGAGGAGTGGGAACAGGTTGAACTGTATACCCCCCTTTAGCTAGAGTAATAGCTCATAGAGGAGGAGCTGTTGATCTAGCTATTTTTTCTCTTCACTTAGCCGGAGCGTCCTCTATTTTAGGAGCTGTAAATTTTATTTCTACTATTGTTAATATACGTAGGCCAGGTATAAGAATGGACCAAATACCTTTATTTGTTTGATCCATTCTTATTACTACTATTTTACTACTTTTATCCTTACCTGTACTGGCCGGGGCAATCACTATGCTGCTTACTGATCGAAACTTAAATACTTCTTTTTTTGACCCTAGTGGAGGTGGTGACCCAATCCTATACCAACATCTATTT--------------------------------------------------------
>E_cyaneus_Maloe_More_2013_3M9
---------GGCTAGAATAGTCGGAACATCTATAAGCGTAATTATTCGGTCTGAGTTAAGGGCTCCTGGTAATTTAATTGGAGATGACCAATTATATAACGTTATAGTAACAGCCCATGCTTTTGTTATAATTTTCTTTATAGTAATGCCTATCATAATTGGCGGATTTGGTAACTGGTTAGTCCCGTTAATACTAGGAAGTCCTGATATAGCTTTTCCACGTATAAACAATATAAGATTTTGACTTTTACCACCTTCTCTTACTCTTCTTATCGCCAGTGGTCTTGTTGAAAGAGGAGTGGGAACAGGTTGAACTGTATACCCCCCTTTAGCTAGAGTAATAGCTCATAGAGGAGGAGCTGTTGATCTAGCTATTTTTTCTCTTCACTTAGCCGGAGCGTCCTCTATTTTAGGAGCTGTAAATTTTATTTCTACTATTGTTAATATACGTAGGCCAGGTATAAGAATGGACCAAATACCTTTATTTGTTTGATCCATTCTTATTACTACTATTTTACTACTTTTATCCTTACCTGTACTAGCTGGGGCAATCACTATGTTGCTTACTGATCGAAACTTAAATACTTCTTTTTTTGACCCTAGTGGAGGTGGTGACCCAATCCTATACCAACATCTATTT--------------------------------------------------------
>E_cyaneus_Maloe_More_2013_3M11
---------GGCTAGAATAGTCGGAACATCTATAAGCGTAATTACTCGGTCTGAGTTAAGGGCTCCTGGTAATTTAATTGGAGATGACCAATTATATAACGTTATAGTAACAGCCCATGCTTTTGTTATAATTTTCTTTATAGTAATGCCTATCATAATTGGCGGATTTGGTAACTGGTTAGTCCCATTAATACTAGGAAGTCCTGATATAGCTTTTCCACGTATAAATAATATAAGATTTTGACTTTTACCACCTTCTCTTACTCTTCTTATCGCCAGTGGTCTTGTTGAAAGAGGAGTGGGAACAGGTTGAACTGTATATCCCCCTTTAGCTAGAGTAATAGCTCATAGAGGAGGAGCTGTTGATCTAGCTATTTTTTCTCTTCACTTAGCCGGAGCGTCCTCTATTTTAGGAGCTGTAAATTTTATTTCTACTATTGTTAATATACGTAGGCCAGGTATAAGAATGGACCAAATACCTTTATTTGTCTGGTCTATTCTTATTACTACTATTTTACTACTTTTATCCTTACCTGTACTGGCTGGGGCAATCACTATGTTGCTTACTGATCGAAACTTAAATACTTCTTTTTTTGACCCTAGTGGAGGTGGTGACCCAATCCTATACCAACATCTATTT--------------------------------------------------------
>E_cyaneus_Maloe_More_2013_3M13
---------GGCTAGAATAGTCGGAACATCTATAAGCGTAATTATTCGGTCTGAGTTAAGGGCTCCTGGTAATTTAATTGGAGATGACCAATTATATAACGTTATAGTAACAGCCCATGCTTTTGTTATAATTTTCTTTATAGTAATGCCTATCATAATTGGCGGATTTGGTAACTGGTTAGTCCCATTAATACTAGGAAGTCCTGATATAGCTTTTCCACGTATAAACAATATAAGATTTTGACTTTTACCGCCTTCTCTTACTCTTCTTATCGCCAGTGGTCTTGTTGAAAGAGGAGTGGGAACAGGTTGAACTGTATACCCCCCTTTAGCTAGAGTAATAGCTCATAGAGGAGGAGCTGTTGATCTAGCTATTTTTTCTCTTCACTTAGCCGGAGCGTCCTCTATTTTAGGAGCTGTAAATTTTATTTCTACTATTGTTAATATACGTAGGCCAGGTATAAGAATGGACCAAATACCTTTATTTGTTTGATCCATTCTTATTACTACTATTTTACTACTTTTATCTTTACCTGTACTAGCTGGGGCAATCACTATGTTGCTTACTGATCGAAACTTAAATACTTCTTTTTTTGACCCTAGTGGAGGTGGTGACCCAATCCTATACCAACATCTATTT--------------------------------------------------------
>E_cyaneus_Onguryon_Q1
---------GGCTAGAATAGTCGGAACATCTATAAGCGTAATTATTCGGTCTGAGTTAAGAGCTCCTGGTAATTTAATTGGAGATGACCAATTATATAATGTTATAGTAACAGCCCATGCTTTTGTTATAATTTTCTTTATAGTAATGCCTATCATAATTGGCGGATTTGGTAACTGGTTAGTCCCATTAATACTAGGAAGCCCTGATATAGCTTTTCCACGTATAAACAATATAAGATTTTGACTTTTACCGCCTTCTCTTACTCTTCTTATCGCCAGTGGTCTTGTTGAAAGAGGAGTGGGAACAGGTTGAACTGTATATCCCCCTTTAGCTAGAGTAATAGCTCATAGAGGAGGAGCTGTTGATCTAGCTATTTTTTCTCTTCACTTAGCCGGAGCGTCCTCTATTTTAGGAGCTGTAAATTTTATTTCTACTATTGTTAATATACGTAGGCCAGGTATAAGAATGGACCAAATACCTTTATTTGTTTGATCCATTCTTATTACTACTATTTTACTACTTTTATCCTTACCTGTGCTGGCTGGGGCAATCACTATGTTGCTTACTGATCGAAACTTAAATACTTCTTTTTTTGACCCTAGGGGAGGTGGTGACCCGATCCTATACCAACATCTATTT--------------------------------------------------------
>E_cyaneus_Onguryon_Q2
---------GGCTAGAATAGTCGGAACATCTATAAGCGTAATTATTCGGTCTGAGTTAAGAGCTCCTGGTAATTTAATTGGAGATGACCAATTATATAATGTTATAGTAACAGCCCATGCTTTTGTTATAATTTTCTTTATAGTAATGCCTATCATAATTGGCGGATTTGGTAACTGGTTAGTCCCATTAATACTAGGAAGCCCTGATATAGCTTTTCCACGTATAAACAATATAAGATTTTGACTTTTACCACCTTCTCTTACTCTTCTTATCGCCAGTGGTCTTGTTGAAAGAGGAGTGGGAACAGGTTGAACTGTATATCCCCCTTTAGCTAGAGTAATAGCTCATAGAGGAGGAGCTGTTGATCTAGCTATTTTTTCTCTTCACTTAGCCGGAGCGTCCTCTATTTTAGGGGCTGTAAATTTTATTTCTACTATTGTTAATATACGTAGGCCAGGTATAAGAATGGACCAAATACCTTTATTTGTTTGATCCATTCTTATTACTACTATTTTACTACTTTTATCCTTACCTGTGCTGGCTGGGGCAATCACTATGTTGCTTACTGATCGAAACTTAAATACTTCTTTTTTTGACCCTAGGGGAGGTGGTGACCCGATCCTATACCAACATCTATTT--------------------------------------------------------
>E_cyaneus_Onguryon_Q3
---------GGCTAGAATAGTCGGAACATCTATAAGCGTAATTATTCGGTCTGAGTTAAGAGCTCCTGGTAATTTAATTGGAGATGACCAATTATATAACGTTATAGTAACAGCCCATGCTTTTGTTATAATTTTCTTTATAGTAATGCCTATCATAATTGGCGGATTTGGTAACTGGTTAGTCCCATTAATACTAGGAAGCCCTGACATAGCTTTTCCACGTATAAACAATATAAGATTTTGACTTTTACCGCCTTCTCTTACTCTTCTTATCGCCAGTGGTCTTGTTGAAAGAGGAGTGGGAACAGGTTGAACTGTATATCCCCCTTTAGCTAGAGTAATAGCTCATAGAGGAGGAGCTGTTGATCTAGCTATTTTTTCTCTTCACTTAGCCGGAGCGTCCTCTATTTTAGGAGCTGTAAATTTTATTTCTACTATTGTTAATATACGTAGGCCAGGTATAAGAATAGACCAAATACCTTTATTTGTTTGATCCATTCTTATTACTACTATTTTACTACTTTTATCCTTACCTGTGCTGGCTGGGGCAATCACTATGTTACTTACTGATCGAAACTTAAATACTTCTTTTTTTGACCCTAGGGGAGGTGGTGACCCGATCCTATACCAACATCTATTT--------------------------------------------------------
>E_cyaneus_Onguryon_Q4
---------GGCTAGAATAGTCGGAACATCTATAAGCGTAATTATTCGGTCTGAGTTAAGAGCTCCTGGTAATTTAATTGGAGATGACCAATTATATAACGTTATAGTAACAGCCCATGCTTTTGTTATAATTTTCTTTATAGTAATGCCTATCATAATTGGCGGATTTGGTAACTGGTTAGTCCCATTAATACTAGGAAGCCCTGACATAGCTTTTCCACGTATAAACAATATAAGATTTTGACTTTTACCGCCTTCTCTTACTCTTCTTATCGCCAGTGGTCTTGTTGAAAGAGGAGTGGGAACAGGTTGAACTGTATATCCCCCTTTAGCTAGAGTAATAGCTCATAGAGGAGGAGCTGTTGATCTAGCTATTTTTTCTCTTCACTTAGCCGGAGCGTCCTCTATTTTAGGAGCTGTAAATTTTATTTCTACTATTGTTAATATACGTAGGCCAGGTATAAGAATAGACCAAATACCTTTATTTGTTTGATCCATTCTTATTACTACTATTTTACTACTTTTATCCTTACCTGTGCTGGCTGGGGCAATCACTATGTTACTTACTGATCGAAACTTAAATACTTCTTTTTTTGACCCTAGGGGAGGTGGTGACCCGATCCTATACCAACATCTATTT--------------------------------------------------------
>E_cyaneus_Onguryon_Q5
---------GGCTAGAATAGTCGGAACATCTATAAGCGTAATTATTCGGTCTGAGTTAAGAGCTCCTGGTAATTTAATTGGAGATGACCAATTATATAATGTTATAGTAACAGCCCATGCTTTTGTTATAATTTTCTTTATAGTAATGCCTATCATAATTGGCGGATTTGGTAACTGGTTAGTCCCATTAATACTAGGAAGCCCTGATATAGCTTTTCCACGTATAAACAATATAAGATTTTGACTTTTACCGCCTTCTCTTACTCTTCTTATCGCCAGTGGTCTTGTTGAAAGAGGAGTGGGAACAGGTTGAACTGTATATCCCCCTTTAGCTAGAGTAATAGCTCATAGAGGAGGAGCTGTTGATCTAGCTATTTTTTCTCTTCACTTAGCCGGAGCGTCCTCTATTTTAGGAGCTGTAAATTTTATTTCTACTATTGTTAATATACGTAGGCCAGGTATAAGAATGGACCAAATACCTTTATTTGTTTGATCCATTCTTATTACTACTATTTTACTACTTTTATCCTTACCTGTGCTGGCTGGGGCAATCACTATGTTGCTTACTGATCGAAACTTAAATACTTCTTTTTTTGACCCTAGGGGAGGTGGTGACCCGATCCTATACCAACATCTATTT--------------------------------------------------------
>E_cyaneus_Onguryon_Q6
---------GGCTAGAATAGTCGGAACATCTATAAGCGTAATTATTCGGTCTGAGTTAAGAGCTCCTGGTAATTTAATTGGAGATGACCAATTATATAACGTTATAGTAACAGCCCATGCTTTTGTTATAATTTTCTTTATAGTAATGCCTATCATAATTGGCGGATTTGGTAACTGGTTAGTCCCATTAATACTAGGAAGCCCTGACATAGCTTTTCCACGTATAAACAATATAAGATTTTGACTTTTACCGCCTTCTCTTACTCTTCTTATCGCCAGTGGTCTTGTTGAAAGAGGAGTGGGAACAGGTTGAACTGTATATCCCCCTTTAGCTAGAGTAATAGCTCATAGAGGAGGAGCTGTTGATCTAGCTATTTTTTCTCTTCACTTAGCCGGAGCGTCCTCTATTTTAGGAGCTGTAAATTTTATTTCTACTATTGTTAATATACGTAGGCCAGGTATAAGAATAGACCAAATACCTTTATTTGTTTGATCCATTCTTATTACTACTATTTTACTACTTTTATCCTTACCTGTGCTGGCTGGGGCAATCACTATGTTACTTACTGATCGAAACTTAAATACTTCTTTTTTTGACCCTAGGGGAGGTGGTGACCCGATCCTATACCAACATCTATTT--------------------------------------------------------
>E_cyaneus_Onguryon_Q7
---------GGCTAGAATAGTCGGAACATCTATAAGCGTAATTATTCGGTCTGAGTTAAGAGCTCCTGGTAATTTAATTGGAGATGACCAATTATATAACGTTATAGTAACAGCCCATGCTTTTGTTATAATTTTCTTTATAGTAATGCCTATCATAATTGGCGGATTTGGTAACTGGTTAGTCCCATTAATACTAGGAAGCCCTGACATAGCTTTTCCACGTATAAACAATATAAGATTTTGACTTTTACCGCCTTCTCTTACTCTTCTTATCGCCAGTGGTCTTGTTGAAAGAGGAGTGGGAACAGGTTGAACTGTATATCCCCCTTTAGCTAGAGTAATAGCTCATAGAGGAGGAGCTGTTGATCTAGCTATTTTTTCTCTTCACTTAGCCGGAGCGTCCTCTATTTTAGGAGCTGTAAATTTTATTTCTACTATTGTTAATATACGTAGGCCAGGTATAAGAATAGACCAAATACCTTTATTTGTTTGATCCATTCTTATTACTACTATTTTACTACTTTTATCCTTACCTGTGCTGGCTGGGGCAATCACTATGTTACTTACTGATCGAAACTTAAATACTTCTTTTTTTGACCCTAGGGGAGGTGGTGACCCGATCCTATACCAACATCTATTT--------------------------------------------------------
>E_cyaneus_Onguryon_Q8
---------GGCTAGAATAGTCGGAACATCTATAAGCGTAATTATTCGGTCTGAGTTAAGAGCTCCTGGTAATTTAATTGGAGATGACCAATTATATAACGTTATAGTAACAGCCCATGCTTTTGTTATAATTTTCTTTATAGTAATGCCTATCATAATTGGCGGATTTGGTAACTGGTTAGTCCCATTAATACTAGGGAGCCCTGATATAGCTTTTCCGCGTATAAACAATATAAGATTTTGACTTTTACCGCCTTCTCTTACTCTTCTTATCGCCAGTGGTCTTGTTGAAAGAGGAGTGGGAACAGGTTGAACTGTATATCCCCCTTTAGCTAGAGTAATAGCTCATAGAGGAGGAGCTGTTGATCTAGCTATTTTTTCTCTTCACTTAGCCGGAGCGTCCTCTATTTTAGGAGCTGTAAATTTTATTTCTACTATTGTTAATATACGTAGGCCAGGTATAAGAATGGATCAAATACCTTTATTTGTTTGATCCATTCTTATTACTACTATTTTACTACTTTTATCCTTACCTGTGCTGGCTGGGGCAATCACTATGTTGCTTACTGATCGAAACTTAAATACTTCTTTTTTTGACCCTAGAGGACGTGGTGACCCGATCCTATACCAACATCTATTT--------------------------------------------------------
>E_cyaneus_Onguryon_Q9
---------GGCTAGAATAGTCGGAACATCTATAAGCGTAATTATTCGGTCTGAGTTAAGAGCTCCTGGTAATTTAATTGGAGATGACCAATTATATAATGTTATAGTAACAGCCCATGCTTTTGTTATAATTTTCTTTATAGTAATGCCTATCATAATTGGCGGATTTGGTAACTGGTTAGTCCCATTAATACTAGGAAGCCCTGATATAGCTTTTCCACGTATAAACAATATAAGATTTTGACTTTTACCGCCTTCTCTTACTCTTCTTATCGCCAGTGGTCTTGTTGAAAGAGGAGTGGGAACAGGTTGAACTGTATATCCCCCTTTAGCTAGAGTAATAGCTCATAGAGGAGGAGCTGTTGATCTAGCTATTTTTTCTCTTCACTTAGCCGGAGCGTCCTCTATTTTAGGAGCTGTAAATTTTATTTCTACTATTGTTAATATACGTAGGCCAGGTATAAGAATGGACCAAATACCTTTATTTGTTTGATCCATTCTTATTACTACTATTTTACTACTTTTATCCTTACCTGTGCTGGCTGGGGCAATCACTATGTTGCTTACTGATCGAAACTTAAATACTTCTTTTTTTGACCCTAGGGGAGGAGGTGACCCGATCCTATACCAACATCTATTT--------------------------------------------------------
>E_cyaneus_Onguryon_Q10
---------GGCTAGAATAGTCGGAACATCTATAAGCGTAATTATTCGGTCTGAGTTAAGAGCTCCTGGTAATTTAATTGGAGATGACCAATTATATAACGTTATAGTAACAGCCCATGCTTTTGTTATAATTTTCTTTATAGTAATGCCTATCATAATTGGCGGATTTGGTAACTGGTTAATCCCATTAATACTAGGGAGCCCTGATATAGCTTTTCCACGTATAAACAATATAAGATTTTGACTTTTACCGCCTTCTCTTACTCTTCTTATCGCCAGTGGTCTTGTTGAAAGAGGAGTGGGAACAGGTTGAACTGTGTATCCCCCTTTAGCTAGAGTAATAGCTCATAGAGGAGGAGCTGTTGATCTAGCTATTTTTTCTCTTCACTTAGCCGGAGCGTCCTCTATTTTAGGAGCTGTAAATTTTATTTCTACTATTGTTAATATACGTAGGCCAGGTATAAGAATGGACCAAATACCTTTATTTGTTTGATCCATTCTTATCACTACTATTTTACTACTTTTATCCTTACCTGTGCTGGCTGGGGCAATCACTATGTTGCTTACTGATCGAAACTTAAATACTTCTTTTTTTGACCCTAGGGGAGGTGGTGACCCGATCCTATACCAACATCTATTT--------------------------------------------------------
>E_cyaneus_Onguryon_Q11
---------GGCTAGAATAGTCGGAACATCTATAAGCGTAATTATTCGGTCTGAGTTAAGAGCTCCTGGTAATTTAATTGGAGATGACCAATTATATAATGTTATAGTAACAGCCCATGCTTTTGTTATAATTTTCTTTATAGTAATGCCTATCATAATTGGCGGATTTGGTAACTGGTTAGTCCCATTAATACTAGGAAGCCCTGATATAGCTTTTCCACGTATAAACAATATAAGATTTTGACTTTTACCGCCTTCTCTTACTCTTCTTATCGCCAGTGGTCTTGTTGAAAGAGGAGTGGGAACAGGTTGAACTGTATATCCCCCTTTAGCTAGAGTAATAGCTCATAGAGGAGGAGCTGTTGATCTAGCTATTTTTTCTCTTCACTTAGCCGGAGCGTCCTCTATTTTAGGAGCTGTAAATTTTATTTCTACTATTGTTAATATACGTAGGCCAGGTATAAGAATGGACCAAATACCTTTATTTGTTTGATCCATTCTTATTACTACTATTTTACTACTTTTATCCTTACCTGTGCTGGCTGGGGCAATCACTATGTTGCTTACTGATCGAAACTTAAATACTTCTTTTTTTGACCCTAGGGGAGGTGGTGACCCGATCCTATACCAACATCTATTT--------------------------------------------------------
>E_cyaneus_Pokoiniki_shallow_bay_P1
---------GGCTAGAATAGTCGGAACATCTATAAGCGTAATTATTCGGTCTGAGTTAAGAGCTCCTGGTAATTTAATTGGAGATGACCAATTATATAATGTTATAGTAACAGCCCATGCTTTTGTTATAATTTTCTTTATAGTAATGCCTATCATAATTGGCGGATTTGGTAACTGGTTAGTCCCATTAATACTAGGAAGCCCTGATATAGCTTTTCCACGTATAAACAATATAAGATTTTGACTTTTACCGCCTTCTCTTACTCTTCTTATCGCCAGTGGTCTTGTTGAAAGAGGAGTGGGAACAGGTTGAACTGTATATCCCCCTTTAGCTAGAGTAATAGCTCATAGAGGAGGAGCTGTTGATCTAGCTATTTTTTCTCTTCACTTAGCCGGAGCGTCCTCTATTTTAGGAGCTGTAAATTTTATTTCTACTATTGTTAATATACGTAGGCCAGGTATAAGAATGGACCAAATACCTTTATTTGTTTGATCCATTCTTATTACTACTATTTTACTACTTTTATCCTTACCTGTGCTGGCTGGGGCAATCACTATGTTGCTTACTGATCGAAACTTAAATACTTCTTTTTTTGACCCTAGGGGAGGTGGTGACCCGATCCTATACCAACATCTATTT--------------------------------------------------------
>E_cyaneus_Pokoiniki_shallow_bay_P2
---------GGCTAGAATAGTCGGAACATCTATAAGCGTAATTATTCGGTCTGAGTTAAGAGCTCCTGGTAATTTAATTGGAGATGACCAATTATATAACGTTATAGTAACAGCCCATGCTTTTGTTATAATTTTCTTTATAGTAATGCCTATCATAATTGGCGGATTTGGTAACTGGTTAGTCCCATTAATACTAGGAAGCCCTGACATAGCTTTTCCACGTATAAACAATATAAGATTTTGACTTTTACCGCCTTCTCTTACTCTTCTTATCGCCAGTGGTCTTGTTGAAAGAGGAGTGGGAACAGGTTGAACTGTATATCCCCCTTTAGCTAGAGTAATAGCTCATAGAGGAGGAGCTGTTGATCTAGCTATTTTTTCTCTTCACTTAGCCGGAGCGTCCTCTATTTTAGGAGCTGTAAATTTTATTTCTACTATTGTTAATATACGTAGGCCAGGTATAAGAATAGACCAAATACCTTTATTTGTTTGATCCATTCTTATTACTACTATTTTACTACTTTTATCCTTACCTGTGCTGGCTGGGGCAATCACTATGTTACTTACTGATCGAAACTTAAATACTTCTTTTTTTGACCCTAGGGGAGGTGGTGACCCGATCCTATACCAACATCTATTT--------------------------------------------------------
>E_cyaneus_Pokoiniki_Solnechnaya_H2
---------GGCTAGAATAGTCGGAACATCTATAAGCGTAATTATTCGGTCTGAGTTAAGAGCCCCTGGTAATTTAATTGGAGATGACCAATTATATAACGTTATAGTAACAGCCCATGCTTTTGTTATAATTTTCTTTATAGTAATGCCTATCATAATTGGCGGATTTGGTAACTGGTTAGTCCCATTAATACTAGGAAGCCCTGACATAGCTTTTCCACGTATAAACAATATAAGATTTTGACTTTTACCACCTTCTCTTACTCTTCTTATCGCCAGTGGTCTTGTTGAAAGAGGAGTGGGAACAGGTTGAACTGTATATCCCCCTTTAGCTAGAGTAATAGCTCATAGAGGAGGAGCTGTTGATCTAGCTATTTTTTCTCTTCACTTAGCCGGAGCGTCCTCTATTTTAGGAGCTGTAAATTTTATTTCTACTATTGTTAATATACGTAGGCCAGGTATAAGAATGGACCAAATACCTTTATTTGTTTGATCCATTCTTATTACTACTATTTTACTACTTTTATCCTTACCTGTGCTGGCTGGGGCAATCACTATGTTGCTTACTGATCGAAACTTAAATACTTCTTTTTTTGACCCTAGGGGAGGTGGTGACCCGATCCTATACCAACATCTATTT--------------------------------------------------------
>E_cyaneus_Pokoiniki_Solnechnaya_H3
---------GGCTAGAATAGTCGGAACATCTATAAGCGTAATTATTCGGTCTGAGTTAAGAGCTCCTGGTAATTTAATTGGAGATGACCAATTATATAACGTTATAGTAACAGCCCATGCTTTTGTTATAATTTTCTTTATAGTAATGCCTATCATAATTGGCGGATTTGGTAACTGGTTAGTCCCATTAATACTAGGGAGCCCTGATATAGCTTTTCCACGTATAAACAATATAAGATTTTGACTTTTACCGCCTTCTCTTACTCTTCTTATCGCCAGTGGTCTTGTTGAAAGAGGAGTGGGAACAGGTTGAACTGTATATCCCCCTTTAGCTAGAGTAATAGCTCATAGAGGAGGAGCTGTTGATCTAGCTATTTTTTCTCTTCACTTAGCCGGAGCGTCCTCTATTTTAGGAGCTGTAAATTTTATTTCTACTATTGTTAATATACGTAGGCCAGGTATAAGAATGGATCAAATACCTTTATTTGTTTGATCCATTCTTATTACTACTATTTTACTACTTTTATCCTTACCTGTGCTGGCTGGGGCAATCACTATGTTGCTTACTGATCGAAACTTAAATACTTCTTTTTTTGACCCTAGGGGAGGTGGTGACCCGATCCTATACCAACATCTATTT--------------------------------------------------------
>E_cyaneus_Pokoiniki_Solnechnaya_H4
---------GGCTAGAATAGTCGGAACATCTATAAGCGTAATTATTCGGTCTGAGTTAAGAGCTCCTGGTAATTTAATTGGAGATGACCAATTATATAACGTTATAGTAACAGCCCATGCTTTTGTTATAATTTTCTTTATAGTAATGCCTATCATAATTGGCGGATTTGGTAACTGGTTAGTCCCATTAATACTAGGAAGCCCTGACATAGCTTTTCCACGTATAAACAATATAAGATTTTGACTTTTACCGCCTTCTCTTACTCTTCTTATCGCCAGTGGTCTTGTTGAAAGAGGAGTGGGAACAGGTTGAACTGTATATCCCCCTTTAGCTAGAGTAATAGCTCATAGAGGAGGAGCTGTTGATCTAGCTATTTTTTCTCTTCACTTAGCCGGAGCGTCCTCTATTTTAGGAGCTGTAAATTTTATTTCTACTATTGTTAATATACGTAGGCCAGGTATAAGAATAGACCAAATACCTTTATTTGTTTGATCCATTCTTATTACTACTATTTTACTACTTTTATCCTTACCTGTGCTGGCTGGGGCAATCACTATGTTACTTACTGATCGAAACTTAAATACTTCTTTTTTTGACCCTAGGGGAGGTGGTGACCCGATCCTATACCAACATCTATTT--------------------------------------------------------
>E_cyaneus_Pokoiniki_Solnechnaya_H6
---------GGCTAGAATAGTCGGAACATCTATAAGCGTAATTATTCGGTCTGAGTTAAGAGCTCCTGGTAATTTAATTGGAGATGACCAATTATATAACGTTATAGTAACAGCCCATGCTTTTGTTATAATTTTCTTTATAGTAATGCCTATCATAATTGGCGGATTTGGTAACTGGTTAGTCCCATTAATACTAGGGAGCCCTGATATAGCTTTTCCACGTATAAACAATATAAGATTTTGACTTTTACCGCCTTCTCTTACTCTTCTTATCGCCAGTGGTCTTGTTGAAAGAGGAGTGGGAACAGGTTGAACTGTATATCCCCCTTTAGCTAGAGTAATAGCTCATAGAGGAGGAGCTGTTGATCTAGCTATTTTTTCTCTTCACTTAGCCGGAGCGTCCTCTATTTTAGGAGCTGTAAATTTTATTTCTACTATTGTTAATATACGTAGGCCAGGTATAAGAATGGATCAAATACCTTTATTTGTTTGGTCCATTCTTATTACTACTATTTTACTACTTTTATCCTTACCTGTGCTGGCTGGGGCAATCACTATGTTGCTTACTGATCGAAACTTAAATACTTCTTTTTTTGACCCTAGGGGAGGTGGTGACCCGATCCTATACCAACATCTATTT--------------------------------------------------------
>E_cyaneus_Pokoiniki_Solnechnaya_H7
---------GGCTAGAATAGTCGGAACATCTATAAGCGTAATTATTCGGTCTGAGTTAAGAGCTCCTGGTAATTTAATTGGAGATGACCAATTATATAACGTTATAGTAACAGCCCATGCTTTTGTTATAATTTTCTTTATAGTAATGCCTATCATAATTGGCGGATTTGGTAACTGGTTAGTCCCATTAATACTAGGGAGCCCTGATATAGCTTTTCCACGTATAAACAATATAAGATTTTGACTTTTACCGCCTTCTCTTACTCTTCTTATCGCCAGTGGTCTTGTTGAAAGAGGAGTGGGAACAGGTTGAACTGTATATCCCCCTTTAGCTAGAGTAATAGCTCATAGAGGAGGAGCTGTTGATCTAGCTATTTTTTCTCTTCACTTAGCCGGAGCGTCCTCTATTTTAGGGGCTGTAAATTTTATTTCTACTATTGTTAATATACGTAGGCCAGGTATAAGAATGGATCAAATACCTTTATTTGTTTGATCCATTCTTATTACTACTATTTTACTACTTTTATCCTTACCTGTGCTGGCTGGGGCAATCACTATGTTGCTTACTGATCGAAACTTAAATACTTCTTTTTTTGACCCTAGGGGAGGTGGTGACCCGATCCTATACCAACATCTATTT--------------------------------------------------------
>E_cyaneus_Pokoiniki_Solnechnaya_H8
---------GGCTAGAATAGTCGGAACATCTATAAGCGTAATTATTCGGTCTGAGTTAAGAGCTCCTGGTAATTTAATTGGAGATGACCAATTATATAACGTTATAGTAACAGCCCATGCTTTTGTTATAATTTTCTTTATAGTAATGCCTATCATAATTGGCGGATTTGGTAACTGGTTAGTCCCATTAATACTAGGGAGCCCTGATATAGCTTTTCCACGTATAAACAATATAAGATTTTGACTTTTACCGCCTTCTCTTACTCTTCTTATCGCCAGTGGTCTTGTTGAAAGAGGAGTGGGAACAGGTTGAACTGTATATCCACCTTTAGCTAGAGTAATAGCTCATAGAGGAGGAGCTGTTGATCTAGCTATTTTTTCTCTTCACTTAGCCGGAGCGTCCTCTATTTTAGGAGCTGTAAATTTTATTTCTACTATTGTTAATATACGTAGGCCAGGTATAAGAATGGATCAAATACCTTTATTTGTTTGATCCATTCTTATTACTACTATTTTACTACTTTTATCCTTACCTGTGCTGGCTGGGGCAATCACTATGTTGCTTACTGATCGAAACTTAAATACTTCTTTTTTTGACCCTAGGGGAGGTGGTGACCCGATCCTATACCAACATCTATTT--------------------------------------------------------
>E_cyaneus_Pokoiniki_Solnechnaya_H9
---------GGCTAGAATAGTCGGAACATCTATAAGCGTAATTATTCGGTCTGAGTTAAGAGCTCCTGGTAATTTAATTGGAGATGACCAATTATATAATGTTATAGTAACAGCCCATGCTTTTGTTATAATTTTCTTTATAGTAATGCCTATCATAATTGGCGGATTTGGTAACTGGTTAGTCCCATTAATACTAGGAAGCCCTGATATAGCTTTTCCACGTATAAACAATATAAGATTTTGACTTTTACCGCCTTCTCTTACTCTTCTTATCGCCAGTGGTCTTGTTGAAAGAGGAGTGGGAACAGGTTGAACTGTATATCCCCCTTTAGCTAGAGTAATAGCTCATAGAGGAGGAGCTGTTGATCTAGCTATTTTTTCTCTTCACTTAGCCGGAGCGTCCTCTATTTTAGGAGCTGTAAATTTTATTTCTACTATTGTTAATATACGTAGGCCAGGTATAAGAATGGACCAAATACCTTTATTTGTTTGATCCATTCTTATTACTACTATTTTACTACTTTTATCCTTACCTGTGCTGGCTGGGGCAATCACTATGTTGCTTACTGATCGAAACTTAAATACTTCTTTTTTTGACCCTAGGGGAGGTGGTGACCCGATCCTATACCAACATCTATTT--------------------------------------------------------
>E_cyaneus_Pokoiniki_Solnechnaya_H10
---------GGCTAGAATAGTCGGAACATCTATAAGCGTAATTATTCGGTCTGAGTTAAGAGCCCCTGGTAATTTAATTGGAGATGACCAATTATATAACGTTATAGTAACAGCCCATGCTTTTGTTATAATTTTCTTTATAGTAATGCCTATCATAATTGGCGGATTTGGTAACTGGTTAGTCCCATTAATACTAGGAAGCCCTGACATAGCTTTTCCACGTATAAACAATATAAGATTTTGACTTTTACCACCTTCTCTTACTCTTCTTATCGCCAGTGGTCTTGTTGAAAGAGGAGTGGGAACAGGTTGAACTGTATATCCCCCTTTAGCTAGAGTAATAGCTCATAGAGGAGGAGCTGTTGATCTAGCTATTTTTTCTCTTCACTTAGCCGGAGCGTCCTCTATTTTAGGGGCTGTAAATTTTATTTCTACTATTGTTAATATACGTAGGCCAGGTATAAGAATGGACCAAATACCTTTATTTGTTTGATCCATTCTTATTACTACTATTTTACTACTTTTATCCTTACCTGTGCTGGCTGGGGCAATCACTATGTTGCTTACTGATCGAAACTTAAATACTTCTTTTTTTGACCCTAGGGGAGGTGGTGACCCGATCCTATACCAACATCTATTT--------------------------------------------------------
>E_cyaneus_Port_Baikal_Pb3
---------GGCTAGAATAGTCGGAACATCTATAAGCGTAATTATTCGGTCTGAGTTAAGGGCTCCTGGTAATTTAATTGGAGATGACCAATTATATAACGTTATAGTAACAGCCCATGCTTTTGTTATAATTTTCTTTATAGTAATGCCTATCATAATTGGCGGATTTGGTAACTGGTTAGTCCCATTAATACTAGGAAGTCCTGATATAGCTTTTCCACGTATAAACAATATAAGATTTTGACTTTTACCGCCTTCTCTTACTCTTCTTATCGCCAGTGGTCTTGTTGAAAGAGGAGTGGGAACAGGTTGAACTGTATACCCCCCTTTAGCTAGAGTAATAGCTCATAGAGGAGGAGCTGTTGATCTAGCTATTTTTTCTCTTCACTTAGCCGGAGCGTCCTCTATTTTAGGAGCTGTAAATTTTATTTCTACTATTGTTAATATACGTAGGCCAGGTATAAGAATGGACCAAATACCTTTATTTGTTTGATCCATTCTTATTACTACTATTTTACTACTTTTATCCTTACCTGTACTGGCTGGGGCAATCACTATGTTGCTTACTGATCGAAACTTAAATACTTCTTTTTTTGACCCTAGTGGAGGTGGTGACCCAATCCTATACCAACATCTATTT--------------------------------------------------------
>E_cyaneus_Port_Baikal_Pb5
---------GGCTAGAATAGTCGGAACATCTATAAGCGTAATTATTCGGTCTGAGTTAAGGGCTCCTGGTAATTTAATTGGAGATGACCAATTATATAACGTTATAGTAACAGCCCATGCTTTTGTTATAATTTTCTTTATAGTAATGCCTATCATAATTGGCGGATTTGGTAACTGGTTAGTCCCATTAATACTAGGAAGTCCTGATATAGCTTTTCCACGTATAAACAATATAAGATTTTGACTTTTACCGCCTTCTCTTACTCTTCTTATCGCCAGTGGTCTTGTTGAAAGAGGAGTGGGAACAGGTTGAACTGTATACCCCCCTTTAGCTAGAGTAATAGCTCATAGAGGAGGAGCTGTTGATCTAGCTATTTTTTCTCTTCACTTAGCCGGAGCGTCCTCTATTTTAGGAGCTGTAAATTTTATTTCTACTATTGTTAATATACGTAGGCCAGGTATAAGAATGGACCAAATACCTTTATTTGTTTGATCCATTCTTATTACTACTATTTTATTACTTTTATCCTTACCTGTACTAGCTGGGGCAATCACTATGTTGCTTACTGACCGAAACTTAAATACTTCTTTTTTTGACCCTAGTGGAGGTGGTGACCCAATCCTATACCAACATCTATTT--------------------------------------------------------
>E_cyaneus_Port_Baikal_Pb7
---------GGCTAGAATAGTCGGAACATCTATAAGCGTAATTATTCGGTCTGAGTTAAGGGCTCCTGGTAATTTAATTGGAGATGACCAATTATATAACGTTATAGTAACAGCCCATGCTTTTGTTATAATTTTCTTTATAGTAATGCCTATCATAATTGGCGGATTTGGTAACTGGTTAGTCCCATTAATACTAGGAAGTCCTGATATAGCTTTTCCACGTATAAACAATATAAGATTTTGACTTTTACCGCCTTCTCTTACTCTTCTTATCGCCAGTGGTCTTGTTGAAAGAGGAGTGGGAACAGGTTGAACTGTATACCCCCCTTTAGCTAGAGTAATAGCTCATAGAGGAGGAGCTGTTGATCTAGCTATTTTTTCTCTTCACTTAGCCGGAGCGTCCTCTATTTTAGGAGCTGTAAATTTTATTTCTACTATTGTTAATATACGTAGGCCAGGTATAAGAATGGACCAAATACCTTTATTTGTTTGATCCATTCTTATTACTACTATTTTACTACTTTTATCCTTACCTGTACTGGCTGGGGCAATCACTATGTTGCTTACTGATCGAAACTTAAATACTTCTTTTTTTGACCCTAGTGGAGGTGGTGACCCAATCCTATACCAACATCTATTT--------------------------------------------------------
>E_cyaneus_Port_Baikal_Pb8
---------GGCTAGAATAGTCGGAACATCTATAAGCGTAATTATTCGGTCTGAGTTAAGAGCTCCTGGTAATTTAATTGGAGATGACCAATTATATAACGTTATAGTAACAGCCCATGCTTTTGTTATAATTTTCTTTATAGTAATGCCTATTATAATTGGCGGATTTGGTAACTGGTTAGTCCCATTAATACTAGGAAGCCCTGATATAGCTTTTCCACGTATAAACAATATAAGATTTTGACTTTTACCGCCTTCTCTTACTCTTCTTATCGCCAGTGGTCTTGTTGAAAGAGGAGTGGGAACAGGTTGAACTGTATATCCCCCTTTAGCTAGAGTAATAGCTCATAGAGGAGGAGCTGTTGATCTAGCTATTTTTTCTCTTCACTTAGCCGGAGCATCCTCTATTTTAGGAGCTGTGAATTTTATTTCTACTATTGTTAATATACGTAGGCCAGGTATAAGAATGGACCAAATACCTTTATTTGTTTGATCCATTCTTATTACTACTATTTTACTACTTTTATCCTTACCTGTACTGGCTGGAGCAATCACTATGTTGCTTACTGACCGAAACTTAAATACTTCTTTTTTTGACCCTAGGGGAGGTGGTGACCCAATCCTATACCAACATCTATTT--------------------------------------------------------
>E_cyaneus_Port_Baikal_Pb11
---------GGCTAGAATAGTCGGAACATCTATAAGCGTAATTATTCGGTCTGAGTTAAGAGCTCCTGGTAATTTAATTGGAGATGACCAATTATATAACGTTATAGTAACAGCCCATGCTTTTGTTATAATTTTCTTTATAGTAATGCCTATTATAATTGGCGGATTTGGTAACTGGTTAGTCCCATTAATACTAGGAAGCCCTGATATAGCTTTTCCACGTATAAACAATATAAGATTTTGACTTTTACCGCCTTCTCTTACTCTTCTTATCGCCAGTGGTCTTGTTGAAAGAGGAGTGGGAACAGGTTGAACTGTATATCCCCCTTTAGCTAGAGTAATAGCTCATAGAGGAGGAGCTGTTGATCTAGCTATTTTTTCTCTTCACTTAGCCGGAGCATCCTCTATTTTAGGAGCTGTAAATTTTATTTCTACTATTGTTAATATACGTAGGCCAGGTATAAGAATGGACCAAATACCTTTATTTGTTTGATCCATTCTTATTACTACTATTTTACTACTTTTATCCTTACCTGTACTGGCTGGAGCAATCACTATGTTGCTTACTGACCGAAACTTAAATACTTCTTTTTTTGACCCTAGGGGAGGTGGTGACCCAATCCTATACCAACATCTATTT--------------------------------------------------------
>E_cyaneus_Port_Baikal_Pb12
---------GGCTAGAATAGTCGGAACATCTATAAGCGTAATTATTCGGTCTGAGTTAAGAGCTCCTGGTAATTTAATTGGAGATGACCAATTATATAACGTTATAGTAACAGCCCATGCTTTTGTTATAATTTTCTTTATAGTAATGCCTATTATAATTGGCGGATTTGGTAACTGGTTAGTCCCATTAATACTAGGAAGCCCTGATATAGCTTTTCCACGTATAAACAATATAAGATTTTGACTTTTACCGCCTTCTCTTACTCTTCTTATCGCCAGTGGTCTTGTTGAAAGAGGAGTGGGAACAGGTTGAACTGTATATCCCCCTTTAGCTAGAGTAATAGCTCATAGAGGAGGAGCTGTTGATCTAGCTATTTTTTCTCTTCACTTAGCCGGAGCATCCTCTATTTTAGGAGCTGTAAATTTTATTTCTACTATTGTTAATATACGTAGGCCAGGTATAAGAATGGACCAAATACCTTTATTTGTTTGGTCCATTCTTATTACTACTATTTTACTACTTCTATCCTTACCTGTACTGGCTGGAGCAATCACTATGTTGCTTACTGACCGAAACTTAAATACTTCTTTTTTTGACCCTAGGGGAGGTGGTGACCCAATCCTATACCAACATCTATTT--------------------------------------------------------
>E_cyaneus_Port_Baikal_Pb14
---------GGCTAGAATAGTCGGAACATCTATAAGCGTAATTATTCGGTCTGAGTTAAGAGCTCCTGGTAATTTAATTGGAGATGACCAATTATATAACGTTATAGTAACAGCCCATGCTTTTGTTATAATTTTCTTTATAGTAATGCCTATTATAATTGGCGGATTTGGTAACTGGTTAGTCCCATTAATACTAGGAAGCCCTGATATAGCTTTTCCACGTATAAACAATATAAGATTTTGACTTTTACCGCCTTCTCTTACTCTTCTTATCGCCAGTGGTCTTGTTGAAAGAGGAGTGGGAACAGGTTGAACTGTATATCCCCCTTTAGCTAGAGTAATAGCTCATAGAGGAGGAGCTGTTGATCTAGCTATTTTTTCTCTTCACTTAGCCGGAGCATCCTCTATTTTAGGAGCTGTAAATTTTATTTCTACTATTGTTAATATACGTAGGCCAGGTATAAGAATGGACCAAATACCTTTATTTGTTTGATCCATTCTTATTACTACTATTTTACTACTTTTATCCTTACCTGTACTGGCTGGAGCAATCACTATGTTGCTTACTGACCGAAACTTAAATACTTCTTTTTTTGACCCTAGGGGAGGTGGTGACCCAATCCTATACCAACATCTATTT--------------------------------------------------------
>E_cyaneus_Port_Baikal_Pb16
---------GGCTAGAATAGTCGGAACATCTATAAGCGTAATTATTCGGTCTGAGTTAAGGGCTCCTGGTAATTTAATTGGAGATGACCAATTATATAACGTTATAGTAACAGCCCATGCTTTTGTTATAATTTTCTTTATAGTAATGCCTATCATAATTGGCGGATTTGGTAACTGGTTAGTCCCATTAATACTAGGAAGTCCTGATATAGCTTTTCCACGTATAAACAATATAAGATTTTGACTTTTACCGCCTTCTCTTACTCTTCTTATCGCCAGTGGTCTTGTTGAAAGAGGAGTGGGAACAGGTTGAACTGTATACCCCCCTTTAGCTAGAGTAATAGCTCATAGAGGAGGAGCTGTTGATCTAGCTATTTTTTCTCTTCACTTAGCCGGAGCGTCCTCTATTTTAGGAGCTGTAAATTTTATTTCTACTATTGTTAATATACGTAGGCCAGGTATAAGAATGGACCAAATACCTTTATTTGTTTGATCCATTCTTATTACTACTATTTTACTACTTTTATCCTTACCTGTACTGGCTGGGGCAATCACTATGTTGCTTACTGATCGAAACTTAAATACTTCTTTTTTTGACCCTAGTGGAGGTGGTGACCCAATCCTATACCAACATCTATTT--------------------------------------------------------
>E_cyaneus_Port_Baikal_Pb17
---------GGCTAGAATAGTCGGAACATCTATAAGCGTAATTATTCGGTCTGAGTTAAGGGCTCCTGGTAATTTAATTGGAGATGACCAATTATATAACGTTATAGTAACAGCCCATGCTTTTGTTATAATTTTCTTTATAGTAATGCCTATCATAATTGGCGGATTTGGTAACTGGTTAGTCCCATTAATACTAGGAAGTCCTGATATAGCTTTTCCACGTATAAACAATATAAGATTTTGACTTTTACCGCCTTCTCTTACTCTTCTTATCGCCAGTGGTCTTGTTGAAAGAGGAGTGGGAACAGGTTGAACTGTATACCCCCCTTTAGCTAGAGTAATAGCTCATAGAGGAGGAGCTGTTGATCTAGCTATTTTTTCTCTTCACTTAGCCGGAGCGTCCTCTATTTTAGGAGCTGTAAATTTTATTTCTACTATTGTTAATATACGTAGGCCAGGTATAAGAATGGACCAAATACCTTTATTTGTTTGATCCATTCTTATTACTACTATTTTATTACTTTTATCCTTACCTGTACTAGCTGGGGCAATCACTATGTTGCTTACTGACCGAAACTTAAATACTTCTTTTTTTGACCCTAGTGGAGGTGGTGACCCAATCCTATACCAACATCTATTT--------------------------------------------------------
>E_cyaneus_Port_Baikal_Pb19
---------GGCTAGAATAGTCGGAACATCTATAAGCGTAATTATTCGGTCTGAGTTAAGAGCTCCTGGTAATTTAATTGGAGATGACCAATTATATAACGTTATAGTAACAGCCCATGCTTTTGTTATAATTTTCTTTATAGTAATGCCTATCATAATTGGTGGATTTGGTAACTGGTTAGTCCCATTAATACTAGGAAGCCCTGATATAGCTTTTCCACGTATAAACAATATAAGATTTTGACTTTTACCGCCTTCTCTTACTCTTCTTATCGCCAGTGGTCTTGTTGAAAGAGGAGTGGGAACAGGTTGAACTGTATATCCCCCTTTAGCTAGAGTAATAGCTCATAGAGGAGGAGCTGTTGATCTAGCTATTTTTTCTCTTCACTTAGCCGGAGCGTCCTCTATTTTAGGAGCTGTAAATTTTATTTCTACTATTGTTAATATACGTAGGCCAGGTATAAGAATGGATCAAATACCTTTATTTGTTTGATCCATTCTTATTACTACTATTTTACTACTTTTATCCTTACCTGTGCTGGCTGGGGCAATCACTATGTTGCTTACTGATCGAAACTTAAATACTTCTTTTTTTGATCCTAGGGGGGGTGGTGACCCGATCCTATACCAACATCTATTT--------------------------------------------------------
>E_cyaneus_Port_Baikal_Pb22
---------GGCTAGAATAGTCGGAACATCTATAAGCGTAATTATTCGGTCTGAGTTAAGGGCTCCTGGTAATTTAATTGGAGATGACCAATTATATAACGTTATAGTAACAGCCCATGCTTTTGTTATAATTTTCTTTATAGTAATGCCTATCATAATTGGCGGATTTGGTAACTGGTTAGTCCCATTAATACTAGGAAGTCCTGATATAGCTTTTCCACGTATAAACAATATAAGATTTTGACTTTTACCGCCTTCTCTTACTCTTCTTATCGCCAGTGGTCTTGTTGAAAGAGGAGTGGGAACAGGTTGAACTGTATACCCCCCTTTAGCTAGAGTAATAGCTCATAGAGGAGGAGCTGTTGATCTAGCTATTTTTTCTCTTCACTTAGCCGGAGCGTCCTCTATTTTAGGAGCTGTAAATTTTATTTCTACTATTGTTAATATACGTAGGCCAGGTATAAGAATGGACCAAATACCTTTATTTGTTTGATCCATTCTTATTACTACTATTTTATTACTTTTATCCTTACCTGTACTAGCTGGGGCAATCACTATGTTGCTTACTGACCGAAACTTAAATACTTCTTTTTTTGACCCTAGTGGAGGTGGTGACCCAATCCTATACCAACATCTATTT--------------------------------------------------------
>E_cyaneus_Severobaikalsk_S1
---------GGCTAGAATAGTCGGAACATCTATAAGCGTAATTATTCGGTCTGAGTTAAGAGCTCCTGGTAATTTAATTGGAGATGACCAATTATATAATGTTATAGTAACAGCCCATGCTTTTGTTATAATTTTCTTTATAGTAATGCCTATCATAATTGGCGGATTTGGTAACTGGTTAGTCCCATTAATACTAGGAAGCCCTGATATAGCTTTTCCACGTATAAACAATATAAGATTTTGACTTTTACCGCCTTCTCTTACTCTTCTTATAGCCAGTGGTCTTGTTGAAAGAGGAGTGGGAACAGGTTGAACTGTATATCCCCCTTTAGCTAGAGTAATAGCTCATAGAGGAGGAGCTGTTGATCTAGCTATTTTTTCTCTTCACTTAGCCGGAGCGTCCTCTATTTTAGGAGCTGTAAATTTTATTTCTACTATTGTTAATATACGTAGGCCAGGTATAAGAATGGACCAAATACCTTTATTTGTTTGATCCATTCTTATTACTACTATTTTACTACTTTTATCCTTACCTGTGCTGGCTGGGGCAATCACTATGTTGCTTACTGATCGAAACTTAAATACTTCTTTTTTTGACCCTAGGGGAGGTGGTGACCCGATCCTATACCAACATCTATTT--------------------------------------------------------
>E_cyaneus_Severobaikalsk_S4
---------GGCTAGAATAGTCGGAACATCTATAAGCGTAATTATTCGGTCTGAGTTAAGAGCTCCTGGTAATTTAATTGGAGATGACCAATTATATAATGTTATAGTAACAGCCCATGCTTTTGTTATAATTTTCTTTATAGTAATGCCTATCATAATTGGCGGATTTGGTAACTGGTTAGTCCCATTAATACTAGGAAGCCCTGATATAGCTTTTCCACGTATAAACAATATAAGATTTTGACTTTTACCGCCTTCTCTTACTCTTCTTATAGCCAGTGGTCTTGTTGAAAGAGGAGTGGGAACAGGTTGAACTGTATATCCCCCTTTAGCTAGAGTAATAGCTCATAGAGGAGGAGCTGTTGATCTAGCTATTTTTTCTCTTCACTTAGCCGGAGCGTCCTCTATTTTAGGAGCTGTAAATTTTATTTCTACTATTGTTAATATACGTAGGCCAGGTATAAGAATGGACCAAATACCTTTATTTGTTTGATCCATTCTTATTACTACTATTTTACTACTTTTATCCTTACCTGTGCTGGCTGGGGCAATCACTATGTTGCTTACTGATCGAAACTTAAATACTTCTTTTTTTGACCCTAGGGGAGGTGGTGACCCGATCCTATACCAACATCTATTT--------------------------------------------------------
>E_cyaneus_Severobaikalsk_S5
---------GGCTAGAATAGTCGGAACATCTATAAGCGTAATTATTCGGTCTGAGTTAAGAGCTCCTGGTAATTTAATTGGAGATGACCAATTATATAATGTTATAGTAACAGCCCATGCTTTTGTTATAATTTTCTTTATAGTAATGCCTATCATAATTGGCGGATTTGGTAACTGGTTAGTCCCATTAATACTAGGAAGCCCTGATATAGCTTTTCCACGTATAAACAATATAAGATTTTGACTTTTACCGCCTTCTCTTACTCTTCTTATAGCCAGTGGTCTTGTTGAAAGAGGAGTGGGAACAGGTTGAACTGTATATCCCCCTTTAGCTAGAGTAATAGCTCATAGAGGAGGAGCTGTTGATCTAGCTATTTTTTCTCTTCACTTAGCCGGAGCGTCCTCTATTTTAGGAGCTGTAAATTTTATTTCTACTATTGTTAATATACGTAGGCCAGGTATAAGAATGGACCAAATACCTTTATTTGTTTGATCCATTCTTATTACTACTATTTTACTACTTTTATCCTTACCTGTGCTGGCTGGGGCAATCACTATGTTGCTTACTGATCGAAACTTAAATACTTCTTTTTTTGACCCTAGGGGAGGTGGTGACCCGATCCTATACCAACATCTATTT--------------------------------------------------------
>E_cyaneus_Severobaikalsk_S7
---------GGCTAGAATAGTCGGAACATCTATAAGCGTAATTATTCGGTCTGAGTTAAGAGCTCCTGGTAATTTAATTGGAGATGACCAATTATATAATGTTATAGTAACAGCCCATGCTTTTGTTATAATTTTCTTTATAGTAATGCCTATCATAATTGGCGGATTTGGTAACTGGTTAGTCCCATTAATACTAGGAAGCCCTGATATAGCTTTTCCACGTATAAACAATATAAGATTTTGACTTTTACCGCCTTCTCTTACTCTTCTTATAGCCAGTGGTCTTGTTGAAAGAGGAGTGGGAACAGGTTGAACTGTATATCCCCCTTTAGCTAGAGTAATAGCTCATAGAGGAGGAGCTGTTGATCTAGCTATTTTTTCTCTTCACTTAGCCGGAGCGTCCTCTATTTTAGGAGCTGTAAATTTTATTTCTACTATTGTTAATATACGTAGGCCAGGTATAAGAATGGACCAAATACCTTTATTTGTTTGATCCATTCTTATTACTACTATTTTACTACTTTTATCCTTACCTGTGCTGGCTGGGGTAATCACTATGTTGCTTACTGATCGAAACTTAAATACTTCTTTTTTTGACCCTAGGGGAGGTGGTGACCCGATCCTATACCAACATCTATTT--------------------------------------------------------
>E_cyaneus_Severobaikalsk_S9
---------GGCTAGAATAGTCGGAACATCTATAAGCGTAATTATTCGGTCTGAGTTAAGAGCTCCTGGTAATTTAATTGGAGATGACCAATTATATAATGTTATAGTAACAGCCCATGCTTTTGTTATAATTTTCTTTATAGTAATGCCTATCATAATTGGCGGATTTGGTAACTGGTTAGTCCCATTAATACTAGGAAGCCCTGATATAGCTTTTCCACGTATAAACAATATAAGATTTTGACTTTTACCGCCTTCTCTTACTCTTCTTATAGCCAGTGGTCTTGTTGAAAGAGGAGTGGGAACAGGTTGAACTGTATATCCCCCTTTAGCTAGAGTAATAGCTCATAGAGGAGGAGCTGTTGATCTAGCTATTTTTTCTCTTCACTTAGCCGGAGCGTCCTCTATTTTAGGAGCTGTAAATTTTATTTCTACTATTGTTAATATACGTAGGCCAGGTATAAGAATGGACCAAATACCTTTATTTGTTTGATCCATTCTTATTACTACTATTTTACTACTTTTATCCTTACCTGTGCTGGCTGGGGCAATCACTATATTGCTTACTGATCGAAACTTAAATACTTCTTTTTTTGACCCTAGGGGAGGTGGTGACCCGATCCTATACCAACATCTATTT--------------------------------------------------------
>E_cyaneus_Severobaikalsk_S10
---------GGCTAGAATAGTCGGAACATCTATAAGCGTAATTATTCGGTCTGAGTTAAGAGCTCCTGGTAATTTAATTGGAGATGACCAATTATATAATGTTATAGTAACAGCCCATGCTTTTGTTATAATTTTCTTTATAGTAATGCCTATCATAATTGGCGGATTTGGTAACTGGTTAGTCCCATTAATACTAGGAAGCCCTGATATAGCTTTTCCACGTATAAACAATATAAGATTTTGACTTTTACCGCCTTCTCTTACTCTTCTTATAGCCAGTGGTCTTGTTGAAAGAGGAGTGGGAACAGGTTGAACTGTATATCCCCCTTTAGCTAGAGTAATAGCTCATAGAGGAGGAGCTGTTGATCTAGCTATTTTTTCTCTTCACTTAGCCGGAGCGTCCTCTATTTTAGGAGCTGTAAATTTTATTTCTACTATTGTTAATATACGTAGGCCAGGTATAAGAATGGACCAAATACCTTTATTTGTTTGATCCATTCTTATTACTACTATTTTACTACTTTTATCCTTACCTGTGCTGGCTGGGGCAATCACTATGTTGCTTACTGATCGAAACTTAAATACTTCTTTTTTTGACCCTAGGGGAGGTGGTGACCCGATCCTATACCAACATCTATTT--------------------------------------------------------
>E_cyaneus_Severobaikalsk_S12
---------GGCTAGAATAGTCGGAACATCTATAAGCGTAATTATTCGGTCTGAGTTAAGAGCTCCTGGTAATTTAATTGGAGATGACCAATTATATAATGTTATAGTAACAGCCCATGCTTTTGTTATAATTTTCTTTATAGTAATGCCTATCATAATTGGCGGATTTGGTAACTGGTTAGTCCCATTAATACTAGGAAGCCCTGATATAGCTTTTCCACGTATAAACAATATAAGATTTTGACTTTTACCGCCTTCTCTTACTCTTCTTATAGCCAGTGGTCTTGTTGAAAGAGGAGTGGGAACAGGTTGAACTGTATATCCCCCTTTAGCTAGAGTAATAGCTCATAGAGGAGGAGCTGTTGATCTAGCTATTTTTTCTCTTCACTTAGCCGGAGCGTCCTCTATTTTAGGAGCTGTAAATTTTATTTCTACTATTGTTAATATACGTAGGCCAGGTATAAGAATGGACCAAATACCTTTATTTGTTTGATCCATTCTTATTACTACTATTTTACTACTTTTATCCTTACCTGTGCTGGCTGGGGCAATCACTATGTTGCTTACTGATCGAAACTTAAATACTTCTTTTTTTGACCCTAGGGGAGGTGGTGACCCGATCCTATACCAACATCTATTT--------------------------------------------------------
>E_cyaneus_Severobaikalsk_S13
---------GGCTAGAATAGTCGGAACATCTATAAGCGTAATTATTCGGTCTGAGTTAAGAGCTCCTGGTAATTTAATTGGAGATGACCAATTATATAATGTTATAGTAACAGCCCATGCTTTTGTTATAATTTTCTTTATAGTAATGCCTATCATAATTGGCGGATTTGGTAACTGGTTAGTCCCATTAATACTAGGAAGCCCTGATATAGCTTTTCCACGTATAAACAATATAAGATTTTGACTTTTACCGCCTTCTCTTACTCTTCTTATAGCCAGTGGTCTTGTTGAAAGAGGAGTGGGAACAGGTTGAACTGTATATCCCCCTTTAGCTAGAGTAATAGCTCATAGAGGAGGAGCTGTTGATCTAGCTATTTTTTCTCTTCACTTAGCCGGAGCGTCCTCTATTTTAGGAGCTGTAAATTTTATTTCTACTATTGTTAATATACGTAGGCCAGGTATAAGAATGGACCAAATACCTTTATTTGTTTGATCCATTCTTATTACTACTATTTTACTACTTTTATCCTTACCTGTGCTGGCTGGGGCAATCACTATGTTGCTTACTGATCGAAACTTAAATACTTCTTTTTTTGACCCTAGGGGAGGTGGTGACCCGATCCTATACCAACATCTATTT--------------------------------------------------------
>E_cyaneus_Severobaikalsk_S14
---------GGCTAGAATAGTCGGAACATCTATAAGCGTAATTATTCGGTCTGAGTTAAGAGCTCCTGGTAATTTAATTGGAGATGACCAATTATATAACGTTATAGTAACAGCCCATGCTTTTGTTATAATTTTCTTTATGGTAATGCCTATCATAATTGGCGGATTTGGTAACTGGTTAATCCCATTAATACTAGGGAGCCCTGATATAGCTTTTCCACGTATAAATAATATAAGATTTTGACTTTTACCGCCTTCTCTTACTCTTCTTATCGCCAGTGGTCTTGTTGAAAGAGGAGTGGGAACAGGTTGAACTGTATATCCCCCTTTAGCTAGAGTAATAGCTCATAGAGGAGGAGCTGTTGATCTAGCTATTTTTTCTCTTCACTTAGCCGGAGCGTCCTCTATTTTAGGAGCTGTAAATTTTATTTCTACTATTGTTAATATACGTAGGCCAGGTATAAGAATGGATCAAATACCTTTATTTGTTTGGTCCATTCTTATTACTACTATTTTACTACTTTTATCCTTACCTGTGCTGGCTGGGGCAATCACTATGTTGCTTACTGACCGAAACTTAAATACTTCTTTTTTTGACCCTAGGGGAGGTGGTGACCCGATCCTATACCAACATCTATTT--------------------------------------------------------
>E_cyaneus_Severobaikalsk_S15
---------GGCTAGAATAGTCGGAACATCTATAAGCGTAATTATTCGGTCTGAGTTAAGAGCTCCTGGTAATTTAATTGGAGATGACCAATTATATAATGTTATAGTAACAGCCCATGCTTTTGTTATAATTTTCTTTATAGTAATGCCTATCATAATTGGCGGATTTGGTAACTGGTTAGTCCCATTAATACTAGGAAGCCCTGATATAGCTTTTCCACGTATAAACAATATAAGATTTTGACTTTTACCGCCTTCTCTTACTCTTCTTATAGCCAGTGGTCTTGTTGAAAGAGGAGTGGGAACAGGTTGAACTGTATATCCCCCTTTAGCTAGAGTAATAGCTCATAGAGGAGGAGCTGTTGATCTAGCTATTTTTTCTCTTCACTTAGCCGGAGCGTCCTCTATTTTAGGAGCTGTAAATTTTATTTCTACTATTGTTAATATACGTAGGCCAGGTATAAGAATGGACCAAATACCTTTATTTGTTTGATCCATTCTTATTACTACTATTTTACTACTTTTATCCTTACCTGTGCTGGCTGGGGCAATCACTATGTTGCTTACTGATCGAAACTTAAATACTTCTTTTTTTGACCCTAGGGGAGGTGGTGACCCGATCCTATACCAACATCTATTT--------------------------------------------------------
>E_cyaneus_Solontsovyi_Sol2
---------GGCTAGAATAGTCGGAACATCTATAAGCGTAATTATTCGGTCTGAGTTAAGAGCTCCTGGTAATTTAATTGGAGATGACCAATTATATAACGTTATAGTAACAGCCCATGCTTTTGTTATAATTTTCTTTATAGTAATGCCTATCATAATTGGCGGATTTGGTAACTGGTTAGTCCCATTAATACTAGGGAGCCCTGATATAGCTTTTCCACGTATAAACAATATAAGATTTTGACTTTTACCGCCTTCTCTTACTCTTCTTATCGCCAGTGGTCTTGTTGAAAGAGGAGTGGGAACAGGTTGAACTGTATATCCCCCTTTAGCTAGAGTAATAGCTCATAGAGGAGGAGCTGTTGATCTAGCTATTTTTTCTCTTCACTTAGCCGGAGCGTCCTCTATTTTAGGAGCTGTAAATTTTATTTCTACTATTGTTAATATACGTAGGCCAGGTATAAGAATGGATCAAATACCTTTATTTGTTTGATCCATTCTTATTACTACTATTTTACTACTTTTATCCTTACCTGTGCTGGCTGGGGCAATCACTATGTTGCTTACTGATCGAAACTTAAATACTTCTTTTTTTGACCCTAGGGGAGGTGGTGACCCGATCCTATACCAACATCTATTT--------------------------------------------------------
>E_cyaneus_Solontsovyi_Sol3
---------GGCTAGAATAGTCGGAACATCTATAAGCGTAATTATTCGGTCTGAGTTAAGAGCTCCTGGTAATTTAATTGGAGATGACCAATTATATAACGTTATAGTAACAGCCCATGCTTTTGTTATAATTTTCTTTATAGTAATGCCTATCATAATTGGCGGATTTGGTAACTGGTTAGTCCCATTAATACTAGGGAGCCCTGATATAGCTTTTCCACGTATAAACAATATAAGATTTTGACTTTTACCGCCTTCTCTTACTCTTCTTATCGCCAGTGGTCTTGTTGAAAGAGGAGTGGGAACAGGTTGAACTGTATATCCCCCTTTAGCTAGAGTAATAGCTCATAGAGGAGGAGCTGTTGATCTAGCTATTTTTTCTCTTCACTTAGCCGGAGCGTCCTCTATTTTAGGGGCTGTAAATTTTATTTCTACTATTGTTAATATACGTAGGCCAGGTATAAGAATGGATCAAATACCTTTATTTGTTTGATCCATTCTTATTACTACTATTTTACTACTTTTATCCTTACCTGTGCTGGCTGGGGCAATCACTATGTTGCTTACTGATCGAAACTTAAATACTTCTTTTTTTGACCCTAGGGGAGGTGGTGACCCGATCCTATACCAACATCTATTT--------------------------------------------------------
>E_cyaneus_Svyatoy_Nos_SN1
---------GGCTAGAATAGTCGGAACATCTATAAGCGTAATTATTCGGTCTGAGTTAAGAGCTCCTGGTAATTTAATTGGAGATGACCAATTATATAACGTTATAGTAACAGCCCATGCTTTTGTTATAATTTTCTTTATGGTAATGCCTATCATAATTGGCGGATTTGGTAACTGGTTAGTCCCATTAATACTAGGGAGCCCTGATATAGCTTTTCCACGTATAAATAATATAAGATTTTGACTTTTACCGCCTTCTCTTACTCTTCTTATCGCCAGTGGTCTTGTTGAAAGAGGAGTGGGAACAGGTTGAACTGTATATCCCCCTTTAGCTAGAGTAATAGCTCATAGAGGAGGAGCTGTTGATCTAGCTATTTTTTCTCTTCACTTAGCCGGAGCGTCCTCTATTTTAGGAGCTGTAAATTTTATTTCTACTATTGTTAATATACGTAGGCCAGGTATAAGAATGGATCAAATACCTTTATTTGTTTGATCCATTCTTATTACTACTATTTTACTACTTTTATCCTTACCTGTGCTGGCTGGGGCAATCACTATGTTGCTTACTGACCGAAACTTAAATACTTCTTTTTTTGACCCTAGGGGAGGTGGTGACCCGATCCTATACCAACATCTATTT--------------------------------------------------------
>E_cyaneus_Svyatoy_Nos_SN2
---------GGCTAGAATAGTCGGAACATCTATAAGCGTAATTATTCGGTCTGAGTTAAGAGCCCCTGGTAATTTAATTGGAGATGACCAATTATATAATGTTATAGTAACAGCCCATGCTTTTGTTATAATTTTCTTTATAGTAATGCCTATCATAATTGGCGGATTTGGTAACTGGTTAGTCCCATTAATACTAGGAAGCCCTGATATAGCTTTTCCACGTATAAACAATATAAGATTTTGACTTTTACCGCCTTCTCTTACTCTTCTTATCGCCAGTGGTCTTGTTGAAAGAGGAGTGGGAACAGGTTGAACTGTATATCCCCCTTTAGCTAGAGTAATAGCTCATAGAGGAGGAGCTGTTGATCTAGCTATTTTTTCTCTTCACTTAGCCGGAGCGTCCTCTATTTTAGGAGCTGTAAATTTTATTTCTACTATTGTTAATATACGTAGGCCAGGTATAAGAATGGACCAAATACCTTTATTTGTTTGATCCATTCTTATTACTACTATTTTACTACTTTTATCCTTACCTGTGCTGGCTGGGGCAATCACTATGTTGCTTACTGATCGAAACTTAAATACTTCTTTTTTTGACCCTAGGGGAGGTGGTGACCCGATCCTATACCAACATCTATTT--------------------------------------------------------
>E_cyaneus_Svyatoy_Nos_SN3
---------GGCTAGAATAGTCGGAACATCTATAAGCGTAATTATTCGGTCTGAGTTAAGAGCCCCTGGTAATTTAATTGGAGATGACCAATTATATAATGTTATAGTAACAGCCCATGCTTTTGTTATAATTTTCTTTATAGTAATGCCTATCATAATTGGCGGATTTGGTAACTGGTTAGTCCCATTAATACTAGGAAGCCCTGATATAGCTTTTCCACGTATAAACAATATAAGATTTTGACTTTTACCGCCTTCTCTTACTCTTCTTATCGCCAGTGGTCTTGTTGAAAGAGGAGTGGGAACAGGTTGAACTGTATATCCCCCTTTAGCTAGAGTAATAGCTCATAGAGGAGGAGCTGTTGATCTAGCTATTTTTTCTCTTCACTTAGCCGGAGCGTCCTCTATTTTAGGAGCTGTAAATTTTATTTCTACTATTGTTAATATACGTAGGCCAGGTATAAGAATGGACCAAATACCTTTATTTGTTTGATCCATTCTTATTACTACTATTTTACTACTTTTATCCTTACCTGTGCTGGCTGGGGCAATCACTATGTTGCTTACTGATCGAAACTTAAATACTTCTTTTTTTGACCCTAGGGGAGGTGGTGACCCGATCCTATACCAACATCTATTT--------------------------------------------------------
>E_cyaneus_Svyatoy_Nos_SN4
---------GGCTAGAATAGTCGGAACATCTATAAGCGTAATTATTCGGTCTGAGTTAAGAGCTCCTGGTAATTTAATTGGAGATGACCAATTATATAACGTTATAGTAACAGCCCATGCTTTTGTTATAATTTTCTTTATAGTAATGCCTATCATAATTGGCGGATTTGGTAACTGGTTAGTCCCATTAATACTAGGGAGCCCTGATATAGCTTTTCCACGTATAAATAATATAAGATTTTGACTTTTACCGCCTTCTCTTACTCTTCTTATCGCCAGTGGTCTTGTTGAAAGAGGAGTGGGAACAGGTTGAACTGTATATCCCCCTTTAGCTAGAGTAATAGCTCATAGAGGAGGAGCTGTTGATCTAGCTATTTTTTCTCTTCACTTAGCCGGAGCGTCCTCTATTTTAGGAGCTGTAAATTTTATTTCTACTATTGTTAATATACGTAGGCCAGGTATAAGAATGGATCAAATACCTTTATTTGTTTGATCCATTCTTATTACTACTATCTTACTACTTTTATCCTTACCTGTGCTGGCTGGGGCAATCACTATGTTGCTTACTGATCGAAACTTAAATACTTCTTTTTTTGACCCTAGGGGAGGTGGTGACCCGATCCTATACCAACATCTATTT--------------------------------------------------------
>E_cyaneus_Svyatoy_Nos_SN5
---------GGCTAGAATAGTCGGAACATCTATAAGCGTAATTATTCGGTCTGAGTTAAGAGCTCCTGGTAATTTAATTGGAGATGACCAATTATATAACGTTATAGTAACAGCCCATGCTTTTGTTATAATTTTCTTTATAGTAATGCCTATCATAATTGGCGGATTTGGTAACTGGTTAGTCCCATTAATACTAGGGAGCCCTGATATAGCTTTTCCACGTATAAACAATATAAGATTTTGACTTTTACCGCCTTCTCTTACTCTTCTTATCGCCAGTGGTCTTGTTGAAAGAGGAGTGGGAACAGGTTGAACTGTATATCCCCCTTTAGCTAGAGTAATAGCTCATAGAGGAGGAGCTGTTGATCTAGCTATTTTTTCTCTTCACTTAGCCGGAGCGTCCTCTATTTTAGGAGCTGTAAATTTTATTTCTACTATTGTTAATATACGTAGGCCAGGTATAAGAATGGATCAAATACCTTTATTTGTTTGATCCATTCTTATTACTACTATTTTACTACTTTTATCTTTACCTGTGCTGGCTGGGGCAATCACTATGTTGCTTACTGATCGAAACTTAAATACTTCTTTTTTTGACCCTAGGGGAGGTGGTGACCCAATCCTATACCAACATCTATTT--------------------------------------------------------
>E_cyaneus_Svyatoy_Nos_SN6
---------GGCTAGAATAGTCGGAACATCTATAAGCGTAATTATTCGGTCTGAGTTAAGAGCTCCTGGTAATTTAATTGGAGATGACCAATTATATAACGTTATAGTAACAGCCCATGCTTTTGTTATAATTTTCTTTATAGTAATGCCTATCATAATTGGCGGATTTGGTAACTGGTTAGTCCCATTAATACTAGGGAGCCCTGATATAGCTTTTCCACGTATAAACAATATAAGATTTTGACTTTTACCGCCTTCTCTTACTCTTCTTATCGCCAGTGGTCTTGTTGAAAGAGGAGTGGGAACAGGTTGAACTGTATATCCCCCTTTAGCTAGAGTAATAGCTCATAGAGGAGGAGCTGTTGATCTAGCTATTTTTTCTCTTCACTTAGCCGGAGCGTCCTCTATTTTAGGGGCTGTAAATTTTATTTCTACTATTGTTAATATACGTAGGCCAGGTATAAGAATGGATCAAATACCTTTATTTGTTTGATCCATTCTTATTACTACTATTTTACTACTTTTATCCTTACCTGTGCTGGCTGGGGCAATCACTATGTTGCTTACTGATCGAAACTTAAATACTTCTTTTTTTGACCCTAGGGGAGGTGGTGACCCGATCCTATACCAACATCTATTT--------------------------------------------------------
>E_cyaneus_Svyatoy_Nos_SN8
---------GGCTAGAATAGTCGGAACATCTATAAGCGTAATTATTCGGTCTGAGTTAAGAGCTCCTGGTAATTTAATTGGAGATGACCAATTATATAACGTTATAGTAACAGCCCATGCTTTTGTTATAATTTTCTTTATAGTAATGCCTATCATAATTGGCGGATTTGGTAACTGGTTAGTCCCATTAATACTAGGGAGCCCTGATATAGCTTTTCCACGTATAAACAATATAAGATTTTGACTTTTACCGCCTTCTCTTACTCTTCTTATCGCCAGTGGTCTTGTTGAAAGAGGAGTGGGAACAGGTTGAACTGTATATCCCCCTTTAGCTAGAGTAATAGCTCATAGAGGAGGAGCTGTTGATCTAGCTATTTTTTCTCTTCACTTAGCCGGAGCGTCCTCTATTTTAGGGGCTGTAAATTTTATTTCTACTATTGTTAATATACGTAGGCCAGGTATAAGAATGGATCAAATACCTTTATTTGTTTGATCCATTCTTATTACTACTATTTTACTACTTTTATCCTTACCTGTGCTGGCTGGGGCAATCACTATGTTGCTTACTGATCGAAACTTAAATACTTCTTTTTTTGACCCTAGGGGAGGTGGTGACCCGATCCTATACCAACATCTATTT--------------------------------------------------------
>E_cyaneus_Svyatoy_Nos_SN9
---------GGCTAGAATAGTCGGAACATCTATAAGCGTAATTATTCGGTCTGAGTTAAGAGCCCCTGGTAATTTAATTGGAGATGACCAATTATATAATGTTATAGTAACAGCCCATGCTTTTGTTATAATTTTCTTTATAGTAATGCCTATCATAATTGGCGGATTTGGTAACTGGTTAGTCCCATTAATACTAGGAAGCCCTGATATAGCTTTTCCACGTATAAACAATATAAGATTTTGACTTTTACCGCCTTCTCTTACTCTTCTTATCGCCAGTGGTCTTGTTGAAAGAGGAGTGGGAACAGGTTGAACTGTATATCCCCCTTTAGCTAGAGTAATAGCTCATAGAGGAGGAGCTGTTGATCTAGCTATTTTTTCTCTTCACTTAGCCGGAGCGTCCTCTATTTTAGGAGCTGTAAATTTTATTTCTACTATTGTTAATATACGTAGGCCAGGTATAAGAATGGACCAAATACCTTTATTTGTTTGATCCATTCTTATTACTACTATTTTACTACTTTTATCCTTACCTGTGCTGGCTGGGGCAATCACTATGTTGCTTACTGACCGAAACTTAAATACTTCTTTTTTTGACCCTAGGGGAGGTGGTGACCCGATCCTATACCAACATCTATTT--------------------------------------------------------
>E_cyaneus_Svyatoy_Nos_SN10
---------GGCTAGAATAGTCGGAACATCTATAAGCGTAATTATTCGGTCTGAGTTAAGAGCTCCTGGTAATTTAATTGGAGATGACCAATTATATAACGTTATAGTAACAGCCCATGCTTTTGTTATAATTTTCTTTATAGTAATGCCTATCATAATTGGCGGATTTGGTAACTGGTTAGTCCCATTAATACTAGGGAGCCCTGATATAGCTTTTCCACGTATAAACAATATAAGATTTTGACTTTTACCGCCTTCTCTTACTCTTCTTATCGCCAGTGGTCTTGTTGAAAGAGGAGTGGGAACAGGTTGAACTGTATATCCCCCTTTAGCTAGAGTAATAGCTCATAGAGGAGGAGCTGTTGATCTAGCTATTTTTTCTCTTCACTTAGCCGGAGCGTCCTCTATTTTAGGGGCTGTAAATTTTATTTCTACTATTGTTAATATACGTAGGCCAGGTATAAGAATGGATCAAATACCTTTATTTGTTTGATCCATTCTTATTACTACTATTTTACTACTTTTATCCTTACCTGTGCTGGCTGGGGCAATCACTATGTTGCTTACTGATCGAAACTTAAATACTTCTTTTTTTGACCCTAGGGGAGGTGGTGACCCGATCCTATACCAACATCTATTT--------------------------------------------------------
>E_cyaneus_Svyatoy_Nos_SN11
---------GGCTAGAATAGTCGGAACATCTATAAGCGTAATTATTCGGTCTGAGTTAAGAGCTCCTGGTAATTTAATTGGAGATGACCAATTATATAACGTTATAGTAACAGCCCATGCTTTTGTTATAATTTTCTTTATAGTAATGCCTATCATAATTGGCGGATTTGGTAACTGGTTAGTCCCATTAATACTAGGAAGCCCTGACATAGCTTTTCCACGTATAAACAATATAAGATTTTGACTTTTACCGCCTTCTCTTACTCTTCTTATCGCCAGTGGTCTTGTTGAAAGAGGAGTGGGAACAGGTTGAACTGTATATCCCCCTTTAGCTAGAGTAATAGCTCATAGAGGAGGAGCTGTTGATCTAGCTATTTTTTCTCTTCACTTAGCCGGAGCGTCCTCTATTTTAGGAGCTGTAAATTTTATTTCTACTATTGTTAATATACGTAGGCCAGGTATAAGAATAGACCAAATACCTTTATTTGTTTGATCCATTCTTATTACTACTATTTTACTACTTTTATCCTTACCTGTGCTGGCTGGGGCAATCACTATGTTACTTACTGATCGAAACTTAAATACTTCTTTTTTTGACCCTAGGGGAGGTGGTGACCCGATCCTATACCAACATCTATTT--------------------------------------------------------
>E_cyaneus_Ulan-Nur_UN2
---------GGCTAGAATAGTGGGAACATCTATAAGCGTAATTATTCGGTCTGAGTTAAGGGCTCCTGGTAATTTAATTGGAGATGACCAATTATATAACGTTATAGTAACAGCCCATGCTTTTGTTATAATTTTCTTTATAGTAATGCCTATCATAATTGGCGGATTTGGTAACTGGTTAGTCCCATTAATACTAGGAAGTCCTGATATAGCTTTTCCACGTATAAACAATATAAGATTTTGACTTTTACCGCCTTCTCTTACTCTTCTTATCGCCAGTGGTCTTGTTGAAAGAGGAGTGGGAACAGGTTGAACTGTATACCCCCCTTTAGCTAGAGTAATAGCCCATAGAGGAGGAGCTGTTGATCTAGCTATTTTTTCTCTTCACTTAGCCGGAGCATCCTCTATTTTAGGAGCTGTAAATTTTATTTCTACTATTGTTAATATACGTAGGCCAGGTATAAGAATGGACCAAATACCTTTATTTGTTTGATCCATTCTTATTACTACTATTTTACTACTTTTATCCTTACCTGTACTGGCTGGGGCAATCACTATGTTGCTTACTGATCGAAACTTAAATACTTCTTTTTTTGACCCTAGTGGAGGTGGTGACCCAATCCTATACCAACATTTATTT--------------------------------------------------------
>E_cyaneus_Ulan-Nur_UN3
---------GGCTAGAATAGTCGGAACATCTATAAGCGTAATTATTCGGTCTGAGTTAAGGGCTCCTGGTAATTTAATTGGAGATGACCAATTATATAACGTTATAGTAACAGCCCATGCTTTTGTTATAATTTTCTTTATAGTAATGCCTATCATAATTGGCGGATTTGGTAACTGGTTAGTCCCATTAATACTAGGAAGTCCTGATATAGCTTTTCCACGTATAAACAATATAAGATTTTGACTTTTACCGCCTTCTCTTACTCTTCTTATCGCCAGTGGTCTTGTTGAAAGAGGAGTGGGAACAGGTTGAACTGTATACCCCCCTTTAGCTAGAGTAATAGCTCATAGAGGAGGAGCTGTTGATCTAGCTATTTTTTCTCTTCACTTAGCCGGAGCGTCCTCTATTTTAGGAGCTGTAAATTTTATTTCTACTATTGTTAATATACGTAGGCCAGGTATAAGAATGGACCAAATACCTTTATTTGTTTGATCCATTCTTATTACTACTATTTTACTACTTTTATCCTTACCTGTACTGGCTGGGGCAATCACTATGTTGCTTACTGATCGAAACTTAAATACTTCTTTTTTTGACCCTAGTGGAGGTGGTGACCCAATCCTATACCAACATCTATTT--------------------------------------------------------
>E_cyaneus_Ulan-Nur_UN4
---------GGCTAGAATAGTCGGAACATCTATAAGCGTAATTATTCGGTCTGAGTTAAGAGCTCCTGGTAATTTAATTGGAGATGACCAATTATATAATGTTATAGTAACAGCCCATGCTTTTGTTATAATTTTCTTTATAGTAATGCCTATCATAATTGGCGGATTTGGTAACTGGTTAGTCCCATTAATACTAGGAAGCCCTGATATAGCTTTTCCACGTATAAACAATATAAGATTTTGACTTTTACCACCTTCTCTTACTCTTCTTATCGCCAGTGGTCTTGTTGAAAGAGGAGTGGGAACAGGTTGAACTGTATACCCCCCTTTAGCTAGGGTAATAGCTCATAGAGGAGGAGCTGTTGATCTAGCTATTTTTTCTCTTCACTTAGCCGGAGCGTCCTCTATTTTAGGAGCTGTAAATTTTATTTCTACTATTGTTAATATACGTAGGCCAGGTATAAGAATGGACCAAATACCTTTATTTGTTTGATCCATTCTTATTACTACTATTTTACTACTTTTATCCTTACCTGTGCTGGCTGGGGCAATCACTATGTTGCTTACTGATCGAAACTTAAATACTTCTTTTTTTGACCCTAGGGGAGGTGGTGACCCGATCCTATACCAACATCTATTT--------------------------------------------------------
>E_cyaneus_Ulan-Nur_UN5
---------GGCTAGAATAGTCGGAACATCTATAAGCGTAATTATTCGGTCTGAGTTAAGAGCTCCTGGTAATTTAATTGGAGATGACCAATTATATAACGTTATAGTAACAGCCCATGCTTTTGTTATAATTTTCTTTATAGTAATGCCTATCATAATTGGCGGATTTGGTAACTGGTTAGTCCCATTAATACTAGGGAGCCCTGATATAGCTTTTCCACGTATAAATAATATAAGATTTTGACTTTTACCGCCTTCTCTTACTCTTCTTATCGCCAGTGGTCTTGTTGAAAGAGGAGTGGGAACAGGTTGAACTGTATATCCCCCTTTAGCTAGAGTAATAGCTCATAGAGGAGGAGCTGTTGATCTAGCTATTTTTTCTCTTCACTTAGCCGGAGCGTCCTCTATTTTAGGAGCTGTAAATTTTATTTCTACTATTGTTAATATACGTAGGCCAGGTATAAGAATGGATCAAATACCTTTATTTGTTTGATCCATTCTTATTACTACTATTTTACTACTTTTATCCTTACCTGTGCTGGCTGGGGCAATCACTATGTTACTTACTGATCGAAACTTAAATACTTCTTTTTTTGACCCTAGGGGAGGTGGTGACCCGATCCTATACCAACATCTATTT--------------------------------------------------------
>E_cyaneus_Ulan-Nur_UN6
---------GGCTAGAATAGTCGGAACATCTATAAGCGTAATTATTCGGTCTGAGTTAAGGGCTCCTGGTAATTTAATTGGAGATGACCAATTATATAACGTTATAGTAACAGCCCATGCTTTTGTTATAATTTTCTTTATAGTAATGCCTATCATAATTGGCGGATTTGGTAACTGGTTAGTCCCATTAATACTAGGAAGTCCTGATATAGCTTTTCCACGTATAAACAATATAAGATTTTGACTTTTACCGCCTTCTCTTACTCTTCTTATCGCCAGTGGTCTTGTTGAAAGAGGAGTGGGGACAGGTTGAACTGTATATCCCCCTTTAGCTAGAGTAATAGCTCATAGAGGAGGAGCTGTTGATCTAGCTATTTTTTCTCTTCACTTAGCCGGAGCGTCCTCTATTTTAGGAGCTGTAAATTTTATTTCTACTATTGTTAATATACGTAGGCCAGGTATAAGAATGGACCAAATACCTTTATTTGTTTGATCCATTCTTATTACTACTATTTTACTACTTTTATCCTTACCTGTACTGGCTGGGGCAATCACTATGTTGCTTACTGATCGAAACTTAAATACTTCTTTTTTTGACCCTAGTGGAGGTGGTGATCCAATCCTATACCAACATCTATTT--------------------------------------------------------
>E_cyaneus_Ulan-Nur_UN7
---------GGCTAGAATAGTCGGAACATCTATAAGCGTAATTATTCGGTCTGAGTTAAGAGCTCCTGGTAATTTAATTGGAGATGACCAATTATATAACGTTATAGTAACAGCCCATGCTTTTGTTATAATTTTCTTTATAGTAATGCCTATCATAATTGGCGGATTTGGTAACTGGTTAGTCCCATTAATACTAGGGAGCCCTGATATAGCTTTTCCACGTATAAATAATATAAGATTTTGACTTTTACCGCCTTCTCTTACTCTTCTTATCGCCAGTGGTCTTGTTGAAAGAGGAGTGGGAACAGGTTGAACTGTATATCCCCCTTTAGCTAGAGTAATAGCTCATAGAGGAGGAGCTGTTGATCTAGCTATTTTTTCTCTTCACTTAGCCGGAGCGTCCTCTATTTTAGGAGCTGTAAATTTTATTTCTACTATTGTTAATATACGTAGGCCAGGTATAAGAATGGATCAAATACCTTTATTTGTTTGATCCATTCTTATTACTACTATTTTACTACTTTTATCCTTACCTGTGCTGGCTGGGGCAATCACTATGTTACTTACTGATCGAAACTTAAATACTTCTTTTTTTGACCCTAGGGGAGGTGGTGACCCGATCCTATACCAACATCTATTT--------------------------------------------------------
>E_cyaneus_Ulan-Nur_UN8
---------GGCTAGAATAGTGGGAACATCTATAAGCGTAATTATTCGGTCTGAGTTAAGGGCTCCTGGTAATTTAATTGGAGATGACCAATTATATAACGTTATAGTAACAGCCCATGCTTTTGTTATAATTTTCTTTATAGTAATGCCTATCATAATTGGCGGATTTGGTAACTGGTTAGTCCCATTAATACTAGGAAGTCCTGATATAGCTTTTCCACGTATAAACAATATAAGATTTTGACTTTTACCGCCTTCTCTTACTCTTCTTATCGCCAGTGGTCTTGTTGAAAGAGGAGTGGGAACAGGTTGAACTGTATACCCCCCTTTAGCTAGAGTAATAGCCCATAGAGGAGGAGCTGTTGATCTAGCTATTTTTTCTCTTCACTTAGCCGGAGCATCCTCTATTTTAGGAGCTGTAAATTTTATTTCTACTATTGTTAATATACGTAGGCCAGGTATAAGAATGGACCAAATACCTTTATTTGTTTGATCCATTCTTATTACTACTATTTTACTACTTTTATCCTTACCTGTACTGGCTGGGGCAATCACTATGTTGCTTACTGATCGAAACTTAAATACTTCTTTTTTTGACCCTAGTGGAGGTGGTGACCCAATCCTATACCAACATCTATTT--------------------------------------------------------
>E_cyaneus_Ulan-Nur_UN10
---------GGCTAGAATAGTCGGAACATCTATAAGCGTAATTATTCGGTCTGAGTTAAGAGCTCCTGGTAATTTAATTGGAGATGACCAATTATATAACGTTATAGTAACAGCCCATGCTTTTGTTATAATTTTCTTTATAGTAATGCCTATCATAATTGGCGGATTTGGTAACTGGTTAGTCCCATTAATACTAGGGAGCCCTGATATAGCTTTTCCACGTATAAATAATATAAGATTTTGACTTTTACCGCCTTCTCTTACTCTTCTTATCGCCAGTGGTCTTGTTGAAAGAGGAGTGGGAACAGGTTGAACTGTATATCCCCCTTTAGCTAGAGTAATAGCTCATAGAGGAGGAGCTGTTGATCTAGCTATTTTTTCTCTTCACTTAGCCGGAGCGTCCTCTATTTTAGGAGCTGTAAATTTTATTTCTACTATTGTTAATATACGTAGGCCAGGTATAAGAATGGATCAAATACCTTTATTTGTTTGATCCATTCTTATTACTACTATTTTACTACTTTTATCCTTACCTGTGCTGGCTGGGGCAATCACTATGTTACTTACTGATCGAAACTTAAATACTTCTTTTTTTGACCCTAGGGGAGGTGGTGACCCGATCCTATACCAACATCTATTT--------------------------------------------------------
>E_cyaneus_Zavorotnaya_Z1
---------GGCTAGAATAGTCGGAACATCTATAAGCGTAATTATTCGGTCTGAGTTAAGAGCCCCTGGTAATTTAATTGGAGATGACCAATTATATAACGTTATAGTAACAGCCCATGCTTTTGTTATAATTTTCTTTATAGTAATGCCTATCATAATTGGCGGATTTGGTAACTGGTTAGTCCCATTAATACTAGGAAGCCCTGACATAGCTTTTCCACGTATAAACAATATAAGATTTTGACTTTTACCACCTTCTCTTACTCTTCTTATCGCCAGTGGTCTTGTTGAAAGAGGAGTGGGAACAGGTTGAACTGTATATCCCCCTTTAGCTAGAGTAATAGCTCATAGAGGAGGAGCTGTTGATCTAGCTATTTTTTCTCTTCACTTAGCCGGAGCGTCCTCTATTTTAGGGGCTGTAAATTTTATTTCTACTATTGTTAATATACGTAGGCCAGGTATAAGAATGGACCAAATACCTTTATTTGTTTGATCCATTCTTATTACTACTATTTTACTACTTTTATCCTTACCTGTGCTGGCTGGGGCAATCACTATGTTGCTTACTGATCGAAACTTAAATACTTCTTTTTTTGACCCTAGGGGAGGTGGTGACCCGATCCTATACCAACATCTATTT--------------------------------------------------------
>E_cyaneus_Zavorotnaya_Z2
---------GGCTAGAATAGTCGGAACATCTATAAGCGTAATTATTCGGTCTGAGTTAAGAGCTCCTGGTAATTTAATTGGAGATGACCAATTATATAACGTTATAGTAACAGCCCATGCTTTTGTTATAATTTTCTTTATAGTAATGCCTATCATAATTGGCGGATTTGGTAACTGGTTAGTCCCATTAATACTAGGGAGCCCTGATATAGCTTTTCCACGTATAAACAATATAAGATTTTGACTTTTACCGCCTTCTCTTACTCTTCTTATCGCCAGTGGTCTTGTTGAAAGAGGAGTGGGAACAGGTTGAACTGTATATCCCCCTTTAGCTAGAGTAATAGCTCATAGAGGAGGAGCTGTTGATCTAGCTATTTTTTCTCTTCACTTAGCCGGAGCGTCCTCTATTTTAGGGGCTGTAAATTTTATTTCTACTATTGTTAATATACGTAGGCCAGGTATAAGAATGGATCAAATACCTTTATTTGTTTGATCCATTCTTATTACTACTATTTTACTACTTTTATCCTTACCTGTGCTGGCTGGGGCAATCACTATGTTGCTTACTGATCGAAACTTAAATACTTCTTTTTTTGACCCTAGGGGAGGTGGTGACCCGATCCTATACCAACATCTATTT--------------------------------------------------------
>E_cyaneus_Zavorotnaya_Z3
---------GGCTAGAATAGTCGGAACATCTATAAGCGTAATTATTCGGTCTGAGTTAAGAGCCCCTGGTAATTTAATTGGAGATGACCAATTATATAACGTTATAGTAACAGCCCATGCTTTTGTTATAATTTTCTTTATAGTAATGCCTATCATAATTGGCGGATTTGGTAACTGGTTAGTCCCATTAATACTAGGAAGCCCTGACATAGCTTTTCCACGTATAAACAATATAAGATTTTGACTTTTACCACCTTCTCTTACTCTTCTTATCGCCAGTGGTCTTGTTGAAAGAGGAGTGGGAACAGGTTGAACTGTATATCCCCCTTTAGCTAGAGTAATAGCTCATAGAGGAGGAGCTGTTGATCTAGCTATTTTTTCTCTTCACTTAGCCGGAGCGTCCTCTATTTTAGGAGCTGTAAATTTTATTTCTACTATTGTTAATATACGTAGGCCAGGTATAAGAATGGACCAAATACCTTTATTTGTTTGATCCATTCTTATTACTACTATTTTACTACTTTTATCCTTACCTGTGCTGGCTGGGGCAATCACTATGTTGCTTACTGATCGAAACTTAAATACTTCTTTTTTTGACCCTAGGGGAGGTGGTGACCCGATCCTATACCAACATCTATTT--------------------------------------------------------
>E_cyaneus_Zavorotnaya_Z5
---------GGCTAGAATAGTCGGAACATCTATAAGCGTAATTATTCGGTCTGAGTTAAGAGCTCCTGGTAATTTAATTGGAGATGACCAATTATATAACGTTATAGTAACAGCCCATGCTTTTGTTATAATTTTCTTTATAGTAATGCCTATCATAATTGGCGGATTTGGTAACTGGTTAGTCCCATTAATACTAGGGAGCCCTGATATAGCTTTTCCACGTATAAACAATATAAGATTTTGACTTTTACCGCCTTCTCTTACTCTTCTTATCGCCAGTGGTCTTGTTGAAAGAGGAGTGGGAACAGGTTGAACTGTATATCCCCCTTTAGCTAGAGTAATAGCTCATAGAGGAGGAGCTGTTGATCTAGCTATTTTTTCTCTTCACTTAGCCGGAGCGTCCTCTATTTTAGGGGCTGTAAATTTTATTTCTACTATTGTTAATATACGTAGGCCAGGTATAAGAATGGATCAAATACCTTTATTTGTTTGATCCATTCTTATTACTACTATTTTACTACTTTTATCCTTACCTGTGCTGGCTGGGGCAATCACTATATTGCTTACTGATCGAAACTTAAATACTTCTTTTTTTGACCCTAGGGGAGGTGGTGACCCGATCCTATACCAACATCTATTT--------------------------------------------------------
>E_cyaneus_Zavorotnaya_Z6
---------GGCTAGAATAGTCGGAACATCTATAAGCGTAATTATTCGGTCTGAGTTAAGAGCCCCTGGTAATTTAATTGGAGATGACCAATTATATAACGTTATAGTAACAGCCCATGCTTTTGTTATAATTTTCTTTATAGTAATGCCTATCATAATTGGCGGATTTGGTAACTGGTTAGTCCCATTAATACTAGGAAGCCCTGACATAGCTTTTCCACGTATAAACAATATAAGATTTTGACTTTTACCACCTTCTCTTACTCTTCTTATCGCCAGTGGTCTTGTTGAAAGAGGAGTGGGAACAGGTTGAACTGTATATCCCCCTTTAGCTAGAGTAATAGCTCATAGAGGAGGAGCTGTTGATCTAGCTATTTTTTCTCTTCACTTAGCCGGAGCGTCCTCTATTTTAGGAGCTGTAAATTTTATTTCTACTATTGTTAATATACGTAGGCCAGGTATAAGAATGGACCAAATACCTTTATTTGTTTGATCTATTCTTATTACTACTATTTTACTACTTTTATCCTTACCTGTGCTGGCTGGGGCAATCACTATGTTGCTTACTGATCGAAACTTAAATACTTCTTTTTTTGACCCTAGGGGAGGTGGTGACCCGATCCTATACCAACATCTATTT--------------------------------------------------------
>E_cyaneus_Zavorotnaya_Z7
---------GGCTAGAATAGTCGGAACATCTATAAGCGTAATTATTCGGTCTGAGTTAAGAGCTCCTGGTAATTTAATTGGAGATGACCAATTATATAATGTTATAGTAACAGCCCATGCTTTTGTTATAATTTTCTTTATAGTAATGCCTATCATAATTGGCGGATTTGGTAACTGGTTAGTCCCATTAATACTAGGAAGCCCTGATATAGCTTTTCCACGTATAAACAATATAAGATTTTGACTTTTACCGCCTTCTCTTACTCTTCTTATCGCCAGTGGTCTTGTTGAAAGAGGAGTGGGAACAGGTTGAACTGTATATCCCCCTTTAGCTAGAGTAATAGCTCATAGAGGAGGAGCTGTTGATCTAGCTATTTTTTCTCTTCACTTAGCCGGAGCGTCCTCTATTTTAGGAGCTGTAAATTTTATTTCTACTATTGTTAATATACGTAGGCCAGGTATAAGAATGGACCAAATACCTTTATTTGTTTGATCCATTCTTATTACTACTATTTTACTACTTTTATCCTTACCTGTGCTGGCTGGGGCAATCACTATGTTGCTTACTGATCGAAACTTAAATACTTCTTTTTTTGACCCTAGGGGAGGTGGTGACCCGATCCTATACCAACATCTATTT--------------------------------------------------------
>E_cyaneus_Zavorotnaya_Z8
---------GGCTAGAATAGTCGGAACATCTATAAGCGTAATTATTCGGTCTGAGTTAAGAGCTCCTGGTAATTTAATTGGAGATGACCAATTATATAATGTTATAGTAACAGCCCATGCTTTTGTTATAATTTTCTTTATAGTAATGCCTATCATAATTGGCGGATTTGGTAACTGGTTAGTCCCATTAATACTAGGAAGCCCTGATATAGCTTTTCCACGTATAAACAATATAAGATTTTGACTTTTACCGCCTTCTCTTACTCTTCTTATAGCCAGTGGTCTTGTTGAAAGAGGAGTGGGAACAGGTTGAACTGTATATCCCCCTTTAGCTAGAGTAATAGCTCATAGAGGAGGAGCTGTTGATCTAGCTATTTTTTCTCTTCACTTAGCCGGAGCGTCCTCTATTTTAGGAGCTGTAAATTTTATTTCTACTATTGTTAATATACGTAGGCCAGGTATAAGAATGGACCAAATACCTTTATTTGTTTGATCCATTCTTATTACTACTATTTTACTACTTTTATCCTTACCTGTGCTGGCTGGGGCAATCACTATGTTGCTTACTGATCGAAACTTAAATACTTCTTTTTTTGACCCTAGGGGAGGTGGTGACCCGATCCTATACCAACATCTATTT--------------------------------------------------------
>E_cyaneus_Zavorotnaya_Z9
---------GGCTAGAATAGTCGGAACATCTATAAGCGTAATTATTCGGTCTGAGTTAAGAGCTCCTGGTAATTTAATTGGAGATGACCAATTATATAACGTTATAGTAACAGCCCATGCTTTTGTTATAATTTTCTTTATAGTAATGCCTATCATAATTGGCGGATTTGGTAACTGGTTAGTCCCATTAATACTAGGAAGCCCTGACATAGCTTTTCCACGTATAAACAATATAAGATTTTGACTTTTACCGCCTTCTCTTACTCTTCTTATCGCCAGTGGTCTTGTTGAAAGAGGAGTGGGAACAGGTTGAACTGTATATCCCCCTTTAGCTAGAGTAATAGCTCATAGAGGAGGAGCTGTTGATCTAGCTATTTTTTCTCTTCACTTAGCCGGAGCGTCCTCTATTTTAGGAGCTGTAAATTTTATTTCTACTATTGTTAATATACGTAGGCCAGGTATAAGAATAGACCAAATACCTTTATTTGTTTGATCCATTCTTATTACTACTATTTTACTACTTTTATCCTTACCTGTGCTGGCTGGGGCAATCACTATGTTACTTACTGATCGAAACTTAAATACTTCTTTTTTTGACCCTAGGGGAGGTGGTGACCCGATCCTATACCAACATCTATTT--------------------------------------------------------
>E_cyaneus_Zavorotnaya_Z10
---------GGCTAGAATAGTCGGAACATCTATAAGAGTAATTATTCGGTCTGAGTTAAGAGCTCCTGGTAATTTAATTGGAGATGACCAATTATATAACGTTATAGTAACAGCCCATGCTTTTGTTATAATTTTCTTTATAGTAATGCCTATCATAATTGGCGGATTTGGTAACTGGTTAGTCCCATTAATACTAGGGAGCCCTGATATAGCTTTTCCACGTATAAACAATATAAGATTTTGACTTTTACCGCCTTCTCTTACTCTTCTTATCGCCAGTGGTCTTGTTGAAAGAGGAGTGGGAACAGGTTGAACTGTATATCCCCCTTTAGCTAGAGTAATAGCTCATAGAGGAGGAGCTGTTGATCTAGCTATTTTTTCTCTTCACTTAGCCGGAGCGTCCTCTATTTTAGGGGCTGTAAATTTTATTTCTACTATTGTTAATATACGTAGGCCAGGTATAAGAATGGATCAAATACCTTTATTTGTTTGATCCATTCTTATTACTACTATTTTACTACTTTTATCCTTACCTGTGCTGGCTGGGGCAATCACTATGTTGCTTACTGACCGAAACTTAAATACTTCTTTTTTTGACCCTAGGGGAGGTGGTGACCCGATCCTATACCAACATCTATTT--------------------------------------------------------
>E_cyaneus_Zavorotnaya_Z11
---------GGCTAGAATAGTCGGAACATCTATAAGCGTAATTATTCGGTCTGAGTTAAGAGCTCCTGGTAATTTAATTGGAGATGACCAATTATATAACGTTATAGTAACAGCCCATGCTTTTGTTATAATTTTCTTTATAGTAATGCCTATCATAATTGGCGGATTTGGTAACTGGTTAGTCCCATTAATACTAGGAAGCCCTGACATAGCTTTTCCACGTATAAACAATATAAGATTTTGACTTTTACCGCCTTCTCTTACTCTTCTTATCGCCAGTGGTCTTGTTGAAAGAGGAGTGGGAACAGGTTGAACTGTATATCCCCCTTTAGCTAGAGTAATAGCTCATAGAGGAGGAGCTGTTGATCTAGCTATTTTTTCTCTTCACTTAGCCGGAGCGTCCTCTATTTTAGGAGCTGTAAATTTTATTTCTACTATTGTTAATATACGTAGGCCAGGTATAAGAATAGACCAAATACCTTTATTTGTTTGATCCATTCTTATTACTACTATTTTACTACTTTTATCCTTACCTGTGCTGGCTGGGGCAATCACTATGTTACTTACTGATCGAAACTTAAATACTTCTTTTTTTGACCCTAGGGGAGGTGGTGACCCGATCCTATACCAACATCTATTT--------------------------------------------------------
>E_vittatus_NC_025564.1_nearly_Kultuk
AGGGGCTTGAGCTAGAATAGTCGGTACCTCTATAAGAGTAATTATTCGGTCCGAATTAAGAACACCTGGTAACTTAATCGGAGATGACCAACTATATAATGTTATAGTAACAGCTCACGCATTTATTATAATTTTTTTCATAGTAATACCTATTATAATTGGGGGGTTTGGTAATTGGTTAGTTCCCTTGATACTAGGAAGACCCGATATAGCTTTTCCACGTCTAAATAACATAAGGTTTTGGCTACTGCCTCCGTCCCTTACACTTCTTATTACCAGTGGCCTTGTAGAAAGAGGAGTGGGAACAGGTTGAACTGTGTACCCCCCTTTAGCAGGGGCCATAGCTCATAGAGGAGGGAGTGTTGACCTAGCTATTTTTTCACTTCATTTAGCAGGGGCCTCTTCTATTTTAGGGGCTGTAAACTTTATCTCCACAATCATTAATATACGTAGACCCGGTATGAGACTAGACCAAATACCTTTGTTTGTGTGGTCTATTCTTATCACTACAGTTTTACTACTCCTATCACTGCCAGTTTTAGCTGGGGCTATTACTATGCTACTTACTGACCGTAACCTAAATACCTCTTTTTTTGATCCTAGCGGAGGGGGCGACCCTATTCTATACCAGCACTTATTT--------------------------------------------------------
>E_vittatus_Baikalsk_B26
AGGGGCTTGAGCTAGAATAGTCGGTACCTCTATAAGGGTAATTATTCGGTCCGAATTAAGAACACCTGGTAACTTAATCGGAGATGACCAACTATATAATGTTATAGTAACAGCTCACGCATTTATTATAATTTTTTTCATAGTAATACCTATTATAATCGGGGGGTTTGGTAATTGGTTAGTTCCCTTGATACTAGGAAGACCCGATATAGCTTTTCCACGTCTAAATAACATAAGGTTTTGGCTACTGCCTCCGTCCCTTACACTTCTTATTACCAGTGGCCTTGTAGAAAGAGGAGTGGGAACAGGTTGAACTGTGTACCCCCCTTTAGCAGGGGCCATAGCTCATAGAGGAGGGAGTGTTGACCTAGCTATTTTTTCACTTCATTTAGCAGGGGCCTCTTCTATTTTAGGGGCTGTAAACTTTATCTCCACAATCATTAATATACGTAGACCTGGTATGAGACTAGACCAAATACCTTTGTTTGTGTGGTCTATTCTTATCACTACAGTTTTACTACTCCTATCACTGCCAGTTTTAGCTGGAGCTATTACTATGCTACTTACTGACCGTAACCTAAATACCTCTTTTTTTGATCCTAGCGGAGGGGGCGACCCTATTCTATACCAGCACTTATTT--------------------------------------------------------
>E_vittatus_Baikalsk_B27
AGGGGCTTGAGCTAGAATAGTCGGTACCTCTATAAGAGTAATTATTCGGTCCGAATTAAGAACACCTGGTAACTTAATCGGAGATGACCAACTATATAATGTTATAGTAACAGCTCACGCATTTATTATAATTTTTTTCATAGTAATACCTATTATAATCGGAGGGTTTGGTAATTGGTTAGTTCCCTTGATACTAGGAAGACCCGATATAGCTTTTCCACGTCTAAATAACATAAGGTTTTGGCTACTGCCTCCGTCCCTTACACTTCTTATTACCAGTGGCCTTGTAGAAAGAGGAGTGGGAACAGGTTGAACTGTGTACCCCCCTTTAGCAGGGGCCATAGCTCATAGAGGAGGGAGTGTTGACCTAGCTATTTTTTCACTTCATTTAGCAGGAGCCTCTTCTATTTTAGGGGCTGTAAACTTTATCTCCACAATCATTAATATACGTAGACCCGGTATGAGATTAGACCAAATACCTTTGTTTGTGTGGTCTATTCTTATCACTACAGTTTTACTACTCCTATCACTGCCAGTTTTAGCTGGGGCTATTACTATACTACTTACTGACCGTAACCTAAATACCTCTTTTTTTGACCCTAGCGGAGGGGGCGACCCTATTCTATACCAGCACTTATTT--------------------------------------------------------
>E_vittatus_Baikalsk_B28
AGGGGCTTGAGCTAGAATAGTCGGTACCTCTATAAGGGTAATTATTCGGTCCGAATTAAGAACACCTGGTAACTTAATCGGAGATGACCAACTATATAATGTTATAGTAACAGCTCACGCATTTATTATAATTTTTTTCATAGTAATACCTATTATAATCGGGGGGTTTGGTAATTGGTTAGTTCCCTTGATACTAGGAAGACCCGATATAGCTTTTCCACGTCTAAATAACATAAGGTTTTGGCTACTGCCTCCGTCCCTTACACTTCTTATTACCAGTGGCCTTGTAGAAAGAGGAGTGGGAACAGGTTGAACTGTGTACCCCCCTTTAGCAGGGGCCATAGCTCATAGAGGAGGGAGTGTTGACCTAGCTATTTTTTCACTTCATTTAGCAGGGGCCTCTTCTATTTTAGGGGCTGTAAACTTTATCTCCACAATCATTAATATACGTAGACCTGGTATGAGACTAGACCAAATACCTTTGTTTGTGTGGTCTATTCTTATCACTACAGTTTTACTACTCCTATCACTGCCAGTTTTAGCTGGGGCTATTACTATGCTACTTACTGACCGTAACCTAAATACCTCTTTTTTTGATCCTAGCGGAGGGGGCGACCCTATTCTATACCAGCACTTATTT--------------------------------------------------------
>E_vittatus_Baikalsk_B33
AGGGGCTTGAGCTAGAATAGTCGGTACCTCTATAAGGGTAATTATTCGGTCCGAATTGAGAACACCTGGTAACTTAATCGGAGATGACCAACTATATAATGTTATAGTAACAGCTCACGCATTTATTATAATTTTTTTCATAGTAATACCTATTATAATCGGGGGGTTTGGTAATTGGTTAGTTCCCTTGATACTAGGAAGACCCGATATAGCTTTTCCACGTCTAAATAACATAAGGTTTTGGTTACTGCCTCCGTCCCTTACACTTCTTATTACCAGTGGCCTTGTAGAAAGAGGAGTGGGAACAGGTTGAACTGTGTACCCCCCTTTAGCAGGGGCCATAGCTCATAGAGGAGGGAGTGTTGACCTAGCTATTTTTTCACTTCATTTAGCAGGGGCCTCTTCTATTTTAGGGGCTGTAAACTTTATCTCCACAATCATTAATATACGTAGACCTGGTATGAGACTAGACCAAATACCTTTGTTTGTGTGGTCTATTCTTATCACTACAGTTTTACTACTCCTATCACTGCCAGTTTTAGCTGGAGCTATTACTATGCTACTTACTGACCGTAACCTAAATACATCTTTTTTTGATCCTAGCGGAGGGGGCGACCCTATTCTGTACCAGCACTTATTT--------------------------------------------------------
>E_vittatus_Baikalsk_B36
AGGGGCTTGAGCTAGAATAGTCGGTACCTCTATAAGGGTAATTATTCGGTCCGAATTAAGAACACCTGGTAACTTAATCGGAGATGACCAACTATATAATGTTATAGTAACAGCTCACGCATTTATTATAATTTTTTTCATAGTAATACCTATTATAATCGGGGGGTTTGGTAATTGGTTAGTTCCCTTGATACTAGGAAGACCCGATATAGCTTTTCCGCGTCTAAATAACATAAGGTTTTGGCTACTGCCTCCGTCCCTTACACTTCTTATTACCAGTGGCCTTGTAGAAAGAGGAGTGGGAACAGGTTGAACTGTGTACCCCCCTTTAGCAGGGGCCATAGCTCATAGAGGAGGGAGTGTTGACCTAGCTATTTTTTCACTTCATTTAGCAGGGGCCTCTTCTATTTTAGGGGCTGTAAACTTTATCTCTACAATCATTAATATACGTAGACCTGGTATGAGATTAGACCAAATACCTTTGTTTGTGTGGTCTATTCTTATCACTACAGTTTTACTACTCCTATCACTGCCAGTTTTAGCTGGAGCTATTACTATGCTACTTACTGACCGTAACCTAAATACCTCTTTTTTTGATCCTAGCGGAGGGGGCGACCCTATTCTATACCAGCACTTATTT--------------------------------------------------------
>E_vittatus_Baikalsk_B37
AGGGGCTTGAGCTAGAATAGTCGGTACCTCTATAAGAGTAATTATTCGGTCCGAATTGAGAACACCTGGTAACTTAATCGGAGATGACCAACTATATAATGTTATAGTAACAGCTCACGCATTTATTATAATTTTTTTCATAGTAATACCTATTATAATCGGGGGGTTTGGTAATTGGTTAGTTCCCTTGATACTAGGAAGACCCGATATAGCTTTTCCACGTCTAAATAACATAAGGTTTTGGTTACTGCCTCCGTCCCTTACACTTCTTATTACCAGTGGCCTTGTAGAAAGAGGAGTGGGAACAGGTTGAACTGTGTACCCCCCTTTAGCAGGGGCCATAGCTCATAGAGGAGGGAGTGTTGACCTAGCTATTTTTTCACTTCATTTAGCAGGGGCCTCTTCTATTTTAGGGGCTGTAAACTTTATCTCCACAATCATTAATATACGTAGACCTGGTATGAGACTAGACCAAATACCTTTGTTTGTGTGGTCTATTCTTATCACTACAGTTTTACTACTCCTATCACTGCCAGTTTTAGCTGGAGCTATTACTATGCTACTTACTGACCGTAACCTAAATACATCTTTTTTTGATCCTAGCGGAGGGGGCGACCCTATTCTATACCAGCACTTATTT--------------------------------------------------------
>E_vittatus_Baikalsk_B38
AGGGGCTTGAGCTAGAATAGTCGGTACCTCTATAAGGGTAATTATTCGGTCCGAATTAAGAACACCTGGTAACTTAATCGGAGATGACCAACTATATAATGTTATAGTAACAGCTCACGCATTTATTATAATTTTTTTCATAGTAATACCTATTATAATCGGGGGGTTTGGTAATTGGTTAGTTCCCTTGATACTAGGAAGACCCGATATAGCTTTTCCGCGTCTAAATAACATAAGGTTTTGGCTACTGCCTCCGTCCCTTACACTTCTTATTACCAGTGGCCTTGTAGAAAGAGGAGTTGGAACAGGTTGAACTGTGTACCCCCCTTTAGCAGGGGCCATAGCTCATAGAGGAGGGAGTGTTGACCTAGCTATTTTTTCACTTCATTTAGCAGGGGCCTCTTCTATTTTAGGGGCTGTAAACTTTATCTCTACAATCATTAATATACGTAGACCTGGTATGAGACTAGACCAAATACCTTTGTTTGTGTGGTCTATTCTTATCACTACAGTTTTACTACTCCTATCACTGCCAGTTTTAGCTGGAGCTATTACTATGCTACTTACTGACCGTAACCTAAATACCTCTTTTTTTGATCCTAGCGGAGGGGGCGACCCTATTCTATACCAGCACTTATTT--------------------------------------------------------
>E_vittatus_Listvyanka_Y01
AGGTGCTTGGGCCAGAATAGTCGGTACCTCTATAAGGGTAATTATTCGATCTGAACTAAGAACACCTGGTAATTTAATCGGAGACGATCAGCTATATAATGTTATAGTGACAGCGCACGCTTTTGTTATAATTTTTTTCATAGTAATACCTATTATAATCGGGGGTTTTGGTAATTGGTTAGTTCCTTTGATGCTAGGGAGACCTGATATAGCTTTCCCACGTCTAAATAATATAAGATTTTGGTTATTACCCCCATCCCTTACACTTCTTATCACCAGTGGCCTTGTAGAGAGAGGAGTCGGTACAGGTTGAACTGTGTATCCACCTTTAGCAGGAGCCATAGCCCATAGAGGAGGGAGTGTCGATCTAGCTATTTTTTCTCTCCATTTAGCGGGGGCCTCTTCTATTTTAGGGGCTGTGAATTTTATCTCTACAATCATTAATATGCGTAGACCTGGTATGACAATAGACCAAATGCCTTTGTTTGTTTGGTCTATTCTTATCACTACAGTTTTACTGCTTCTATCGTTACCAGTTTTAGCTGGAGCTATTACTATACTACTTACTGACCGTAACCTAAATACTTCTTTTTTTGACCCTAGGGGAGGGGGGGACCCTATTCTATACCAGCACTTATTT--------------------------------------------------------
>E_vittatus_Listvyanka_Y02
AGGTGCTTGGGCCAGAATAGTCGGTACCTCTATAAGGGTAATTATTCGATCTGAACTAAGAACACCTGGTAATTTAATCGGAGACGATCAGCTATATAATGTTATAGTGACAGCGCACGCTTTTGTTATAATTTTTTTCATAGTAATACCTATTATAATCGGGGGTTTTGGTAATTGGTTAGTTCCTTTGATGCTAGGGAGACCTGATATAGCTTTCCCACGTCTAAATAATATAAGATTTTGGTTATTACCCCCATCCCTTACACTTCTTATCACCAGTGGCCTTGTAGAAAGAGGAGTCGGTACAGGTTGAACTGTGTATCCACCTTTAGCAGGAGCCATAGCCCATAGAGGAGGGAGTGTCGATCTAGCTATTTTTTCTCTCCATTTAGCGGGGGCCTCTTCTATTTTAGGGGCTGTGAATTTTATCTCTACAATCATTAATATGCGTAGACCTGGTATGACAATAGACCAAATGCCTTTGTTTGTTTGGTCTATTCTTATCACTACAGTTTTACTGCTTCTATCGTTACCAGTTTTAGCTGGAGCTATTACTATACTACTTACTGACCGTAACCTAAATACTTCTTTTTTTGACCCTAGGGGAGGGGGGGACCCTATTCTATACCAGCACTTATTT--------------------------------------------------------
>E_vittatus_Listvyanka_Y03
AGGTGCTTGGGCCAGAATAGTCGGTACCTCTATAAGGGTAATTATTCGATCTGAACTAAGAACACCTGGTAATTTAATCGGAGACGATCAGCTATATAATGTTATAGTGACAGCGCACGCTTTTGTTATAATTTTTTTCATAGTAATACCTATTATAATCGGGGGTTTTGGTAACTGGTTAGTTCCTTTGATGCTAGGGAGACCTGATATAGCTTTCCCACGTCTAAATAATATAAGATTTTGGTTATTACCCCCATCCCTTACACTTCTTATCACCAGTGGCCTTGTAGAAAGAGGAGTCGGTACAGGTTGAACTGTGTATCCACCTTTAGCAGGAGCCATAGCCCATAGAGGAGGGAGTGTCGATCTAGCTATTTTTTCTCTCCATTTAGCGGGGGCCTCTTCTATTTTAGGGGCTGTGAATTTTATCTCTACAATCATTAATATGCGTAGACCTGGTATGACAATAGACCAAATGCCTTTGTTTGTTTGGTCTATTCTTATCACTACAGTTTTACTGCTTCTATCGTTACCAGTTTTAGCTGGAGCTATTACTATACTACTTACTGACCGTAACCTAAATACTTCTTTTTTTGACCCTAGGGGAGGGGGGGACCCTATTCTATACCAGCACTTATTT--------------------------------------------------------
>E_vittatus_Listvyanka_Y04
AGGTGCTTGGGCCAGAATAGTCGGTACCTCTATAAGGGTAATTATTCGATCTGAACTAAGAACACCTGGTAATTTAATCGGAGACGATCAGCTATATAATGTTATAGTGACAGCGCACGCTTTTGTTATAATTTTTTTCATAGTAATACCTATTATAATCGGGGGTTTTGGTAATTGGTTAGTTCCTTTGATGCTAGGGAGACCTGATATAGCTTTCCCACGTCTAAATAATATAAGATTTTGGTTATTACCCCCATCCCTTACACTTCTTATCACCAGTGGCCTTGTAGAAAGAGGAGTCGGTACAGGTTGAACTGTGTATCCACCTTTAGCAGGAGCCGTAGCCCATAGAGGAGGGAGTGTCGATCTAGCTATTTTTTCTCTCCATTTAGCGGGGGCCTCTTCTATTTTAGGGGCTGTGAATTTTATCTCTACAATCATTAATATGCGTAGACCTGGTATGACAATAGACCAAATGCCTTTGTTTGTTTGGTCTATTCTTATCACTACAGTTTTACTGCTTCTATCGTTACCAGTTTTAGCTGGAGCTATTACTATACTACTTACTGACCGTAACCTAAATACTTCTTTTTTTGACCCTAGGGGAGGGGGGGACCCTATTCTATACCAGCACTTATTT--------------------------------------------------------
>E_vittatus_Listvyanka_Y05
AGGTGCTTGGGCCAGAATAGTCGGTACCTCTATAAGGGTAATTATTCGATCTGAACTAAGAACACCTGGTAATTTAATCGGAGACGATCAGCTATATAATGTTATAGTGACAGCGCACGCTTTTGTTATAATTTTTTTCATAGTAATACCTATTATAATCGGGGGTTTTGGTAATTGGTTAGTTCCTTTGATGCTAGGGAGACCTGATATAGCTTTCCCACGTCTAAATAATATAAGATTTTGGTTATTACCCCCATCCCTTACACTTCTTATCACCAGTGGCCTTGTAGAAAGAGGAGTCGGTACAGGTTGAACTGTGTATCCACCTTTAGCAGGAGCCCTAGCCCATAGAGGAGGGAGTGTCGATCTAGCTATTTTTTCTCTCCATTTAGCGGGGGCCTCTTCTATTTTAGGGGCTGTGAATTTTATCTCTACAATCATTAATATGCGTAGACCTGGTATGACAATAGACCAAATGCCTTTGTTTGTTTGGTCTATTCTTATCACTACAGTTTTACTGCTTCTATCGTTACCAGTTTTAGCTGGAGCTATTACTATACTACTTACTGACCGTAACCTAAATACTTCTTTTTTTGACCCTAGGGGAGGGGGGGACCCTATTCTATACCAGCACTTATTT--------------------------------------------------------
>E_vittatus_Listvyanka_Y07
AGGTGCTTGGGCCAGAATAGTCGGTACCTCTATAAGGGTAATTATTCGATCTGAACTAAGAACACCTGGTAATTTAATCGGAGACGATCAGCTATATAATGTTATAGTGACAGCGCACGCTTTTGTTATAATTTTTTTCATAGTAATACCTATTATAATCGGGGGTTTTGGTAATTGGTTAGTTCCTTTGATGCTAGGGAGACCTGATATAGCTTTCCCACGTCTAAATAATATAAGATTTTGGTTATTACCCCCATCCCTTACACTTCTTATCACCAGTGGCCTTGTAGAAAGAGGAGTCGGTACAGGTTGAACTGTGTATCCACCTTTAGCAGGAGCCATAGCCCATAGAGGAGGGAGTGTCGATCTAGCTATTTTTTCTCTCCATTTAGCGGGGGCCTCTTCTATTTTAGGGGCTGTGAATTTTATCTCTACAATCATTAATATGCGTAGACCTGGTATGACAATAGACCAAATGCCTTTGTTTGTTTGGTCTATTCTTATCACTACAGTTTTACTGCTTCTATCGTTACCAGTTTTAGCTGGAGCTATTACTATACTACTTACTGACCGTAACCTAAATACTTCTTTTTTTGACCCTAGGGGAGGGGGGGACCCTATTCTATACCAGCACTTATTT--------------------------------------------------------
>E_vittatus_Bolshie_Koty_K16
AGGTGCTTGGGCCAGAATAGTCGGTACCTCTATAAGGGTAATTATTCGATCTGAACTAAGAACACCTGGTAATTTAATCGGAGACGATCAGCTATATAATGTTATAGTGACAGCGCACGCTTTTGTTATAATTTTTTTCATAGTAATACCTATTATAATCGGGGGTTTTGGTAATTGGTTAGTTCCTTTGATGCTAGGGAGACCTGATATAGCTTTCCCACGTCTAAATAATATAAGATTTTGGTTATTACCCCCATCCCTTACACTTCTTATCACCAGTGGCCTTGTAGAAAGAGGAGTCGGTACAGGTTGAACTGTGTATCCACCTTTAGCAGGAGCCATAGCCCATAGAGGAGGGAGTGTCGATCTAGCTATTTTTTCTCTCCATTTAGCGGGGGCCTCTTCTATTTTAGGGGCTGTGAATTTTATCTCTACAATCATTAATATGCGTAGACCTGGTATGACAATAGACCAAATGCCTTTGTTTGTTTGGTCTATTCTTATCACTACAGTTTTACTGCTTCTATCGTTACCAGTTTTAGCTGGAGCTATTACTATACTACTTACTGACCGTAACCTAAATACTTCTTTTTTTGACCCTAGGGGAGGGGGGGACCCTATTCTATACCAGCACTTATTT--------------------------------------------------------
>E_vittatus_Bolshie_Koty_K17
AGGTGCTTGGGCCAGAATAGTCGGTACCTCTATAAGGGTAATTATTCGATCTGAACTAAGAACACCTGGTAATTTAATCGGAGACGATCAGCTATATAATGTTATAGTGACAGCGCACGCTTTTGTTATAATTTTTTTCATAGTAATACCTATTATAATCGGGGGTTTTGGTAATTGGTTAGTTCCTTTGATGCTAGGGAGACCTGATATAGCTTTCCCACGTCTAAATAATATAAGATTTTGGTTATTACCCCCATCCCTTACACTTCTTATCACCAGTGGCCTTGTAGAAAGAGGAGTCGGTACAGGTTGAACTGTGTATCCACCTTTAGCAGGAGCCATAGCCCATAGAGGAGGGAGTGTCGATCTAGCTATTTTTTCTCTCCATTTAGCGGGGGCCTCTTCTATTTTAGGGGCTGTGAATTTTATCTCTACAATCATTAATATGCGTAGACCTGGTATGACAATAGACCAAATGCCTTTGTTTGTTTGGTCTATTCTTATCACTACAGTTTTACTGCTTCTATCGTTACCAGTTTTAGCTGGAGCTATTACTATACTACTTACTGACCGTAACCTAAATACTTCTTTTTTTGACCCTAGGGGAGGGGGGGACCCTATTCTATACCAGCACTTATTT--------------------------------------------------------
>E_vittatus_Bolshie_Koty_K18
AGGTGCTTGGGCCAGAATAGTCGGTACCTCTATAAGGGTAATTATTCGATCTGAACTAAGAACACCTGGTAATTTAATCGGAGACGATCAGCTATATAATGTTATAGTGACAGCGCACGCTTTTGTTATAATTTTTTTCATAGTAATACCTATTATAATCGGGGGTTTTGGTAATTGGTTAGTTCCTTTGATGCTAGGGAGACCTGATATAGCTTTCCCACGTCTAAATAATATAAGATTTTGGTTATTACCCCCATCCCTTACACTTCTTATCACCAGTGGCCTTGTAGAAAGAGGAGTCGGTACAGGTTGAACTGTGTATCCACCTTTAGCAGGAGCCATAGCCCATAGAGGAGGGAGTGTCGATCTAGCTATTTTTTCTCTCCATTTAGCGGGGGCCTCTTCTATTTTAGGGGCTGTGAATTTTATCTCTACAATCATTAATATGCGTAGACCTGGTATGACAATAGACCAAATGCCTTTGTTTGTTTGGTCTATTCTTATCACTACAGTTTTACTGCTTCTATCGTTACCAGTTTTAGCTGGAGCTATTACTATACTACTTACTGACCGTAACCTAAATACTTCTTTTTTTGACCCTAGGGGAGGGGGGGACCCTATTCTATACCAGCACTTATTT--------------------------------------------------------
>E_vittatus_Bolshie_Koty_K19
AGGTGCTTGGGCCAGAATAGTCGGTACCTCTATAAGGGTAATTATTCGATCTGAACTAAGAACACCTGGTAATTTAATCGGAGACGATCAGCTATATAATGTTATAGTGACAGCGCACGCTTTTGTTATAATTTTTTTCATAGTAATACCTATTATAATCGGGGGTTTTGGTAATTGGTTAGTTCCTTTGATGCTAGGGAGACCTGATATAGCTTTCCCACGTCTAAATAATATAAGATTTTGGTTATTACCCCCATCCCTCACACTTCTTATCACCAGTGGCCTTGTAGAAAGAGGAGTCGGTACAGGTTGAACTGTGTATCCACCTTTAGCAGGAGCCATAGCCCATAGAGGAGGGAGTGTCGATCTAGCTATTTTTTCTCTCCATTTAGCGGGGGCCTCTTCTATTTTAGGGGCTGTGAATTTTATCTCTACAATCATTAATATGCGTAGACCTGGTATGACAATAGACCAAATGCCTTTGTTTGTTTGGTCTATTCTTATCACTACAGTTTTACTGCTTCTATCGTTACCAGTTTTAGCTGGAGCTATTACTATACTACTTACTGACCGTAACCTAAATACTTCTTTTTTTGACCCTAGGGGAGGGGGGGACCCTATTCTATACCAGCACTTATTT--------------------------------------------------------
>E_vittatus_Bolshie_Koty_K20
AGGTGCTTGGGCCAGAATAGTCGGTACCTCTATAAGGGTAATTATTCGATCTGAACTAAGAACACCTGGTAATTTAATCGGAGACGATCAGCTATATAATGTTATAGTGACAGCGCACGCTTTTGTTATAATTTTTTTCATAGTAATACCTATTATAATCGGGGGTTTTGGTAATTGGTTAGTTCCTTTGATGCTAGGGAGACCTGATATAGCTTTCCCACGTCTAAATAATATAAGATTTTGGTTATTACCCCCATCCCTTACACTTCTTATCACCAGTGGCCTTGTAGAAAGAGGAGTCGGTACAGGTTGAACTGTGTATCCACCTTTAGCAGGAGCCATAGCCCATAGAGGAGGGAGTGTCGATCTAGCTATTTTTTCTCTCCATTTAGCGGGGGCCTCTTCTATTTTAGGGGCTGTGAATTTTATCTCTACAATCATTAATATGCGTAGACCTGGTATGACAATAGACCAAATGCCTTTGTTTGTTTGGTCTATTCTTATCACTACAGTTTTACTGCTTCTATCGTTACCAGTTTTAGCTGGAGCTATTACTATACTACTTACTGACCGTAACCTAAATACTTCTTTTTTTGACCCTAGGGGAGGGGGGGACCCTATTCTATACCAGCACTTATTT--------------------------------------------------------
>E_vittatus_Bolshie_Koty_K21
AGGTGCTTGGGCCAGAATAGTCGGTACCTCTATAAGGGTAATTATTCGATCTGAACTAAGAACACCTGGTAATTTAATCGGAGACGATCAGCTATATAATGTTATAGTGACAGCGCACGCTTTTGTTATAATTTTTTTCATAGTAATACCTATTATAATCGGGGGTTTTGGTAATTGGTTAGTTCCTTTGATGCTAGGGAGACCTGATATAGCTTTCCCACGTCTAAATAATATAAGATTTTGGTTATTACCCCCATCCCTTACACTTCTTATCACCAGTGGCCTTGTAGAAAGAGGAGTCGGTACAGGTTGAACTGTGTATCCACCTTTAGCAGGAGCCATAGCCCATAGAGGAGGGAGTGTCGATCTAGCTATTTTTTCTCTCCATTTAGCGGGGGCCTCTTCTATTTTAGGGGCTGTGAATTTTATCTCTACAATCATTAATATGCGTAGACCTGGTATGACAATAGACCAAATGCCTTTGTTTGTTTGGTCTATTCTTATCACTACAGTTTTACTGCTTCTATCGTTACCAGTTTTAGCTGGAGCTATTACTATACTACTTACTGACCGTAACCTAAATACTTCTTTTTTTGACCCTAGGGGAGGGGGGGACCCTATTCTATACCAGCACTTATTT--------------------------------------------------------
>E_vittatus_Bolshie_Koty_K22
AGGTGCTTGGGCCAGAATAGTCGGTACCTCTATAAGGGTAATTATTCGATCTGAACTAAGAACACCTGGTAATTTAATCGGAGACGATCAGCTATATAATGTTATAGTGACAGCGCACGCTTTTGTTATAATTTTTTTCATAGTAATACCTATTATAATCGGGGGTTTTGGTAATTGGTTAGTTCCTTTGATGCTAGGGAGACCTGATATAGCTTTCCCACGTCTAAATAATATAAGATTTTGGTTATTACCCCCATCCCTTACACTTCTTATCACCAGTGGCCTTGTAGAAAGAGGAGTCGGTACAGGTTGAACTGTGTATCCACCTTTAGCAGGAGCCATAGCCCATAGAGGAGGGAGTGTCGATCTAGCTATTTTTTCTCTCCATTTAGCGGGGGCCTCTTCTATTTTAGGGGCTGTGAATTTTATCTCTACAATCATTAATATGCGTAGACCTGGTATGACAATAGACCAAATGCCTTTGTTTGTTTGGTCTATTCTTATCACTACAGTTTTACTGCTTCTATCGTTACCAGTTTTAGCTGGAGCTATTACTATACTACTTACTGACCGTAACCTAAATACTTCTTTTTTTGACCCTAGGGGAGGGGGGGACCCTATTCTATACCAGCACTTATTT--------------------------------------------------------
>E_vittatus_Bolshie_Koty_K23
AGGTGCTTGGGCCAGAATAGTCGGTACCTCTATAAGGGTAATTATTCGATCTGAACTAAGAACACCTGGTAATTTAATCGGAGACGATCAGCTATATAATGTTATAGTGACAGCGCACGCTTTTGTTATAATTTTTTTCATAGTAATACCTATTATAATCGGGGGTTTTGGTAATTGGTTAGTTCCTTTGATGCTAGGGAGACCTGATATAGCTTTCCCACGTCTAAATAATATAAGATTTTGGTTATTACCCCCATCCCTTACACTTCTTATCACCAGTGGCCTTGTAGAAAGAGGAGTCGGTACAGGTTGAACTGTGTATCCACCTTTAGCAGGAGCCATAGCCCATAGAGGAGGGAGTGTCGATCTAGCTATTTTTTCTCTCCATTTAGCGGGGGCCTCTTCTATTTTAGGGGCTGTGAATTTTATCTCTACAATCATTAATATGCGTAGACCTGGTATGACAATAGACCAAATGCCTTTGTTTGTTTGGTCTATTCTTATCACTACAGTTTTACTGCTTCTATCGTTACCAGTTTTAGCTGGAGCTATTACTATACTACTTACTGACCGTAACCTAAATACTTCTTTTTTTGACCCTAGGGGAGGGGGGGACCCTATTCTATACCAGCACTTATTT--------------------------------------------------------
>E_vittatus_Bolshie_Koty_K25
AGGTGCTTGGGCCAGAATAGTCGGTACCTCTATAAGGGTAATTATTCGATCTGAACTAAGAACACCTGGTAATTTAATCGGAGACGATCAGCTATATAATGTTATAGTGACAGCGCACGCTTTTGTTATAATTTTTTTCATAGTAATACCTATTATAATCGGGGGTTTTGGTAATTGGTTAGTTCCTTTGATGCTAGGGAGACCTGATATAGCTTTCCCACGTCTAAATAATATAAGATTTTGGTTATTACCCCCATCCCTTACACTTCTTATCACCAGTGGCCTTGTAGAAAGAGGAGTCGGTACAGGTTGAACTGTGTATCCACCTTTAGCAGGAGCCATAGCCCATAGAGGAGGGAGTGTCGATCTAGCTATTTTTTCTCTCCATTTAGCGGGGGCCTCTTCTATTTTAGGGGCTGTGAATTTTATCTCTACAATCATTAATATGCGTAGACCTGGTATGACAATAGACCAAATGCCTTTGTTTGTTTGGTCTATTCTTATCACTACAGTTTTACTGCTTCTATCGTTACCAGTTTTAGCTGGAGCTATTACTATACTACTTACTGACCGTAACCTAAATACTTCTTTTTTTGACCCTAGGGGAGGGGGGGACCCTATTCTATACCAGCACTTATTT--------------------------------------------------------
>E_vittatus_AY926666.1_nearly_Maloe_More
-----------------------------------------------GATCTGAGTTAAGAACACCTGGTAATTTAATCGGAGACGATCAACTATATAATGTTATAGTGACAGCTCACGCTTTTGTTATAATTTTTTTCATAGTAATACCTATTATAATCGGGGGTTTTGGTAACTGGTTAGTTCCTTTGATGTTAGGGAGACCTGATATAGCTTTCCCCCGTCTAAATAATATAAGATTTTGGTTATTACCCCCATCCCTTACACTTCTTATTACCAGTGGCCTTGTAGAAAGAGGAGTGGGTACAGGTTGAACTGTGTACCCACCTTTAGCAGGAGCCATAGCCCATAGAGGAGGGAGTGTCGATCTAGCTATTTTTTCTCTTCATTTAGCGGGGGCCTCTTCTATTTTAGGGGCTGTGAATTTTATCTCTACAATCATTAATATGCGTAGACCTGGTATGACAATAGACCAAATGCCTTTGTTTGTTTGGTCTA-------------------------------------------------------------------------------------------------------------------------------------------------------------------------------------------------------
>G_lacustris_GU066811.1_Yellowstone
----------------------------------AGCGTTATTATCCGGTCAGAGCTGAGCGCCCCTGGTAACTTAATCGGAGATGACCAACTTTACAACGTAATAGTTACTGCTCACGCCTTTGTTATAATTTTTTTTATAGTCATGCCTATCATAATTGGGGGGTTCGGCAACTGACTAGTGCCTTTAATACTAGGTAGACCTGATATAGCTTTCCCTCGTATGAATAACATGAGATTCTGGCTTTTACCCCCCTCCTTAACTCTTCTTCTTATAAGAGGTCTAGTGGAGAGCGGAGTGGGTACTGGATGAACTGTTTATCCTCCTCTGGCCGGAGCAACCGCCCATAGGGGAGGTGCTGTAGACTTAGCTATTTTCTCTCTTCACTTAGCTGGAGCTTCTTCTATTTTAGGTGCTATCAACTTTATCTCCACCGTACTAAATATGCGTAGGCCGGGTATGCCAATAGACCAAATACCTTTATTCGTGTGGTCTGTTTTTATCACCGCTATTTTACTGCTCTTGTCTTTACCAGTTTTAGCTGGAGCTATCACTATATTATTAACTGACCGAAATTTAAACACATCTTTCTTTGACCCTAGGGGGGGAGGGGACCCAATTTTATACCAACACCTATTC--------------------------------------------------------
>G_lacustris_JF965916.1_Xinjiang
----------------------------------AGCGTGATTATCCGGTCAGAACTGAGCGCCCCTGGTAACTTAATCGGAGATGACCAACTTTACAACGTAATAGTTACTGCTCACGCTTTTGTTATAATTTTTTTTATAGTCATGCCTATCATAATTGGGGGGTTCGGCAACTGACTAGTGCCTTTAATACTAGGTAGACCTGATATAGCTTTCCCTCGTATAAACAACATGAGATTCTGGCTTTTACCCCCCTCCTTAACTCTTCTTCTTATAAGAGGTCTAGTGGAGAGCGGAGTGGGTACTGGGTGAACTGTTTACCCTCCTCTGGCTGGAGCAACCGCCCATAGGGGAGGTGCTGTAGACTTAGCTATTTTCTCTCTTCACTTGGCTGGGGCTTCTTCTATCTTAGGTGCTATCAACTTTATCTCCACCGTGCTAAATATGCGTAGGCCGGGTATGCCAATAGACCAAATACCTTTATTCGTGTGGTCTGTTTTTATCACCGCTATTTTACTACTCTTGTCTTTACCAGTTTTAGCCGGAGCTATCACTATGTTATTAACTGACCGAAATTTAAACACATCTTTCTTTGACCCTAGGGGTGGGGGGGATCCAATTTTATACCAACACCTATTCTGATTTTTTGGTCACCC---------------------------------------
>G_lacustris_AY926671.1_pond_on_Olkhon_Island
----------------------------------AGCGTGATTATCCGGTCAGAACTGAGCGCCCCTGGTAACTTAATCGGAGATGACCAACTTTACAACGTAATAGTTACTGCTCACGCTTTTGTTATAATTTTTTTTATAGTCATGCCTATCATAATTGGGGGGTTCGGCAACTGACTAGTGCCTTTAATACTAGGTAGACCTGATATAGCTTTCCCTCGTATAAACAACATGAGATTCTGGCTTTTACCCCCCTCCTTAACTCTTCTTCTTATAAGAGGTCTAGTGGAGAGCGGAGTGGGTACTGGGTGAACTGTTTATCCTCCTCTGGCTGGAGCAACCGCCCATAGGGGAGGTGCTGTAGACTTAGCTATTTTCTCTCTTCACTTGGCTGGAGCTTCTTCTATCTTAGGTGCTATCAACTTTATCTCCACCGTGCTAAATATGCGTAGGCCAGGTATGCCAATAGACCAAATACCTTTATTCGTGTGGTCTGTTTTTATCACCGCTATTTTACTACTCTTGTCTTTACCAGTTTTAGCCGGAGCTATCACTATGTTATTAACTGACCGAAATTTAAACACATCTTTCTTTGACCCTAGGGGTGGGGGGGATCCAATTTTATACCAACACCTATTCTGATTTTT------------------------------------------------
>G_lacustris_Lake_14_K12
----------------------------------AGCGTGATTATCCGGTCAGAACTGAGCGCCCCTGGTAACTTAATCGGAGATGACCAACTTTACAACGTAATAGTTACTGCTCACGCTTTTGTTATAATTTTTTTTATAGTCATGCCTATCATAATTGGGGGGTTCGGGAACTGACTAGTGCCTTTAATACTAGGTAGACCTGATATAGCTTTCCCTCGTATAAACAACATGAGATTCTGGCTTTTACCCCCCTCCTTAACTCTTCTTCTTATAAGAGGTCTAGTGGAGAGCGGAGTGGGTACTGGGTGAACTGTTTACCCTCCTCTGGCTGGAGCAACCGCCCATAGGGGAGGTGCTGTAGACTTAGCTATTTTCTCTCTTCACTTGGCTGGGGCTTCTTCTATCTTAGGTGCTATCAACTTTATCTCCACCGTGCTAAATATGCGTAGGCCGGGTATGCCAATAGACCAAATACCTTTATTCGTGTGGTCTGTTTTTATCACCGCTATTTTACTACTCTTGTCTTTACCAGTTTTAGCCGGAGCTATCACTATGTTATTAACTGACCGAAATTTAAACACATCTTTCTTTGACCCTAGGGGCGGGGGGGATCCAATTTTATACCAACACCTATTCTGATTCTTTGGCCACCCAGAAGTGTATATTCTGATCCTCCCGGCTTTTGGTATAAT
>G_lacustris_Lake_14_K14
----------------------------------AGCGTGATTATCCGGTCAGAACTGAGCGCCCCTGGTAACTTAATCGGAGATGACCAACTTTACAACGTAATAGTTACTGCTCACGCTTTTGTTATAATTTTTTTTATAGTCATGCCTATCATAATTGGGGGGTTCGGGAACTGACTAGTGCCTTTAATACTAGGTAGACCTGATATAGCTTTCCCTCGTATAAACAACATGAGATTCTGGCTTTTACCCCCCTCCTTAACTCTTCTTCTTATAAGAGGTCTAGTGGAGAGCGGAGTGGGTACTGGGTGAACTGTTTACCCTCCTCTGGCTGGAGCAACCGCCCATAGGGGAGGTGCTGTAGACTTAGCTATTTTCTCTCTTCACTTGGCTGGGGCTTCTTCTATCTTAGGTGCTATCAACTTTATCTCCACCGTGCTAAATATGCGTAGGCCGGGTATGCCAATAGACCAAATACCTTTATTCGTGTGGTCTGTTTTTATCACCGCTATTTTACTACTCTTGTCTTTACCAGTTTTAGCCGGAGCTATCACTATGTTATTAACTGACCGAAATTTAAACACATCTTTCTTTGACCCTAGGGGCGGGGGGGATCCAATTTTATACCAACACCTATTCTGATTCTTTGGCCACCCAGAAGTGTATATTCTGATCCTCCCGGCTTTTGGTATAAT
>G_lacustris_Lake_14_K15
----------------------------------AGCGTGATTATCCGGTCAGAACTGAGCGCCCCTGGTAACTTAATCGGAGATGACCAACTTTACAACGTAATAGTTACTGCTCACGCTTTTGTTATAATTTTTTTTATAGTCATGCCTATCATAATTGGGGGGTTCGGGAACTGACTAGTGCCTTTAATACTAGGTAGACCTGATATAGCTTTCCCTCGTATAAACAACATGAGATTCTGGCTTTTACCCCCCTCCTTAACTCTTCTTCTTATAAGAGGTCTAGTGGAGAGCGGAGTGGGTACTGGGTGAACTGTTTACCCTCCTCTGGCTGGAGCAACCGCCCATAGGGGAGGTGCTGTAGACTTAGCTATTTTCTCTCTTCACTTGGCTGGGGCTTCTTCTATCTTAGGTGCTATCAACTTTATCTCCACCGTGCTAAATATGCGTAGGCCGGGTATGCCAATAGACCAAATACCTTTATTCGTGTGGTCTGTTTTTATCACCGCTATTTTACTACTCTTGTCTTTACCAGTTTTAGCCGGAGCTATCACTATGTTATTAACTGACCGAAATTTAAACACATCTTTCTTTGACCCTAGGGGCGGGGGGGATCCAATTTTATACCAACACCTATTCTGATTCTTTGGCCACCCAGAAGTGTATATTCTGATCCTCCCGGCTTTTGGTATAAT
>G_lacustris_Lake_14_K16
----------------------------------AGCGTGATTATCCGGTCAGAACTGAGCGCCCCTGGTAACTTAATCGGAGATGACCAACTTTACAACGTAATAGTTACTGCTCACGCTTTTGTTATAATTTTTTTTATAGTCATGCCTATCATAATTGGGGGGTTCGGGAACTGACTAGTGCCTTTAATACTAGGTAGACCTGATATAGCTTTCCCTCGTATAAACAACATGAGATTCTGGCTTTTACCCCCCTCCTTAACTCTTCTTCTTATAAGAGGTCTAGTGGAGAGCGGAGTGGGTACTGGGTGAACTGTTTACCCTCCTCTGGCTGGAGCAACCGCCCATAGGGGAGGTGCTGTAGACTTAGCTATTTTCTCTCTTCACTTGGCTGGGGCTTCTTCTATCTTAGGTGCTATCAACTTTATCTCCACCGTGCTAAATATGCGTAGGCCGGGTATGCCAATAGACCAAATACCTTTATTCGTGTGGTCTGTTTTTATCACCGCTATTTTACTACTCTTGTCTTTACCAGTTTTAGCCGGAGCTATCACTATGTTATTAACTGACCGAAATTTAAACACATCTTTCTTTGACCCTAGGGGCGGGGGGGATCCAATTTTATACCAACACCTATTCTGATTCTTTGGCCACCCAGAAGTGTATATTCTGATCCTCCCGGCTTTTGGTATAAT
>G_lacustris_Lake_14_K17
----------------------------------AGCGTGATTATCCGGTCAGAACTGAGCGCCCCTGGTAACTTAATCGGAGATGACCAACTTTACAACGTAATAGTTACTGCTCACGCTTTTGTTATAATTTTTTTTATAGTCATGCCTATCATAATTGGGGGGTTCGGGAACTGACTAGTGCCTTTAATACTAGGTAGACCTGATATAGCTTTCCCTCGTATAAACAACATGAGATTCTGGCTTTTACCCCCCTCCTTAACTCTTCTTCTTATAAGAGGTCTAGTGGAGAGCGGAGTGGGTACTGGGTGAACTGTTTACCCTCCTCTGGCTGGAGCAACCGCCCATAGGGGAGGTGCTGTAGACTTAGCTATTTTCTCTCTTCACTTGGCTGGGGCTTCTTCTATCTTAGGTGCTATCAACTTTATCTCCACCGTGCTAAATATGCGTAGGCCGGGTATGCCAATAGACCAAATACCTTTATTCGTGTGGTCTGTTTTTATCACCGCTATTTTACTACTCTTGTCTTTACCAGTTTTAGCCGGAGCTATCACTATGTTATTAACTGACCGAAATTTAAACACATCTTTCTTTGACCCTAGGGGCGGGGGGGATCCAATTTTATACCAACACCTATTCTGATTCTTTGGCCACCCAGAAGTGTATATTCTGATCCTCCCGGCTTTTGGTATAAT
>G_lacustris_Lake_14_K18
----------------------------------AGCGTGATTATCCGGTCAGAACTGAGCGCCCCTGGTAACTTAATCGGAGATGACCAACTTTACAACGTAATAGTTACTGCTCACGCTTTTGTTATAATTTTTTTTATAGTCATGCCTATCATAATTGGGGGGTTCGGGAACTGACTAGTGCCTTTAATACTAGGTAGACCTGATATAGCTTTCCCTCGTATAAACAACATGAGATTCTGGCTTTTACCCCCCTCCTTAACTCTTCTTCTTATAAGAGGTCTAGTGGAGAGCGGAGTGGGTACTGGGTGAACTGTTTACCCTCCTCTGGCTGGAGCAACCGCCCATAGGGGAGGTGCTGTAGACTTAGCTATTTTCTCTCTTCACTTGGCTGGGGCTTCTTCTATCTTAGGTGCTATCAACTTTATCTCCACCGTGCTAAATATGCGTAGGCCGGGTATGCCAATAGACCAAATACCTTTATTCGTGTGGTCTGTTTTTATCACCGCTATTTTACTACTCTTGTCTTTACCAGTTTTAGCCGGAGCTATCACTATGTTATTAACTGACCGAAATTTAAACACATCTTTCTTTGACCCTAGGGGCGGGGGGGATCCAATTTTATACCAACACCTATTCTGATTCTTTGGCCACCCAGAAGTGTATATTCTGATCCTCCCGGCTTTTGGTATAAT
>G_lacustris_Lake_14_K19
----------------------------------AGCGTAATTATTCGGTCAGAACTGAGCGCCCCTGGTAACTTAATCGGAGATGACCAACTTTACAACGTAATAGTTACTGCTCACGCTTTTGTTATAATTTTTTTTATAGTCATGCCTATCATAATTGGGGGGTTCGGGAACTGACTAGTGCCTTTAATACTAGGTAGACCTGATATAGCTTTCCCTCGTATAAACAACATGAGATTCTGGCTTTTACCCCCCTCCTTAACTCTTCTTCTTATAAGAGGTCTAGTGGAGAGCGGAGTGGGTACTGGGTGAACTGTTTACCCTCCTCTGGCTGGAGCAACCGCCCATAGGGGAGGTGCTGTAGACTTAGCTATTTTCTCTCTTCACTTGGCTGGGGCTTCTTCTATCTTAGGTGCTATCAACTTTATCTCCACCGTGCTAAATATGCGTAGGCCGGGTATGCCAATAGACCAAATACCTTTATTCGTGTGGTCTGTTTTTATCACCGCTATTTTACTACTCTTGTCTTTACCAGTTTTAGCCGGAGCTATCACTATGTTATTAACTGACCGAAATTTAAACACATCTTTCTTTGACCCTAGGGGCGGGGGGGATCCAATTTTATACCAACACCTATTCTGATTCTTTGGCCACCCAGAAGTGTATATTCTGATCCTCCCGGCTTTTGGTATAAT
>G_lacustris_Lake_14_K20
----------------------------------AGCGTGATTATCCGGTCAGAACTGAGCGCCCCTGGTAACTTAATCGGAGATGACCAACTTTACAACGTAATAGTTACTGCTCACGCTTTTGTTATAATTTTTTTTATAGTCATGCCTATCATAATTGGGGGGTTCGGGAACTGACTAGTGCCTTTAATACTAGGTAGACCTGATATAGCTTTCCCTCGTATAAACAACATGAGATTCTGGCTTTTACCCCCCTCCTTAACTCTTCTTCTTATAAGAGGTCTAGTGGAGAGCGGAGTGGGTACTGGGTGAACTGTTTACCCTCCTCTGGCTGGAGCAACCGCCCATAGGGGAGGTGCTGTAGACTTAGCTATTTTCTCTCTTCACTTGGCTGGGGCTTCTTCTATCTTAGGTGCTATCAACTTTATCTCCACCGTGCTAAATATGCGTAGGCCGGGTATGCCAATAGACCAAATACCTTTATTCGTGTGGTCTGTTTTTATCACCGCTATTTTACTACTCTTGTCTTTACCAGTTTTAGCCGGAGCTATCACTATGTTATTAACTGACCGAAATTTAAACACATCTTTCTTTGACCCTAGGGGCGGGGGGGATCCAATTTTATACCAACACCTATTCTGATTCTTTGGCCACCCAGAAGTGTATATTCTGATCCTCCCGGCTTTTGGTATAAT
>G_lacustris_Lake_14_K21
----------------------------------AGCGTGATTATCCGGTCAGAACTGAGCGCCCCTGGTAACTTAATCGGAGATGACCAACTTTACAACGTAATAGTTACTGCTCACGCTTTTGTTATAATTTTTTTTATAGTCATGCCTATCATAATTGGGGGGTTCGGGAACTGACTAGTGCCTTTAATACTAGGTAGACCTGATATAGCTTTCCCTCGTATAAACAACATGAGATTCTGGCTTTTACCCCCCTCCTTAACTCTTCTTCTTATAAGAGGTCTAGTGGAGAGCGGAGTGGGTACTGGGTGAACTGTTTACCCTCCTCTGGCTGGAGCAACCGCCCATAGGGGAGGTGCTGTAGACTTAGCTATTTTCTCTCTTCACTTGGCTGGGGCTTCTTCTATCTTAGGTGCTATCAACTTTATCTCCACCGTGCTAAATATGCGTAGGCCGGGTATGCCAATAGACCAAATACCTTTATTCGTGTGGTCTGTTTTTATCACCGCTATTTTACTACTCTTGTCTTTACCAGTTTTAGCCGGAGCTATCACTATGTTATTAACTGACCGAAATTTAAACACATCTTTCTTTGACCCTAGGGGCGGGGGGGATCCAATTTTATACCAACACCTATTCTGATTCTTTGGCCACCCAGAAGTGTATATTCTGATCCTCCCGGCTTTTGGTATAAT
>G_lacustris_Lake_14_K22
----------------------------------AGCGTGATTATCCGGTCAGAACTGAGCGCCCCTGGTAACTTAATCGGAGATGACCAACTTTACAACGTAATAGTTACTGCTCACGCTTTTGTTATAATTTTTTTTATAGTCATGCCTATCATAATTGGGGGGTTCGGGAACTGACTAGTGCCTTTAATACTAGGTAGACCTGATATAGCTTTCCCTCGTATAAACAACATGAGATTCTGGCTTTTACCCCCCTCCTTAACTCTTCTTCTTATAAGAGGTCTAGTGGAGAGCGGAGTGGGTACTGGGTGAACTGTTTACCCTCCTCTGGCTGGAGCAACCGCCCATAGGGGAGGTGCTGTAGACTTAGCTATTTTCTCTCTTCACTTGGCTGGGGCTTCTTCTATCTTAGGTGCTATCAACTTTATCTCCACCGTGCTAAATATGCGTAGGCCGGGTATGCCAATAGACCAAATACCTTTATTCGTGTGGTCTGTTTTTATCACCGCTATTTTACTACTCTTGTCTTTACCAGTTTTAGCCGGAGCTATCACTATGTTATTAACTGACCGAAATTTAAACACATCTTTCTTTGACCCTAGGGGCGGGGGGGATCCAATTTTATACCAACACCTATTCTGATTCTTTGGCCACCCAGAAGTGTATATTCTGATCCTCCCGGCTTTTGGTATAAT
>G_lacustris_Lake_14_K23
----------------------------------AGCGTGATTATCCGGTCAGAACTGAGCGCCCCTGGTAACTTAATCGGAGATGACCAACTTTACAACGTAATAGTTACTGCTCACGCTTTTGTTATAATTTTTTTTATAGTCATGCCTATCATAATTGGGGGGTTCGGGAACTGACTAGTGCCTTTAATACTAGGTAGACCTGATATAGCTTTCCCTCGTATAAACAACATGAGATTCTGGCTTTTACCCCCCTCCTTAACTCTTCTTCTTATAAGAGGTCTAGTGGAGAGCGGAGTGGGTACTGGGTGAACTGTTTACCCTCCTCTGGCTGGAGCAACCGCCCATAGGGGAGGTGCTGTAGACTTAGCTATTTTCTCTCTTCACTTGGCTGGGGCTTCTTCTATCTTAGGTGCTATCAACTTTATCTCCACCGTGCTAAATATGCGTAGGCCGGGTATGCCAATAGACCAAATACCTTTATTCGTGTGGTCTGTTTTTATCACCGCTATTTTACTACTCTTGTCTTTACCAGTTTTAGCCGGAGCTATCACTATGTTATTAACTGACCGAAATTTAAACACATCTTTCTTTGACCCTAGGGGCGGGGGGGATCCAATTTTATACCAACACCTATTCTGATTCTTTGGCCACCCAGAAGTGTATATTCTGATCCTCCCGGCTTTTGGTATAAT
>G_lacustris_Nizhneangarsk_S27
----------------------------------AGCGTGATTATCCGGTCAGAGCTGAGCGCCCCTGGTAACTTAATCGGAGATGACCAACTTTACAACGTAATAGTTACTGCTCACGCCTTTGTTATAATTTTTTTTATAGTCATGCCTATCATAATTGGGGGGTTCGGCAACTGACTAGTGCCTTTAATACTAGGTAGACCTGATATAGCTTTCCCTCGTATAAACAACATGAGATTCTGGCTTTTACCCCCCTCCTTAACTCTTCTTCTTATAAGAGGTCTAGTGGAGAGCGGAGTGGGTACTGGGTGAACTGTTTATCCTCCTCTGGCTGGAGCAACCGCCCATAGGGGAGGTGCTGTAGACTTAGCTATTTTCTCTCTTCACTTGGCTGGGGCTTCTTCTATCTTAGGTGCTATCAACTTTATTTCCACCGTGCTAAATATGCGTAGGCCTGGTATGCCAATAGACCAAATACCTTTATTCGTGTGGTCTGTTTTTATCACCGCTATTTTACTACTCTTGTCTTTACCAGTTTTAGCCGGAGCTATCACTATGTTATTAACTGACCGAAATTTAAATACATCTTTCTTTGACCCTAGGGGTGGAGGGGATCCAATTTTATACCAACACCTATTCTGATTCTTTGGCCACCCAGAAGTGTATATTCTGATCCTCCCGGCTTTTGGTATAAT
>G_lacustris_Nizhneangarsk_S28
----------------------------------AGCGTGATTATCCGGTCAGAGCTGAGCGCCCCTGGTAACTTAATCGGAGATGACCAACTTTACAACGTAATAGTTACTGCTCACGCCTTTGTTATAATTTTTTTTATAGTCATGCCTATCATAATTGGGGGGTTCGGCAACTGACTAGTGCCTTTAATACTAGGTAGACCTGATATAGCTTTCCCTCGTATAAACAACATGAGATTCTGGCTTTTACCCCCCTCCTTAACTCTTCTTCTTATAAGAGGTCTAGTGGAGAGCGGAGTGGGTACTGGGTGAACTGTTTATCCTCCTCTGGCTGGAGCAACCGCCCATAGGGGAGGTGCTGTAGACTTAGCTATTTTCTCTCTTCACTTGGCTGGGGCTTCTTCTATCTTAGGTGCTATCAACTTTATTTCCACCGTGCTAAATATGCGTAGGCCTGGTATGCCAATAGACCAAATACCTTTATTCGTGTGGTCTGTTTTTATCACCGCTATTTTACTACTCTTGTCTTTACCAGTTTTAGCCGGAGCTATCACTATGTTATTAACTGACCGAAATTTAAATACATCTTTCTTTGACCCTAGGGGTGGAGGGGATCCAATTTTATACCAACACCTATTCTGATTCTTTGGCCACCCAGAAGTGTATATACTGATCCTCCCGGCTTTTGGTATAAT
>G_lacustris_Nizhneangarsk_S29
----------------------------------AGCGTGATTATCCGGTCAGAGCTGAGCGCCCCTGGTAACTTAATCGGAGATGACCAACTTTACAACGTAATAGTTACTGCTCACGCCTTTGTTATAATTTTTTTTATAGTCATGCCTATCATAATTGGGGGGTTCGGCAACTGACTAGTGCCTTTAATACTAGGTAGACCTGATATAGCTTTCCCTCGTATAAACAACATGAGATTCTGGCTTTTACCCCCCTCCTTAACTCTTCTTCTTATAAGAGGTCTAGTGGAGAGCGGAGTGGGTACTGGGTGAACTGTTTATCCTCCTCTGGCTGGAGCAACCGCCCATAGGGGAGGTGCTGTAGACTTAGCTATTTTCTCTCTTCACTTGGCTGGGGCTTCTTCTATCTTAGGTGCTATCAACTTTATTTCCACCGTGCTAAATATGCGTAGGCCTGGTATGCCAATAGACCAAATACCTTTATTCGTGTGGTCTGTTTTTATCACCGCTATTTTACTACTCTTGTCTTTACCAGTTTTAGCCGGAGCTATCACTATGTTATTAACTGACCGAAATTTAAATACATCTTTCTTTGACCCTAGGGGTGGAGGGGATCCAATTTTATACCAACACCTATTCTGATTCTTTGGCCACCCAGAAGTGTATATTCTGATCCTCCCGGCTTTTGGTATAAT
>G_lacustris_Nizhneangarsk_S30
----------------------------------AGCGTGATTATCCGGTCAGAGCTGAGCGCCCCTGGTAACTTAATCGGAGATGACCAACTTTACAACGTAATAGTTACTGCTCACGCCTTTGTTATAATTTTTTTTATAGTCATGCCTATCATAATTGGGGGGTTCGGCAACTGACTAGTGCCTTTAATACTAGGTAGACCTGATATAGCTTTCCCTCGTATAAACAACATGAGATTCTGGCTTTTACCCCCCTCCTTAACTCTTCTTCTTATAAGAGGTCTAGTGGAGAGCGGAGTGGGTACTGGGTGAACTGTTTATCCTCCTCTGGCTGGAGCAACCGCCCATAGGGGAGGTGCTGTAGACTTAGCTATTTTCTCTCTTCACTTGGCTGGGGCTTCTTCTATCTTAGGTGCTATCAACTTTATTTCCACCGTGCTAAATATGCGTAGGCCTGGTATGCCAATAGACCAAATACCTTTATTCGTGTGGTCTGTTTTTATCACCGCTATTTTACTACTCTTGTCTTTACCAGTTTTAGCCGGAGCTATCACTATGTTATTAACTGACCGAAATTTAAATACATCTTTCTTTGACCCTAGGGGTGGAGGGGATCCAATTTTATACCAACACCTATTCTGATTCTTTGGCCACCCAGAAGTGTATATTCTGATCCTCCCGGCTTTTGGTATAAT
>G_lacustris_Nizhneangarsk_S31
----------------------------------AGCGTGATTATCCGGTCAGAGCTGAGCGCCCCTGGTAACTTAATCGGAGATGACCAACTTTACAACGTAATAGTTACTGCTCACGCCTTTGTTATAATTTTTTTTATAGTCATGCCTATCATAATTGGGGGGTTCGGCAACTGACTAGTGCCTTTAATACTAGGTAGACCTGATATAGCTTTCCCTCGTATAAACAACATGAGATTCTGGCTTTTACCCCCCTCCTTAACTCTTCTTCTTATAAGAGGTCTAGTGGAGAGCGGAGTGGGTACTGGGTGAACTGTTTATCCTCCTCTGGCTGGAGCAACCGCCCATAGGGGAGGTGCTGTAGACTTAGCTATTTTCTCTCTTCACTTGGCTGGGGCTTCTTCTATCTTAGGTGCTATCAACTTTATTTCCACCGTGCTAAATATGCGTAGGCCTGGTATGCCAATAGACCAAATACCTTTATTCGTGTGGTCTGTTTTTATCACCGCTATTTTACTACTCTTGTCTTTACCAGTTTTAGCCGGAGCTATCACTATGTTATTAACTGACCGAAATTTAAATACATCTTTCTTTGACCCTAGGGGTGGAGGGGATCCAATTTTATACCAACACCTATTCTGATTCTTTGGCCACCCAGAAGTGTATATTCTGATCCTCCCGGCTTTTGGTATAAT
>G_lacustris_Nizhneangarsk_S32
----------------------------------AGCGTGATTATCCGGTCAGAGCTGAGCGCCCCTGGTAACTTAATCGGAGATGACCAACTTTACAACGTAATAGTTACTGCTCACGCCTTTGTTATAATTTTTTTTATAGTCATGCCTATCATAATTGGGGGGTTCGGCAACTGACTAGTGCCTTTAATACTAGGTAGACCTGATATAGCTTTCCCTCGTATAAACAACATGAGATTCTGGCTTTTACCCCCCTCCTTAACTCTTCTTCTTATAAGAGGTCTAGTGGAGAGCGGAGTGGGTACTGGGTGAACTGTTTATCCTCCTCTGGCTGGAGCAACCGCCCATAGGGGAGGTGCTGTAGACTTAGCTATTTTCTCTCTTCACTTGGCTGGGGCTTCTTCTATCTTAGGTGCTATCAACTTTATTTCCACCGTGCTAAATATGCGTAGGCCTGGTATGCCAATAGACCAAATACCTTTATTCGTGTGGTCTGTTTTTATCACCGCTATTTTACTACTCTTGTCTTTACCAGTTTTAGCCGGAGCTATCACTATGTTATTAACTGACCGAAATTTAAATACATCTTTCTTTGACCCTAGGGGTGGAGGGGATCCAATTTTATACCAACACCTATTCTGATTCTTTGGCCACCCAGAAGTGTATATTCTGATCCTCCCGGCTTTTGGTATAAT
>G_lacustris_Nizhneangarsk_S33
----------------------------------AGCGTGATTATCCGGTCAGAGCTGAGCGCCCCTGGTAACTTAATCGGAGATGACCAACTTTACAACGTAATAGTTACTGCTCACGCCTTTGTTATAATTTTTTTTATAGTCATGCCTATCATAATTGGGGGGTTCGGCAACTGACTAGTGCCTTTAATACTAGGTAGACCTGATATAGCTTTCCCTCGTATAAACAACATGAGATTCTGGCTTTTACCCCCCTCCTTAACTCTTCTTCTTATAAGAGGTCTAGTGGAGAGCGGAGTGGGTACTGGGTGAACTGTTTATCCTCCTCTGGCTGGAGCAACCGCCCATAGGGGAGGTGCTGTAGACTTAGCTATTTTCTCTCTTCACTTGGCTGGGGCTTCTTCTATCTTAGGTGCTATCAACTTTATTTCCACCGTGCTAAATATGCGTAGGCCTGGTATGCCAATAGACCAAATACCTTTATTCGTGTGGTCTGTTTTTATCACCGCTATTTTACTACTCTTGTCTTTACCAGTTTTAGCCGGAGCTATCACTATGTTATTAACTGACCGAAATTTAAATACATCTTTCTTTGACCCTAGGGGTGGAGGGGATCCAATTTTATACCAACACCTATTCTGATTCTTTGGCCACCCAGAAGTGTATATTCTGATCCTCCCGGCTTTTGGTATAAT
>G_lacustris_Nizhneangarsk_S34
----------------------------------AGCGTGATTATCCGGTCAGAGCTGAGCGCCCCTGGTAACTTAATCGGAGATGACCAACTTTACAACGTAATAGTTACTGCTCACGCCTTTGTTATAATTTTTTTTATAGTCATGCCTATCATAATTGGGGGGTTCGGCAACTGACTAGTGCCTTTAATACTAGGTAGACCTGATATAGCTTTCCCTCGTATAAACAACATGAGATTCTGGCTTTTACCCCCCTCCTTAACTCTTCTTCTTATAAGAGGTCTAGTGGAGAGCGGAGTGGGTACTGGGTGAACTGTTTATCCTCCTCTGGCTGGAGCAACCGCCCATAGGGGAGGTGCTGTAGACTTAGCTATTTTCTCTCTTCACTTGGCTGGGGCTTCTTCTATCTTAGGTGCTATCAACTTTATTTCCACCGTGCTAAATATGCGTAGGCCTGGTATGCCAATAGACCAAATACCTTTATTCGTGTGGTCTGTTTTTATCACCGCTATTTTACTACTCTTGTCTTTACCAGTTTTAGCCGGAGCTATCACTATGTTATTAACTGACCGAAATTTAAATACATCTTTCTTTGACCCTAGGGGTGGAGGGGATCCAATTTTATACCAACACCTATTCTGATTCTTTGGCCACCCAGAAGTGTATATTCTGATCCTCCCGGCTTTTGGTATAAT
>G_lacustris_Nizhneangarsk_S35
----------------------------------AGCGTGATTATCCGGTCAGAGCTGAGCGCCCCTGGTAACTTAATCGGAGATGACCAACTTTACAACGTAATAGTTACTGCTCACGCCTTTGTTATAATTTTTTTTATAGTCATGCCTATCATAATTGGGGGGTTCGGCAACTGACTAGTGCCTTTAATACTAGGTAGACCTGATATAGCTTTCCCTCGTATAAACAACATGAGATTCTGGCTTTTACCCCCCTCCTTAACTCTTCTTCTTATAAGAGGTCTAGTGGAGAGCGGAGTGGGTACTGGGTGAACTGTTTATCCTCCTCTGGCTGGAGCAACCGCCCATAGGGGAGGTGCTGTAGACTTAGCTATTTTCTCTCTTCACTTGGCTGGGGCTTCTTCTATCTTAGGTGCTATCAACTTTATTTCCACCGTGCTAAATATGCGTAGGCCTGGTATGCCAATAGACCAAATACCTTTATTCGTGTGGTCTGTTTTTATCACCGCTATTTTACTACTCTTGTCTTTACCAGTTTTAGCCGGAGCTATCACTATGTTATTAACTGACCGAAATTTAAATACATCTTTCTTTGACCCTAGGGGTGGAGGGGATCCAATTTTATACCAACACCTATTCTGATTCTTTGGCCACCCAGAAGTGTATATTCTGATCCTCCCGGCTTTTGGTATAAT
>G_lacustris_Nizhneangarsk_S36
----------------------------------AGCGTGATTATCCGGTCAGAGCTGAGCGCCCCTGGTAACTTAATCGGAGATGACCAACTTTACAACGTAATAGTTACTGCTCACGCCTTTGTTATAATTTTTTTTATAGTCATGCCTATCATAATTGGGGGGTTCGGCAACTGACTAGTGCCTTTAATACTAGGTAGACCTGATATAGCTTTCCCTCGTATAAACAACATGAGATTCTGGCTTTTACCCCCCTCCTTAACTCTTCTTCTTATAAGAGGTCTAGTGGAGAGCGGAGTGGGTACTGGGTGAACTGTTTATCCTCCTCTGGCTGGAGCAACCGCCCATAGGGGAGGTGCTGTAGACTTAGCTATTTTCTCTCTTCACTTGGCTGGGGCTTCTTCTATCTTAGGTGCTATCAACTTTATTTCCACCGTGCTAAATATGCGTAGGCCTGGTATGCCAATAGACCAAATACCTTTATTCGTGTGGTCTGTTTTTATCACCGCTATTTTACTACTCTTGTCTTTACCAGTTTTAGCCGGAGCTATCACTATGTTATTAACTGACCGAAATTTAAATACATCTTTCTTTGACCCTAGGGGTGGAGGGGATCCAATTTTATACCAACACCTATTCTGATTCTTTGGCCACCCAGAAGTGTATATTCTGATCCTCCCGGCTTTTGGTATAAT
>G_lacustris_Nizhneangarsk_S37
----------------------------------AGCGTGATTATCCGGTCAGAGCTGAGCGCCCCTGGTAACTTAATCGGAGATGACCAACTTTACAACGTAATAGTTACTGCTCACGCCTTTGTTATAATTTTTTTTATAGTCATGCCTATCATAATTGGGGGGTTCGGCAACTGACTAGTGCCTTTAATACTAGGTAGACCTGATATAGCTTTCCCTCGTATAAACAACATGAGATTCTGGCTTTTACCCCCCTCCTTAACTCTTCTTCTTATAAGAGGTCTAGTGGAGAGCGGAGTGGGTACTGGGTGAACTGTTTATCCTCCTCTGGCTGGAGCAACCGCCCATAGGGGAGGTGCTGTAGACTTAGCTATTTTCTCTCTTCACTTGGCTGGGGCTTCTTCTATCTTAGGTGCTATCAACTTTATTTCCACCGTGCTAAATATGCGTAGGCCTGGTATGCCAATAGACCAAATACCTTTATTCGTGTGGTCTGTTTTTATCACCGCTATTTTACTACTCTTGTCTTTACCAGTTTTAGCCGGAGCTATCACTATGTTATTAACTGACCGAAATTTAAATACATCTTTCTTTGACCCTAGGGGTGGAGGGGATCCAATTTTATACCAACACCTATTCTGATTCTTTGGCCACCCAGAAGTGTATATTCTGATCCTCCCGGCTTTTGGTATAAT
>G_lacustris_Onguryon_Q1
----------------------------------AGCGTGATTATCCGGTCAGAACTGAGCGCCCCTGGTAACTTAATCGGAGATGACCAACTTTACAACGTAATAGTTACTGCTCACGCTTTTGTTATAATTTTTTTTATAGTCATGCCTATCATAATTGGGGGGTTCGGGAACTGACTAGTGCCTTTAATACTAGGTAGACCTGATATAGCTTTCCCTCGTATAAACAACATGAGATTCTGGCTTTTACCCCCCTCCTTAACTCTTCTTCTTATAAGAGGTCTAGTGGAGAGCGGAGTGGGTACTGGGTGAACTGTTTACCCTCCTCTGGCTGGAGCAACCGCCCATAGGGGAGGTGCTGTAGACTTAGCTATTTTCTCTCTTCACTTGGCTGGGGCTTCTTCTATCTTAGGTGCTATCAACTTTATCTCCACCGTGCTAAATATGCGTAGGCCGGGTATGCCAATAGACCAAATACCTTTATTCGTGTGGTCTGTTTTTATCACCGCTATTTTACTACTCTTGTCTTTACCAGTTTTAGCCGGAGCTATCACTATGTTATTAACTGACCGAAATTTAAACACATCTTTCTTTGACCCTAGGGGCGGGGGGGATCCAATTTTATACCAGCATCTATTCTGATTCTTTGGCCACCCAGAAGTGTATATTCTGATCCTCCCGGCTTTTGGTATAAT
>G_lacustris_Onguryon_Q2
----------------------------------AGCGTGATTATCCGGTCAGAACTGAGCGCCCCTGGTAACTTAATCGGAGATGACCAACTTTACAACGTAATAGTTACTGCTCACGCTTTTGTTATAATTTTTTTTATAGTCATGCCTATCATAATTGGGGGGTTCGGGAACTGACTAGTGCCTTTAATACTAGGTAGACCTGATATAGCTTTCCCTCGTATAAACAACATGAGATTCTGGCTTTTACCCCCCTCCTTAACTCTTCTTCTTATAAGAGGTCTAGTGGAGAGCGGAGTGGGTACTGGGTGAACTGTTTACCCTCCTCTGGCTGGAGCAACCGCCCATAGGGGAGGTGCTGTAGACTTAGCTATTTTCTCTCTTCACTTGGCTGGGGCTTCTTCTATCTTAGGTGCTATCAACTTTATCTCCACCGTGCTAAATATGCGTAGGCCGGGTATGCCAATAGACCAAATACCTTTATTCGTGTGGTCTGTTTTTATCACCGCTATTTTACTACTCTTGTCTTTACCAGTTTTAGCCGGAGCTATCACTATGTTATTAACTGACCGAAATTTAAACACATCTTTCTTTGACCCTAGGGGCGGGGGGGATCCAATTTTATACCAGCATCTATTCTGATTCTTTGGCCACCCAGAAGTGTATATTCTGATCCTCCCGGCTTTTGGTATAAT
>G_lacustris_Onguryon_Q3
----------------------------------AGCGTGATTATCCGGTCAGAACTGAGCGCCCCTGGTAACTTAATCGGAGATGACCAACTTTACAACGTAATAGTTACTGCTCACGCTTTTATTATAATTTTTTTTATAGTCATGCCTATCATAATTGGGGGGTTCGGGAACTGACTAGTGCCTTTAATACTAGGTAGACCTGATATAGCTTTCCCTCGTATAAACAACATGAGATTCTGGCTTTTACCCCCCTCCTTAACTCTTCTTCTTATAAGAGGTCTAGTGGAGAGCGGAGTGGGTACTGGGTGAACTGTTTACCCTCCTCTGGCTGGAGCAACCGCCCATAGAGGAGGTGCTGTAGACTTAGCTATTTTCTCTCTTCACTTGGCTGGGGCTTCTTCTATCCTAGGTGCTATCAACTTTATCTCCACCGTGCTAAATATGCGTAGGCCGGGTATGCCAATAGACCAAATACCTTTATTCGTGTGGTCTGTTTTTATCACCGCTATTTTACTACTCTTGTCTTTACCAGTTTTAGCCGGAGCTATCACTATGTTATTAACTGACCGAAATTTAAACACATCTTTCTTTGACCCTAGGGGCGGGGGGGATCCAATTTTATACCAACACCTATTCTGATTCTTTGGCCACCCAGAAGTGTATATTCTGATCCTCCCGGCTTTTGGTATAAT
>G_lacustris_Onguryon_Q7
----------------------------------AGCGTGATTATCCGGTCAGAACTGAGCGCCCCTGGTAACTTAATCGGAGATGACCAACTTTACAACGTAATAGTTACTGCTCACGCTTTTATTATAATTTTTTTTATAGTCATGCCTATCATAATTGGGGGGTTCGGGAACTGACTAGTGCCTTTAATACTAGGTAGACCTGATATAGCTTTCCCTCGTATAAACAACATGAGATTCTGGCTTTTACCCCCCTCCTTAACTCTTCTTCTTATAAGAGGTCTAGTGGAGAGCGGAGTGGGTACTGGGTGAACTGTTTACCCTCCTCTGGCTGGAGCAACCGCCCATAGAGGAGGTGCTGTAGACTTAGCTATTTTCTCTCTTCACTTGGCTGGGGCTTCTTCTATCCTAGGTGCTATCAACTTTATCTCCACCGTGCTAAATATGCGTAGGCCGGGTATGCCAATAGACCAAATACCTTTATTCGTGTGGTCTGTTTTTATCACCGCTATTTTACTACTCTTGTCTTTACCAGTTTTAGCCGGAGCTATCACTATGTTATTAACTGACCGAAATTTAAACACATCTTTCTTTGACCCTAGGGGCGGGGGGGATCCAATTTTATACCAACACCTATTCTGATTCTTTGGCCACCCAGAAGTGTATATTCTGATCCTCCCGGCTTTTGGTATAAT
>G_lacustris_Onguryon_Q8
----------------------------------AGCGTGATTATCCGGTCAGAACTGAGCGCCCCTGGTAACTTAATCGGAGATGACCAACTTTACAACGTAATAGTTACTGCTCACGCTTTTGTTATAATTTTTTTTATAGTCATGCCTATCATAATTGGGGGGTTCGGGAACTGACTAGTGCCTTTAATACTAGGTAGACCTGATATAGCTTTCCCTCGTATAAACAACATGAGATTCTGGCTTTTACCCCCCTCCTTAACTCTTCTTCTTATAAGAGGTCTAGTGGAGAGCGGAGTGGGTACTGGGTGAACTGTTTACCCTCCTCTGGCTGGAGCAACCGCCCATAGGGGAGGTGCTGTAGACTTAGCTATTTTCTCTCTTCACTTGGCTGGGGCTTCTTCTATCTTAGGTGCTATCAACTTTATCTCCACCGTGCTAAATATGCGTAGGCCGGGTATGCCAATAGACCAAATACCTTTATTCGTGTGGTCTGTTTTTATCACCGCTATTTTACTACTCTTGTCTTTACCAGTTTTAGCCGGAGCTATCACTATGTTATTAACTGACCGAAATTTAAACACATCTTTCTTTGACCCTAGGGGCGGGGGGGATCCAATTTTATACCAGCATCTATTCTGATTCTTTGGCCACCCAGAAGTGTATATTCTGATCCTCCCGGCTTTTGGTATAAT
>G_lacustris_Onguryon_Q10
----------------------------------AGCGTGATTATCCGGTCAGAACTGAGCGCCCCTGGTAACTTAATCGGAGATGACCAACTTTACAACGTAATAGTTACTGCTCACGCTTTTATTATAATTTTTTTTATAGTCATGCCTATCATAATTGGGGGGTTCGGGAACTGACTAGTGCCTTTAATACTAGGTAGACCTGATATAGCTTTCCCTCGTATAAACAACATGAGATTCTGGCTTTTACCCCCCTCCTTAACTCTTCTTCTTATAAGAGGTCTAGTGGAGAGCGGAGTGGGTACTGGGTGAACTGTTTACCCTCCTCTGGCTGGAGCAACCGCCCATAGAGGAGGTGCTGTAGACTTAGCTATTTTCTCTCTTCACTTGGCTGGGGCTTCTTCTATCCTAGGTGCTATCAACTTTATCTCCACCGTGCTAAATATGCGTAGGCCGGGTATGCCAATAGACCAAATACCTTTATTCGTGTGGTCTGTTTTTATCACCGCTATTTTACTACTCTTGTCTTTACCAGTTTTAGCCGGAGCTATCACTATGTTATTAACTGACCGAAATTTAAACACATCTTTCTTTGACCCTAGGGGCGGGGGGGATCCAATTTTATACCAACACCTATTCTGATTCTTTGGCCACCCAGAAGTGTATATTCTGATCCTCCCGGCTTTTGGTATAAT
>G_lacustris_Onguryon_Q11
----------------------------------AGCGTGATTATCCGGTCAGAACTGAGCGCCCCTGGTAACTTAATCGGAGATGACCAACTTTACAACGTAATAGTTACTGCTCACGCTTTTATTATAATTTTTTTTATAGTCATGCCTATCATAATTGGGGGGTTCGGGAACTGACTAGTGCCTTTAATACTAGGTAGACCTGATATAGCTTTCCCTCGTATAAACAACATGAGATTCTGGCTTTTACCCCCCTCCTTAACTCTTCTTCTTATAAGAGGTCTAGTGGAGAGCGGAGTGGGTACTGGGTGAACTGTTTACCCTCCTCTGGCTGGAGCAACCGCCCATAGAGGAGGTGCTGTAGACTTAGCTATTTTCTCTCTTCACTTGGCTGGGGCTTCTTCTATCCTAGGTGCTATCAACTTTATCTCCACCGTGCTAAATATGCGTAGGCCGGGTATGCCAATAGACCAAATACCTTTATTCGTGTGGTCTGTTTTTATCACCGCTATTTTACTACTCTTGTCTTTACCAGTTTTAGCCGGAGCTATCACTATGTTATTAACTGACCGAAATTTAAACACATCTTTCTTTGACCCTAGGGGCGGGGGGGATCCAATTTTATACCAACACCTATTCTGATTCTTTGGCCACCCAGAAGTGTATATTCTGATCCTCCCGGCTTTTGGTATAAT
>G_lacustris_Onguryon_Q12
----------------------------------AGCGTGATTATCCGGTCAGAACTGAGCGCCCCTGGTAACTTAATCGGAGATGACCAACTTTACAACGTAATAGTTACTGCTCACGCTTTTGTTATAATTTTTTTTATAGTCATGCCTATCATAATTGGGGGGTTCGGGAACTGACTAGTGCCTTTAATACTAGGTAGACCTGATATAGCTTTCCCTCGTATAAACAACATGAGATTCTGGCTTTTACCCCCCTCCTTAACTCTTCTTCTTATAAGAGGTCTAGTGGAGAGCGGAGTGGGTACTGGGTGAACTGTTTACCCTCCTCTGGCTGGAGCAACCGCCCATAGGGGAGGTGCTGTAGACTTAGCTATTTTCTCTCTTCACTTGGCTGGGGCTTCTTCTATCTTAGGTGCTATCAACTTTATCTCCACCGTGCTAAATATGCGTAGGCCGGGTATGCCAATAGACCAAATACCTTTATTCGTGTGGTCTGTTTTTATCACCGCTATTTTACTACTCTTGTCTTTACCAGTTTTAGCCGGAGCTATCACTATGTTATTAACTGACCGAAATTTAAACACATCTTTCTTTGACCCTAGGGGCGGGGGGGATCCAATTTTATACCAGCATCTATTCTGATTCTTTGGCCACCCAGAAGTGTATATTCTGATCCTCCCGGCTTTTGGTATAAT
>G_lacustris_Onguryon_Q13
----------------------------------AGCGTGATTATCCGGTCAGAACTGAGCGCCCCTGGTAACTTAATCGGAGATGACCAACTTTACAACGTAATAGTTACTGCTCACGCTTTTATTATAATTTTTTTTATAGTCATGCCTATCATAATTGGGGGGTTCGGGAACTGACTAGTGCCTTTAATACTAGGTAGACCTGATATAGCTTTCCCTCGTATAAACAACATGAGATTCTGGCTTTTACCCCCCTCCTTAACTCTTCTTCTTATAAGAGGTCTAGTGGAGAGCGGAGTGGGTACTGGGTGAACTGTTTACCCTCCTCTGGCTGGAGCAACCGCCCATAGAGGAGGTGCTGTAGACTTAGCTATTTTCTCTCTTCACTTGGCTGGGGCTTCTTCTATCCTAGGTGCTATCAACTTTATCTCCACCGTGCTAAATATGCGTAGGCCGGGTATGCCAATAGACCAAATACCTTTATTCGTGTGGTCTGTTTTTATCACCGCTATTTTACTACTCTTGTCTTTACCAGTTTTAGCCGGAGCTATCACTATGTTATTAACTGACCGAAATTTAAACACATCTTTCTTTGACCCTAGGGGCGGGGGGGATCCAATTTTATACCAACACCTATTCTGATTCTTTGGCCACCCAGAAGTGTATATTCTGATCCTCCCGGCTTTTGGTATAAT
>G_lacustris_Onguryon_Q14
----------------------------------AGCGTGATTATCCGGTCAGAACTGAGCGCCCCTGGTAACTTAATCGGAGATGACCAACTTTACAACGTAATAGTTACTGCTCACGCTTTTATTATAATTTTTTTTATAGTCATGCCTATCATAATTGGGGGGTTCGGGAACTGACTAGTGCCTTTAATACTAGGTAGACCTGATATAGCTTTCCCTCGTATAAACAACATGAGATTCTGGCTTTTACCCCCCTCCTTAACTCTTCTTCTTATAAGAGGTCTAGTGGAGAGCGGAGTGGGTACTGGGTGAACTGTTTACCCTCCTCTGGCTGGAGCAACCGCCCATAGAGGAGGTGCTGTAGACTTAGCTATTTTCTCTCTTCACTTGGCTGGGGCTTCTTCTATCCTAGGTGCTATCAACTTTATCTCCACCGTGCTAAATATGCGTAGGCCGGGTATGCCAATAGACCAAATACCTTTATTCGTGTGGTCTGTTTTTATCACCGCTATTTTACTACTCTTGTCTTTACCAGTTTTAGCCGGAGCTATCACTATGTTATTAACTGACCGAAATTTAAACACATCTTTCTTTGACCCTAGGGGCGGGGGGGATCCAATTTTATACCAACACCTATTCTGATTCTTTGGCCACCCAGAAGTGTATATTCTGATCCTCCCGGCTTTTGGTATAAT
