# Supplementary material for: Indication of ongoing amphipod speciation in Lake Baikal by genetic structures within endemic species
Source: BMC Evol Biol. 2019 Jul 8;19:138. doi: 10.1186/s12862-019-1470-8 (PMC6613252; doi:10.1186/s12862-019-1470-8)
Supplement: Supplementary file 3 — List of 18S rDNA sequences S3. Alignment of 18S rDNA sequences from E. verrucosus specimens from this study and from NCBI (AY926773.1). (TXT 7 kb) [file 12862_2019_1470_MOESM3_ESM.txt]

>E_verrucosus_18S_AY926773.1_nearly_Maloe_More
ATGGGCCAGTGCAAATCCTACTTGGATAACTGTGGTAATTCCAGAGCTAATACATGCAACTGATATCCCGAAGGCGGTGTCGGGGCTTGCTTGTCTTGCCCTGC-CTGCTCTGACGGATGCTTTTATTAGACCAAGCCGCTGAGGACTTGAGGGTTCGCGCTCTCTTGTTTGACTCGTGTGATGGTGACTCTGGATAACCAAATTCTGACAAGCGCACGTACTTCTCTTCTGAGCGAGACGGCGCTGCCACTTTCGAGTGTCTGCCTTATCAGCTATCAACCGTTCGTTATGCGCGACCGATGGCTTTGACGGGTAACGGGGAATCAGGGTTCGATTCCGGAGAGGCAGCCTGAGAGACGGCTACCACGTCCAAGGACGGCAGCAGGCACGCAAATTACCCAATCCCAGCAAATGGGGGAGGTAGTGACGAAATCTAACGATGCGGGCGCCCTTTCTGGGGCCCCGCAATCG
>E_verrucosus_18S_Listvyanka_Y18_consensus
ATGGGCCAGTGCAAATCCTACTTGGATAACTGTGGTAATTCCAGAGCTAATACATGCAACTGATATCCCGAAGGCGGTGTCGGGGCTTGCTTGTCTTGCCCTGC-CTGCTCTGACGGATGCTTTTATTAGACCAAGCCGCTGAGGACTTGAGGGTTCGCGCTCTCTTGTTTGACTCGTGTGATGGTGACTCTGGATAACCAAATTCTGACAAGCGCACGTACTTCTCTTCTGAGCGAGACGGCGCTGCCACTTTCGAGTGTCTGCCTTATCAGCTATCAACCGTTCGTTATGCGCGACCGATGGCTTTGACGGGTAACGGGGAATCAGGGTTCGATTCCGGAGAGGCAGCCTGAGAGACGGCTACCACGTCCAAGGACGGCAGCAGGCACGCAAATTACCCAATCCCAGCAAATGGGGGAGGTAGTGACGAAATCTAACGATGCGGGCGCCCTTTCTGGGGCCCCGCAATCG
>E_verrucosus_18S_Listvyanka_Y19_consensus
ATGGGCCAGTGCAAATCCTACTTGGATAACTGTGGTAATTCCAGAGCTAATACATGCAACTGATATCCCGAAGGCGGTGTCGGGGCTTGCTTGTCTTGCCCTGC-CTGCTCTGACGGATGCTTTTATTAGACCAAGCCGCTGAGGACTTGAGGGTTCGCGCTCTCTTGTTTGACTCGTGTGATGGTGACTCTGGATAACCAAATTCTGACAAGCGCACGTACTTCTCTTCTGAGCGAGACGGCGCTGCCACTTTCGAGTGTCTGCCTTATCAGCTATCAACCGTTCGTTATGCGCGACCGATGGCTTTGACGGGTAACGGGGAATCAGGGTTCGATTCCGGAGAGGCAGCCTGAGAGACGGCTACCACGTCCAAGGACGGCAGCAGGCACGCAAATTACCCAATCCCAGCAAATGGGGGAGGTAGTGACGAAATCTAACGATGCGGGCGCCCTTTCTGGGGCCCCGCAATCG
>E_verrucosus_18S_Warnachka_W1_forward
ATGGGCCAGTGCAAATCCTACTTGGATAACTGTGGTAATTCCAGAGCTAATACATGCAACTGATATCCCGAAGGCGGTGTCGGGGCTTGCTTGTCTTGCCCTGC-CTGCTCTGACGGATGCTTTTATTAGACCAAGCCGCTGAGGACTTGAGGGTTCGCGCTCTCTTGTTTGACTCGTGTGATGGTGACTCTGGATAACCAAATTCTGACAAGCGCACGTACTTCTCTTCTGAGCGAGACGGCGCTGCCACTTTCGAGTGTCTGCCTTATCAGCTATCAACCGTTCGTTATGCGCGACCGATGGCTTTGACGGGTAACGGGGAATCAGGGTTCGATTCCGGAGAGGCAGCCTGAGAGACGGCTACCACGTCCAAGGACGGCAGCAGGCACGCAAATTACCCAATCCCAGCAAATGGGGGAGGTAGTGACGAAATCTAACGATGCGGGCGCCCTTTCTGGGGCCCCGCAATCG
>E_verrucosus_18S_Warnachka_W2_consensus
ATGGGCCAGTGCAAATCCTACTTGGATAACTGTGGTAATTCCAGAGCTAATACATGCAACTGATATCCCGAAGGCGGTGTCGGGGCTTGCTTGTCTTGCCCTGC-CTGCTCTGACGGATGCTTTTATTAGACCAAGCCGCTGAGGACTTGAGGGTTCGCGCTCTCTTGTTTGACTCGTGTGATGGTGACTCTGGATAACCAAATTCTGACAAGCGCACGTACTTCTCTTCTGAGCGAGACGGCGCTGCCACTTTCGAGTGTCTGCCTTATCAGCTATCAACCGTTCGTTATGCGCGACCGATGGCTTTGACGGGTAACGGGGAATCAGGGTTCGATTCCGGAGAGGCAGCCTGAGAGACGGCTACCACGTCCAAGGACGGCAGCAGGCACGCAAATTACCCAATCCCAGCAAATGGGGGAGGTAGTGACGAAATCTAACGATGCGGGCGCCCTTTCTGGGGCCCCGCAATCG
>E_verrucosus_18S_Severobaikalsk_S20_consensus
ATGGGCCAGTGCAAATCCTACTTGGATAACTGTGGTAATTCCAGAGCTAATACATGCAACTGATATCCCGAAGGCGGTGTCGGGGCTTGCTTGTCTTGCCCTGC-CTGCTCTGACGGATGCTTTTATTAGACCAAGCCGCTGAGGACTTGAGGGTTCGCGCTCTCTTGTTTGACTCGTGTGATGGTGACTCTGGATAACCAAATTCTGACAAGCGCACGTACTTCTCTTCTGAGCGAGACGGCGCTGCCACTTTCGAGTGTCTGCCTTATCAGCTATCAACCGTTCGTTATGCGCGACCGATGGCTTTGACGGGTAACGGGGAATCAGGGTTCGATTCCGGAGAGGCAGCCTGAGAGACGGCTACCACGTCCAAGGACGGCAGCAGGCACGCAAATTACCCAATCCCAGCAAATGGGGGAGGTAGTGACGAAATCTAACGATGCGGGCGCCCTTTCTGGGGCCCCGCAATCG
>E_verrucosus_18S_Severobaikalsk_S21_consensus
ATGGGCCAGTGCAAATCCTACTTGGATAACTGTGGTAATTCCAGAGCTAATACATGCAACTGATATCCCGAAGGCGGTGTCGGGGCTTGCTTGTCTTGCCCTGC-CTGCTCTGACGGATGCTTTTATTAGACCAAGCCGCTGAGGACTTGAGGGTTCGCGCTCTCTTGTTTGACTCGTGTGATGGTGACTCTGGATAACCAAATTCTGACAAGCGCACGTACTTCTCTTCTGAGCGAGACGGCGCTGCCACTTTCGAGTGTCTGCCTTATCAGCTATCAACCGTTCGTTATGCGCGACCGATGGCTTTGACGGGTAACGGGGAATCAGGGTTCGATTCCGGAGAGGCAGCCTGAGAGACGGCTACCACGTCCAAGGACGGCAGCAGGCACGCAAATTACCCAATCCCAGCAAATGGGGGAGGTAGTGACGAAATCTAACGATGCGGGCGCCCTTTCTGGGGCCCCGCAATCG
>E_verrucosus_18S_Svyatoy_Nos_SN1_consensus
ATGGGCCAGTGCAAATCCTACTTGGATAACTGTGGTAATTCCAGAGCTAATACATGCAACTGATATCCCGAAGGCGGTGTTGGGGCTTGCTTGTCTTGCCCTGCGCTGCTCTGACGGATGCTTTTATTAGACCAAGCCGCTGAGGACTTGAGGGTTCGCGCTCTCTTGTTTGACTCGTGTGATGGTGACTCTGGATAACCAAATTCTGACAAGCGCACGTACTTCTCTTCTGAGCGAGACGGCGCTGCCACTTTCGAGTGTCTGCCTTATCAGCTATCAACCGTTCGTTATGCGCGACCGATGGCTTTGACGGGTAACGGGGAATCAGGGTTCGATTCCGGAGAGGCAGCCTGAGAGACGGCTACCACGTCCAAGGACGGCAGCAGGCACGCAAATTACCCAATCCCAGCAAATGGGGGAGGTAGTGACGAAATCTAACGATGCGGGCGCCCTTTCTGGGGCCCCGCAATCG
>E_verrucosus_18S_Svyatoy_Nos_SN2_consensus
ATGGGCCAGTGCAAATCCTACTTGGATAACTGTGGTAATTCCAGAGCTAATACATGCAACTGATATCCCGAAGGCGGTGTTGGGGCTTGCTTGTCTTGCCCTGCGCTGCTCTGACGGATGCTTTTATTAGACCAAGCCGCTGAGGACTTGAGGGTTCGCGCTCTCTTGTTTGACTCGTGTGATGGTGACTCTGGATAACCAAATTCTGACAAGCGCACGTACTTCTCTTCTGAGCGAGACGGCGCTGCCACTTTCGAGTGTCTGCCTTATCAGCTATCAACCGTTCGTTATGCGCGACCGATGGCTTTGACGGGTAACGGGGAATCAGGGTTCGATTCCGGAGAGGCAGCCTGAGAGACGGCTACCACGTCCAAGGACGGCAGCAGGCACGCAAATTACCCAATCCCAGCAAATGGGGGAGGTAGTGACGAAATCTAACGATGCGGGCGCCCTTTCTGGGGCCCCGCAATCG
>E_verrucosus_18S_Baikalsk_A18_reverse
ATGGGCCAGTGCAAATCCTACTTGGATAACTGTGGTAATTCCAGAGCTAATACATGCAACTGATATCCCGAAGGCGGTGTTGGGGCTTGCTTGCCTTGCGCTGCGCTGCTCTGACGGATGCTTTTATTAGACCAAGCCGCTGAGGACTTGAGGGTTCGCGCTCTCTTGTTTGACTCGTGTGATGGTGACTCTGGATAACCAAATTCTGACAAGCGCACGTACTTCTCTTCTGAGCGAGACGGCGCTGCCACTTTCGAGTGTCTGCCTTATCAGCTATCAACCGTTCGTTATGCGCGACCGATGGCTTTGACGGGTAACGGGGAATCAGGGTTCGATTCCGGAGAGGCAGCCTGAGAGACGGCTACCACGTCCAAGGACGGCAGCAGGCACGCAAATTACCCAATCCCAGCAAATGGGGGAGGTAGTGACGAAATCTAACGATGCGGGCGCCCTTTCTGGGGCCCCGCAATCG
>E_verrucosus_18S_Baikalsk_A19_consensus
ATGGGCCAGTGCAAATCCTACTTGGATAACTGTGGTAATTCCAGAGCTAATACATGCAACTGATATCCCGAAGGCGGTGTTGGGGCTTGCTTGCCTTGCGCTGCGCTGCTCTGACGGATGCTTTTATTAGACCAAGCCGCTGAGGACTTGAGGGTTCGCGCTCTCTTGTTTGACTCGTGTGATGGTGACTCTGGATAACCAAATTCTGACAAGCGCACGTACTTCTCTTCTGAGCGAGACGGCGCTGCCACTTTCGAGTGTCTGCCTTATCAGCTATCAACCGTTCGTTATGCGCGACCGATGGCTTTGACGGGTAACGGGGAATCAGGGTTCGATTCCGGAGAGGCAGCCTGAGAGACGGCTACCACGTCCAAGGACGGCAGCAGGCACGCAAATTACCCAATCCCAGCAAATGGGGGAGGTAGTGACGAAATCTAACGATGCGGGCGCCCTTTCTGGGGCCCCGCAATCG
>E_verrucosus_18S_Kultuk_L15_consensus
ATGGGCCAGTGCAAATCCTACTTGGATAACTGTGGTAATTCCAGAGCTAATACATGCAACTGATATCCCGAAGGCGGTGTTGGGGCTTGCTTGCCTTGCGCTGCGCTGCTCTGACGGATGCTTTTATTAGACCAAGCCGCTGAGGACTTGAGGGTTCGCGCTCTCTTGTTTGACTCGTGTGATGGTGACTCTGGATAACCAAATTCTGACAAGCGCACGTACTTCTCTTCTGAGCGAGACGGCGCTGCCACTTTCGAGTGTCTGCCTTATCAGCTATCAACCGTTCGTTATGCGCGACCGATGGCTTTGACGGGTAACGGGGAATCAGGGTTCGATTCCGGAGAGGCAGCCTGAGAGACGGCTACCACGTCCAAGGACGGCAGCAGGCACGCAAATTACCCAATCCCAGCAAATGGGGGAGGTAGTGACGAAATCTAACGATGCGGGCGCCCTTTCTGGGGCCCCGCAATCG
>E_verrucosus_18S_Kultuk_L16_consensus
ATGGGCCAGTGCAAATCCTACTTGGATAACTGTGGTAATTCCAGAGCTAATACATGCAACTGATATCCCGAAGGCGGTGTTGGGGCTTGCTTGCCTTGCGCTGCGCTGCTCTGACGGATGCTTTTATTAGACCAAGCCGCTGAGGACTTGAGGGTTCGCGCTCTCTTGTTTGACTCGTGTGATGGTGACTCTGGATAACCAAATTCTGACAAGCGCACGTACTTCTCTTCTGAGCGAGACGGCGCTGCCACTTTCGAGTGTCTGCCTTATCAGCTATCAACCGTTCGTTATGCGCGACCGATGGCTTTGACGGGTAACGGGGAATCAGGGTTCGATTCCGGAGAGGCAGCCTGAGAGACGGCTACCACGTCCAAGGACGGCAGCAGGCACGCAAATTACCCAATCCCAGCAAATGGGGGAGGTAGTGACGAAATCTAACGATGCGGGCGCCCTTTCTGGGGCCCCGCAATCG
>E_verrucosus_18S_Port_Baikal_Pb19_consensus
ATGGGCCAGTGCAAATCCTACTTGGATAACTGTGGTAATTCCAGAGCTAATACATGCAACTGATATCCCGAAGGCGGTGTTGGGGCTTGCTTGCCTTGCGCTGCGCTGCTCTGACGGATGCTTTTATTAGACCAAGCCGCTGAGGACTTGAGGGTTCGCGCTCTCTTGTTTGACTCGTGTGATGGTGACTCTGGATAACCAAATTCTGACAAGCGCACGTACTTCTCTTCTGAGCGAGACGGCGCTGCCACTTTCGAGTGTCTGCCTTATCAGCTATCAACCGTTCGTTATGCGCGACCGATGGCTTTGACGGGTAACGGGGAATCAGGGTTCGATTCCGGAGAGGCAGCCTGAGAGACGGCTACCACGTCCAAGGACGGCAGCAGGCACGCAAATTACCCAATCCCAGCAAATGGGGGAGGTAGTGACGAAATCTAACGATGCGGGCGCCCTTTCTGGGGCCCCGCAATCG
